# Supplementary material for: Tiller Number1 encodes an ankyrin repeat protein that controls tillering in bread wheat
Source: Nat Commun. 2023 Feb 14;14:836. doi: 10.1038/s41467-023-36271-z (PMC9929037; doi:10.1038/s41467-023-36271-z)
Supplement: Supplementary file 4 — Supplementary Data 1 [file 41467_2023_36271_MOESM4_ESM.xlsx]

## Sheet: Supplementary Data 1
Supplementary Data 1. Primers used for gene mapping.
Primer name	Primer Sequence (5'-3')	Application
DK-29F1	GAAGGTGACCAAGTTCATGCTAGCTTGCATAAAATGAAATCAA	KASP Primers for gene mapping, the standard FAM and HEX compatible tails were marked in blue and red, respectively
DK-29F2	GAAGGTCGGAGTCAACGGATTAGCTTGCATAAAATGAAATCAG
DK-29R	CAGAGAGCATTGGTAAGCTAGAGAA
DK-1F1	GAAGGTGACCAAGTTCATGCTGCTTGCATGCAATCAACATAAA
DK-1F2	GAAGGTCGGAGTCAACGGATTGCTTGCATGCAATCAACATAAG
DK-1R	CTTTATTTTACTGCCCTGTTCCGTC
DK-18F1	GAAGGTGACCAAGTTCATGCTTTTGTTTTAAATCCGTAAGCAC
DK-18F2	GAAGGTCGGAGTCAACGGATTTTTGTTTTAAATCCGTAAGCAT
DK-18R	ACATGTATGCGTAGGCGACCGAAAA
DK-7F1	GAAGGTGACCAAGTTCATGCTTTTGGTGGGCATCCTCTTGGAC
DK-7F2	GAAGGTCGGAGTCAACGGATTTTTGGTGGGCATCCTCTTGGAG
DK-7R1	GCATTTCCTCCGCCACCAGAAGACG
DK-8F1	GAAGGTGACCAAGTTCATGCTAAGGTCTAGCTTGCGGTTCTTG
DK-8F2	GAAGGTCGGAGTCAACGGATTAAGGTCTAGCTTGCGGTTCTTT
DK-8R	CGAAGGTGGAGGCATAGGTGGAATA
DK-9F1	GAAGGTGACCAAGTTCATGCTTGATCTCTCGGGGAAGAGGGCA
DK-9F2	GAAGGTCGGAGTCAACGGATTTGATCTCTCGGGGAAGAGGGCC
DK-9R	GACCGGGTTTGTAAGGGAAAATAGG
DK-13F1	GAAGGTGACCAAGTTCATGCTAAGTGGACTACCTGGATGCACC
DK-13F2	GAAGGTCGGAGTCAACGGATTAAGTGGACTACCTGGATGCACT
DK-13R	TTCAGAGGAAAAAAACCCAAAAGTA
DK-32F1	GAAGGTGACCAAGTTCATGCTAATGCAAAAATAACTGATTTCC
DK-32F2	GAAGGTCGGAGTCAACGGATTAATGCAAAAATAACTGATTTCT
DK-32R	TCTATTTCGGAAGAAAATATACAAT
m336-F	AAGAGAAAGGAGTTGGTCCTA	Simple sequence repeat (SSR) markers for gene mapping
m336-R	AGGTTACCTAAGCATCATCATC
m509-F	ACTGGTGAGATAAGTGAGCTG
m509-R	TTTATTCTCTTTTCCCTCCTC
m446-F	GAGTTTCAAGCATCAGAAGTG
m446-R	ATACCCCATTGAAATGAATCT
m74-F	CAAGCGATGGAATTGATCT
m74-R	TAATACAGTCTGGCTGGGATA
m483-F	TAGGAGCAGTATGATGCATTT
m483-R	ACAAAGAGTTGATTGGGACTT
m148-F	TCAACGAGTACTTCCACTGAC
m148-R	ATTAAGCGTTACTTCCCTTTG
