# Supplementary material for: Tiller Number1 encodes an ankyrin repeat protein that controls tillering in bread wheat
Source: Nat Commun. 2023 Feb 14;14:836. doi: 10.1038/s41467-023-36271-z (PMC9929037; doi:10.1038/s41467-023-36271-z)
Supplement: Supplementary file 5 — Supplementary Data 2 [file 41467_2023_36271_MOESM5_ESM.xlsx]

## Sheet: Supplementary Data 2
Supplementary Data 2. Primers used for amplification of the predicted genes in the candidate region.
Primer name	Primer Sequence (5'-3')	Application
TraesCS6B02G012800-F	GCATGTCCAGGTACAAACAGTCG	For TraesCS6B02G012800 genomic DNA amplification
TraesCS6B02G012800-R	ACACACACACATAATGGAGGGGAGA
TraesCS6B02G012900-Exon1-3-F1	CAAACATACTATCTCACGACTCACG	For TraesCS6B02G012900 genomic DNA amplification, two pairs of primers were designed.
TraesCS6B02G012900-Exon1-3-R1	GTAAAGCTAGTAAACTGGTGTCTCG
TraesCS6B02G012900-Exon4-10-F1	GTTGAGAATGTATGATAACCGATGT
TraesCS6B02G012900-Exon4-10-R1	AATGTACGCATGTCGGTAGCGAG
TraesCS6B02G015600LC-F	ATGGTTGTGCTCCTCCTTTTGG	For TraesCS6B02G015600LC genomic DNA amplification
TraesCS6B02G015600LC-R	CCTTTCTAGTGGTTTCTTTGTCG
TraesCS6B02G015700LC-F	GCACCGTTGTCGTACTCTCTCAAT	For TraesCS6B02G015700LC genomic DNA amplification
TraesCS6B02G015700LC-R	AAGAAAATGTCTCCCTCGCCACT
TraesCS6B02G013000-F	ATCCACATGATGAACCAGCTACA	For TraesCS6B02G013000 genomic DNA amplification
TraesCS6B02G013000-R	GACCATGGTTATTGGAAATGATGAT
TraesCS6B02G013100-F	TGCTTGGTTGAACCATTTACGTT	For TraesCS6B02G013100 genomic DNA amplification
TraesCS6B02G013100-R	GAATGACGAGTAGTAGTAGTTTATC
TraesCS6B02G015800LC-F	ACCTGACGCTATTCGGAGGGCT	For TraesCS6B02G015800LC genomic DNA amplification
TraesCS6B02G015800LC-R	TTGCCACTCAAAAGGGGGAGTTTGA
TraesCS6B02G015900LC-F	CTAGTGGGAGGACGGTCCGTC	For TraesCS6B02G015900LC genomic DNA amplification
TraesCS6B02G015900LC-R	CGATCGACTATCATCCCTATCGA
TraesCS6B02G016000LC-F	TGTGATTTGTTGAGGAGCATCACTC	For TraesCS6B02G016000LC genomic DNA amplification
TraesCS6B02G016000LC-R	TTGGCTCTGTGTGAGCTTGATTTC
TraesCS6B02G016100LC-F	AATCCTAGGTCATGCTTAAGCTC	For TraesCS6B02G016100LC genomic DNA amplification
TraesCS6B02G016100LC-R	AACTTGTTATTTGGTTAATAAAGG
TraesCS6B02G013200-F	TGGATTTGCCTACATATAATTGTAG	For TraesCS6B02G013200 genomic DNA amplification
TraesCS6B02G013200-R	TAACAATGTCCAGTGGAATATCAAGT
TraesCS6B02G013300-Exon1-F1	GGTTTCGGACAAATTTATGTATTAC	For TraesCS6B02G013300 genomic DNA amplification, two pairs of primers were designed.
TraesCS6B02G013300-Exon1-R1	CAGCATTTCACTGATTCGTCCCT
TraesCS6B02G013300-Exon2-F1	TTCCTCCTGTTATGTAGGAGTACTT
TraesCS6B02G013300-Exon2-R1	TATCCTATCACAAATATGTGTTGAG
