# Supplementary material for: Tiller Number1 encodes an ankyrin repeat protein that controls tillering in bread wheat
Source: Nat Commun. 2023 Feb 14;14:836. doi: 10.1038/s41467-023-36271-z (PMC9929037; doi:10.1038/s41467-023-36271-z)
Supplement: Supplementary file 6 — Supplementary Data 3 [file 41467_2023_36271_MOESM6_ESM.xlsx]

## Sheet: Supplementary Data 3
Supplementary Data 3. ANK domain sequences used for phylogenetic analysis.
Scientific Name	Monocot / Dicot	Accession	Sequence	Identity	Subject_start	Subject_end	Length	E-value	Source
Triticum aestivum	Monocot	XP_044408568.1 (TN1)	NKAGDTPLHEAVKHGRSAVALLLLAAQPSLGHA	100	115	147	33	1e-11	NCBI
Triticum turgidum subsp. durum	Monocot	VAI52509.1	NKAGDTPLHEAVKHGRSAVALLLLAAQPSLGHA	100	115	147	33	8e-12	NCBI
Aegilops tauschii subsp. strangulata	Monocot	XP_020146168.1	NKAGDTPLHEAVKHGRSAVALKLLDAEPGSGHA	84.85	120	152	33	7e-08	NCBI
Triticum dicoccoides	Monocot	XP_037407207.1	NKVGDTPLHEAVKHGRSAVALKLLDAEPGRGHA	81.82	130	162	33	2e-07	NCBI
Hordeum vulgare	Monocot	KAE8770970.1	NNVGDTPLHEAVKHGRSAVALKLLEAEPGRGHA	78.79	130	162	33	6e-07	NCBI
Brachypodium distachyon	Monocot	XP_024313738.1	NKHGNTPLHEAVLHGRNVVALKLLAAEPSRGHA	75.76	129	161	33	7e-06	NCBI
Eragrostis curvula	Monocot	TVU16880.1	NKAGNTPLHEAVRHCRSAVALALLDADPMRGH	75	113	144	32	3e-05	NCBI
Oryza meyeriana var. granulata	Monocot	KAF0908829.1	NKAGNTPLHEAVKNRRSAVALMLLGAEPICGH	75	108	139	32	9e-06	NCBI
Setaria italica	Monocot	RCV35992.1	NKAGDTPLHDAVRNRRSAVALLLLDMNPDRGH	71.88	145	176	32	5e-05	NCBI
Oryza sativa Japonica	Monocot	XP_025882652.1	NKTRNTPLHEAVKQRRSAVALRLLEAEPNCGH	68.75	112	143	32	0.0005	NCBI
Panicum hallii	Monocot	PAN44999.2	NKAGNTALHEAVRNRRSAVAEALLDADPSHGH	68.75	108	139	32	0.015	NCBI
Panicum miliaceum	Monocot	RLN42868.1	NKAGNTALHEAVRNRRSAVAEALLDADPSRGH	68.75	114	145	32	0.007	NCBI
Sorghum bicolor	Monocot	XP_002463919.2	NKAGDTALHEAVKYRRGAVAVVLLDADPNRGH	68.75	695	726	32	0.0004	NCBI
Carex littledalei	Monocot	KAF3320861.1	NKLGNTALHEAVTHGKSDVALRLLEANPDVGH	65.62	111	142	32	0.002	NCBI
Digitaria exilis	Monocot	KAF8675441.1	NKAGNTALHEAVRNRRSAVAVALLDADPLRGH	65.62	560	591	32	0.016	NCBI
Miscanthus lutarioriparius	Monocot	CAD6214430.1	NKAGDTALHEAVQYGRGAVAVVVLDADPNRGH	65.62	114	145	32	0.0003	NCBI
Panicum virgatum	Monocot	KAG2535421.1	NRAGNTPLHEALRQGSSAMALLLLSADPDRGH	65.62	123	154	32	0.0002	NCBI
Zea mays	Monocot	XP_008644523.1	NKAGNTALHEAVQYRRGALAVVLLDADPSRGH	62.5	125	156	32	0.008	NCBI
Oryza sativa Indica	Monocot	EEC81674.1	NSECNTPLHEAVKQRRSAVALRLLEVEPNCGHT	60.61	2	34	33	0.007	NCBI
Oryza brachyantha	Monocot	XP_040382364.1	NKGRNTPLHEAVRQRRSTVALRLLEAEPNCSH	59.38	149	180	32	0.018	NCBI
Vitis riparia	Dicot	XP_034696704.1	NKKGETPLHEACRNGYPKVVMLLLDANPWLGCA	57.58	65	97	33	0.026	NCBI
Vitis vinifera	Dicot	CBI36093.3	NKKGETPLHEACRNGNAKVVMLLLDANPWLGCA	57.58	672	704	33	0.011	NCBI
Citrullus lanatus	Dicot	Cla97C09G163880	NKNLETPFHEACRHGHVKVVKVLLEA	50	51	76	26	0.033	EnsemblPlants
Camelina sativa	Dicot	Csa_3G457650	NQQGETPFHEACKQGKADELLLLLDIDPT	48.3	48	76	29	0.0014	EnsemblPlants
