# Supplementary material for: Tiller Number1 encodes an ankyrin repeat protein that controls tillering in bread wheat
Source: Nat Commun. 2023 Feb 14;14:836. doi: 10.1038/s41467-023-36271-z (PMC9929037; doi:10.1038/s41467-023-36271-z)
Supplement: Supplementary file 7 — Supplementary Data 4 [file 41467_2023_36271_MOESM7_ESM.xlsx]

## Sheet: Supplementary Data 4
Supplementary Data 4. List of the 47 common wheat cultivars used for haplotype analysis of TN1.
Cultivar	Growth habit	Origin	Variety type	Accession number	Region
Jinghong 5	Spring	Beijing	Modern Cultivar	ZM008934	Northern spring wheat region
Neimai 11	Spring	Inner Mongolia	Modern cultivar	ZM017834	Northern spring wheat region
Hongpixiaomai	Spring	Inner Mongolia	Landrace	ZM004594	Northern spring wheat region
Chunxiaomai	Spring	Suide, Shaanxi	Landrace	ZM012632	Northern spring wheat region
Hongjinmai	Strong winter	Pingliang, Gansu	Landrace	ZM020735	Northern winter wheat region
Xiaobaimang	Winter	Anci, Hebei	Landrace	ZM000556	Northern winter wheat region
Zhongyou 9507	Winter	Beijing	Modern cultivar	Unknown	Northern winter wheat region
Jinmai 8 (Jinzhong 849)	Winter	Shanxi	Modern cultivar	ZM009368	Northern winter wheat region
Fengkang 2 (5248)	Winter	Beijing	Modern cultivar	ZM013100	Northern winter wheat region
Changzhi 6406	Winter	Shanxi	Modern cultivar	ZM014022	Northern winter wheat region
Mingxian 169	Winter	Shanxi	Modern cultivar	ZM009379	Northern winter wheat region
Honghuazao	Weak winter	Jianli, Hubei	Landrace	ZM011345	Middle and low Yangtze Valley winter wheat region
Dahuangpi	Weak winter	Guichi, Anhui	Landrace	ZM006499	Middle and low Yangtze Valley winter wheat region
Lanxizaoxiaomai	Spring	Pujiang, Zhejiang	Landrace	ZM007052	Middle and low Yangtze Valley winter wheat region
Chejianzi	Weak winter	Taizhou, Jiangsu	Landrace	ZM006027	Middle and low Yangtze Valley winter wheat region
Sankecun	Winter	Xiangyang, Hubei	Landrace	ZM011213	Middle and low Yangtze Valley winter wheat region
Paozimai	Weak winter	Jinxian, Jiangxi	Landrace	ZM007298	Middle and low Yangtze Valley winter wheat region
Yangmai 158	Spring	Jiangsu	Modern cultivar	Unknown	Middle and low Yangtze Valley winter wheat region
Yangmai	Sping	Mingshui, Heilongjiang	Landrace	ZM004358	Northeastern spring wheat region
Guangtou	Spring	Nenjiang, Heilongjiang	Landrace	ZM004338	Northeastern spring wheat region
Dongnong 101	Spring	Heilongjiang	Modern cultivar	ZM009732	Northeastern spring wheat region
Mentana	Spring	Italy	Introduced cultivar	Unknown	Europe
Suwon 86	--	Korea	Introduced cultivar	Unknown	Asia
Tanori	Spring	Mexico	Introduced cultivar	MY002877	The Americas
Villa Glori	Weak winter	Italy	Introduced cultivar	MY003061	Europe
Chike	Spring	Dapu, Guangdong	Landrace	ZM007616	Southern winter wheat region
Songruimai	Spring	Longyan, Fujian	Landrace	ZM007552	Southern winter wheat region
Shengen	Spring	Huian, Fujian	Landrace	ZM007521	Southern winter wheat region
Shanglinxiaomai	Spring	Shanglin, Guangxi	Landrace	ZM007719	Southern winter wheat region
Taizhong 23	Spring	Taiwan	Modern cultivar	ZM013082	Southern winter wheat region
Dixiuzao	Spring	Fujian	Modern cultivar	ZM010368	Southern winter wheat region
Jingyang 60	Winter	Shaanxi	Modern cultivar	ZM009648	Yellow and Huai River Valley winter wheat region
Laizhou 953	Winter	Shandong	Modern cultivar	ZM022727	Yellow and Huai River Valley winter wheat region
Sanyuehuang	Winter	Wenxian, Henan	Landrace	ZM002685	Yellow and Huai River Valley winter wheat region
Mazhamai	Winter	Fufeng, Shaanxi	Landrace	ZM003807	Yellow and Huai River Valley winter wheat region
Zijiehong	Strong winter	Weixian, Shandong	Landrace	ZM002272	Yellow and Huai River Valley winter wheat region
Liuyuehuang	Spring	Xinghai, Qinghai	Landrace	ZM005141	Qinghai-Tibetan Plateau spring-winter wheat region
Rikaze 8	Spring	Tibet	Modern cultivar	ZM010589	Qinghai-Tibetan Plateau spring-winter wheat region
Shanmai	Spring	Yongning, Ningxia	Landrace	ZM020774	Northwestern spring wheat region
Ganmai 8	Weak winter	Gansu	Modern cultivar	ZM009803	Northwestern spring wheat region
Xingyi 4	Weak winter	Guizhou	Modern cultivar	ZM023315	Southwestern winter wheat region
Zipi	Weak winter	Huidong, Sichuan	Landrace	ZM011741	Southwestern winter wheat region
Baidongmai	Strong winter	Qitai, Xinjiang	Landrace	ZM005439	Xinjiang winter-spring wheat region
Hongdongmai	Winter	Tacheng, Xinjiang	Landrace	ZM005188	Xinjiang winter-spring wheat region
Hongjinbaoyin	Spring	Yiwu, Xinjiang	Landrace	ZM013034	Xinjiang winter-spring wheat region
Hongdongmai	Winter	Tulufan, Xinjiang	Landrace	ZM005176	Xinjiang winter-spring wheat region
Kashi 1	Spring	Xinjiang	Modern cultivar	Unknown	Xinjiang winter-spring wheat region
