# Supplementary material for: Tiller Number1 encodes an ankyrin repeat protein that controls tillering in bread wheat
Source: Nat Commun. 2023 Feb 14;14:836. doi: 10.1038/s41467-023-36271-z (PMC9929037; doi:10.1038/s41467-023-36271-z)
Supplement: Supplementary file 8 — Supplementary Data 5 [file 41467_2023_36271_MOESM8_ESM.xlsx]

## Sheet: Supplementary Data 5
Supplementary Data 5. List of differentially expressed genes (DEGs) in the shoot base of YZ4110 and the tn1 mutant.
Gene_ID	Read_count_shoot base						TPM_shoot base						log2(fold-change)	p value	FDR	Gene_description	Pfam-IDs	Pfam-IDs-(Description)
	YZ4110_1	YZ4110_2	YZ4110_3	tn1_1	tn1_2	tn1_3	YZ4110_1	YZ4110_2	YZ4110_3	tn1_1	tn1_2	tn1_3
TraesCS1A02G000100	5.081	20.778	24.686	114.857	6.115	16.386	0.117	0.457	0.556	2.711	0.125	0.348	1.49884	0.0184169	0.111228	tRNA (cytidine(34)-2'-O)-methyltransferase	0	0
TraesCS1A02G000200	165.258	1025.71	1079.73	10420.1	288.432	333.291	3.468	20.568	22.147	224.386	5.386	6.443	2.37697	0.00127962	0.0135051	Latent-transforming growth factor beta-binding protein 3	0	0
TraesCS1A02G000300	1.119	8.116	12.586	76.137	5.39	3.263	0.048	0.332	0.526	3.302	0.207	0.129	2.00982	0.0101878	0.0711563	Coiled-coil domain-containing protein	0	0
TraesCS1A02G000700	0	161.194	71.163	0.872	0	0	0	37.655	17.066	0.205	0	0	-7.55826	2.37853e-13	1.14211e-11	lectin protein kinase family protein	0	0
TraesCS1A02G001000	44.25	372.65	298.618	2478.69	184.931	155.526	0.531	4.267	3.498	30.622	1.964	1.714	2.06143	0.00109056	0.0118368	Mediator of RNA polymerase II transcription subunit 12	0	0
TraesCS1A02G001100	621.741	2974.88	1864.62	8786.61	1264.22	925.648	4.521	20.659	13.247	65.987	8.123	6.178	1.07404	0.0282989	0.152144	ATP synthase gamma chain	0	0
TraesCS1A02G001400	95.619	512.577	397.859	2677.23	250.96	196.56	1.049	5.369	4.263	30.271	2.437	1.981	1.71252	0.00257852	0.0239225	NAD(P)-binding Rossmann-fold superfamily protein	0	0
TraesCS1A02G001500	0	0	6.706	87.879	0	0	0	0	0.73	9.612	0	0	3.72972	0.00158863	0.016144	Senescence-associated protein, putative	0	0
TraesCS1A02G012600	8	4	6	15	19	26	0.251	0.12	0.184	0.481	0.534	0.754	1.66217	0.000479367	0.00592248	Leucine-rich repeat receptor-like protein kinase family protein	PF08263; PF00560	PF08263: Leucine rich repeat N-terminal domain; PF00560: Leucine Rich Repeat
TraesCS1A02G015100	35.72	37.594	39	10	20.359	15.773	1.66	1.672	1.774	0.471	0.853	0.68	-1.33253	4.56709e-05	0.000752621	Chaperone protein dnaJ	0	0
TraesCS1A02G017900	10	10.606	8	5	3	3	0.136	0.138	0.106	0.07	0.036	0.037	-1.38769	0.038129	0.188716	Receptor-like kinase	PF13947; PF00069	PF13947: Wall-associated receptor kinase galacturonan-binding; PF00069: Protein kinase domain
TraesCS1A02G023300	26.638	14.342	27.503	6.761	15.706	9.595	0.574	0.295	0.579	0.149	0.301	0.19	-1.1481	0.00726731	0.0546738	Late embryogenesis abundant protein	PF06830	PF06830: Root cap
TraesCS1A02G025500	0	0	0	5	3	4	0	0	0	0.044	0.023	0.031	5.03667	0.0050623	0.0411617	NBS-LRR disease resistance protein, putative, expressed	PF00931	PF00931: NB-ARC domain
TraesCS1A02G025600	125.01	102.416	124.281	253.306	292.78	286.352	0.976	0.763	0.947	2.041	2.019	2.051	1.19262	5.36806e-22	4.33807e-20	NBS-LRR disease resistance protein, putative, expressed	PF00931	PF00931: NB-ARC domain
TraesCS1A02G026200	96	92	90.961	259	318	279	0.705	0.645	0.653	1.965	2.064	1.881	1.56639	2.56056e-35	3.40158e-33	NBS-LRR disease resistance protein-like protein	PF00931	PF00931: NB-ARC domain
TraesCS1A02G026800	15	16	10	7	6	4	4.872	4.995	3.297	2.206	1.816	1.236	-1.2938	0.0176889	0.107963	Chymotrypsin inhibitor	PF00280	PF00280: Potato inhibitor I family
TraesCS1A02G031300	135.124	138.231	207.642	66.966	80.338	74.178	0.632	0.617	0.949	0.324	0.332	0.318	-1.16695	4.98357e-11	1.97027e-09	Nitrate transporter 1.1	PF00854	PF00854: POT family
TraesCS1A02G031400	0	0	0	0	4.6	6	0	0	0	0	0.825	1.083	4.80861	0.0199143	0.117842	acyl-CoA-binding domain 3	0	0
TraesCS1A02G037800	7	16	9	34	48	26	0.076	0.166	0.096	0.381	0.462	0.26	1.69456	7.49198e-06	0.000148166	Phenylalanine ammonia-lyase	PF00221	PF00221: Aromatic amino acid lyase
TraesCS1A02G040300	9	24	7	0	5	5	0.283	0.722	0.215	0	0.141	0.145	-2.02349	0.00290542	0.0263246	Zinc finger family protein	PF13912	PF13912: C2H2-type zinc finger
TraesCS1A02G041500	171	165	171	70	79	74	46.432	43.218	46.483	18.503	20.068	19.013	-1.2323	2.07727e-16	1.25941e-14	Chymotrypsin inhibitor	PF00280	PF00280: Potato inhibitor I family
TraesCS1A02G042100	4	16	13	32	26	22.031	0.086	0.328	0.272	0.703	0.496	0.435	1.23602	0.00306671	0.0274768	Leucine--tRNA ligase	0	0
TraesCS1A02G045000	2	4	4	0	0	0	0.106	0.204	0.208	0	0	0	-4.81127	0.0112512	0.0768957	Agamous MADS-box transcription factor	PF00319; PF01486	PF00319: SRF-type transcription factor (DNA-binding and dimerisation domain); PF01486: K-box region
TraesCS1A02G050900	3516	3579.98	3548	1494.98	1954.83	1863	114.197	111.165	112.688	49.561	56.84	55.909	-1.05547	1.83304e-55	3.68977e-53	Defensin	PF00304	PF00304: Gamma-thionin family
TraesCS1A02G057200	1603.56	1744.66	1773.55	455.15	603.269	625.71	21.815	22.601	24.064	6.569	7.301	7.773	-1.65692	5.7316e-104	2.25924e-101	Glutamyl-tRNA reductase	PF05201; PF01488; PF00745	PF05201: Glutamyl-tRNAGlu reductase, N-terminal domain; PF01488: Shikimate / quinate 5-dehydrogenase; PF00745: Glutamyl-tRNAGlu reductase, dimerisation domain
TraesCS1A02G057700	14.083	7.042	14.865	3.024	5.034	6.041	1.826	0.88	1.907	0.387	0.607	0.739	-1.38559	0.0211899	0.123373	Alpha/beta-Hydrolases superfamily protein	0	0
TraesCS1A02G058200	99.211	84.155	110.47	521.175	673.849	630.786	1.373	1.113	1.494	7.427	8.269	8.028	2.58156	2.31001e-116	1.04463e-113	Receptor-like protein kinase	PF13947; PF07714	PF13947: Wall-associated receptor kinase galacturonan-binding; PF07714: Protein tyrosine kinase
TraesCS1A02G061700	12	16	29	5	9	8	0.19	0.239	0.442	0.085	0.128	0.115	-1.41238	0.00346957	0.030349	Glycosyltransferase	PF00201	PF00201: UDP-glucoronosyl and UDP-glucosyl transferase
TraesCS1A02G066400	49.049	55.31	73.155	16.295	24.594	24.793	0.82	0.883	1.195	0.28	0.365	0.381	-1.48159	7.11456e-08	1.99546e-06	Dihydrolipoyl dehydrogenase	PF07992; PF02852	PF07992: Pyridine nucleotide-disulphide oxidoreductase; PF02852: Pyridine nucleotide-disulphide oxidoreductase, dimerisation domain
TraesCS1A02G070000	15.123	10.019	20.042	5	4.007	9.024	0.306	0.194	0.397	0.104	0.072	0.168	-1.35629	0.0132787	0.0872474	E3 ubiquitin-protein ligase	PF03145	PF03145: Seven in absentia protein family
TraesCS1A02G070400	21	15	28	69	66	90	0.375	0.256	0.488	1.265	1.046	1.478	1.76106	2.59171e-11	1.0514e-09	WRKY transcription factor	PF03106	PF03106: WRKY DNA -binding domain
TraesCS1A02G071500	20	22.75	13.31	4	3	4	1.397	1.523	0.911	0.28	0.191	0.261	-2.35476	1.74601e-05	0.000319109	Mitochondrial pyruvate carrier	PF03650	PF03650: Uncharacterised protein family (UPF0041)
TraesCS1A02G072600	3472.8	3548.04	3651.61	7521.05	7660.64	7464.6	74.091	72.333	76.151	164.629	145.463	146.714	1.04268	1.30188e-46	2.25014e-44	BZIP transcription factor	PF00170	PF00170: bZIP transcription factor
TraesCS1A02G074400	3378.34	3499.38	3452.68	1242.27	1455.55	1297.33	46.153	47.382	46.55	18.635	17.778	16.064	-1.41873	2.36047e-100	8.85498e-98	G-patch domain containing protein	0	0
TraesCS1A02G075300	8.144	13.479	5.341	15.077	21.408	22.303	0.346	0.548	0.222	0.651	0.819	0.878	1.06226	0.0153308	0.0971543	FBD-associated F-box protein	0	0
TraesCS1A02G075400	8.144	13.479	5.341	15.077	21.408	22.303	0.346	0.548	0.222	0.651	0.819	0.878	1.06226	0.0153308	0.0971543	FBD-associated F-box protein	0	0
TraesCS1A02G076500	28	43	31	128	214	186	0.398	0.584	0.431	1.873	2.698	2.432	2.31022	9.31071e-33	1.12485e-30	Disease resistance protein RPM1	PF00931	PF00931: NB-ARC domain
TraesCS1A02G076900	1278.56	1272.95	1242.42	163.501	208.414	170.886	26.564	25.284	25.251	3.485	3.847	3.266	-2.85454	5.5958e-222	5.24052e-219	Dentin sialophosphoprotein-related, putative isoform 1||EST D48432(S14625) corresponds to a region of the predicted gene	0	0
TraesCS1A02G080500	29.134	30.607	30.65	11.335	13.309	12.138	0.464	0.466	0.477	0.186	0.188	0.178	-1.33708	0.000161514	0.00230968	Non-specific serine/threonine protein kinase	PF00069; PF03822	PF00069: Protein kinase domain; PF03822: NAF domain
TraesCS1A02G085400	27	34	25	60	50	67.492	1.483	1.788	1.344	3.331	2.488	3.445	1.00049	0.000104084	0.00157058	3-deoxy-alpha-D-manno-octulosonate 8-oxidase||ABC transporter A family member 1	0	0
TraesCS1A02G087100	18	25	16	4	6	7	0.404	0.536	0.351	0.092	0.12	0.145	-1.8227	0.000119309	0.00177499	extracellular ligand-gated ion channel protein (DUF3537)	PF12056	PF12056: Protein of unknown function (DUF3537)
TraesCS1A02G088900	99	86.963	90	193.032	237.432	209.424	1.871	1.57	1.662	3.746	3.988	3.643	1.16202	1.18332e-17	7.72772e-16	ATP binding protein	PF01926	PF01926: 50S ribosome-binding GTPase
TraesCS1A02G094900	17.204	23.098	9.222	48.646	53.801	40.465	0.339	0.434	0.177	0.983	0.942	0.733	1.47747	2.72267e-06	5.88514e-05	Phenylalanine ammonia-lyase	PF00221	PF00221: Aromatic amino acid lyase
TraesCS1A02G097000	81.51	65.807	62.011	26	45	35	3.976	3.072	2.96	1.285	1.982	1.584	-1.0355	1.02152e-05	0.000196632	Chlororespiratory reduction31	PF11623	PF11623: Protein of unknown function (DUF3252)
TraesCS1A02G098800	3	0	10	32	22.874	0	0.087	0	0.282	0.945	0.59	0	2.03414	0.0110745	0.0760102	U-box domain-containing protein 45	0	0
TraesCS1A02G099200	0	1	0	0	5.126	20	0	0.035	0	0	0.169	0.681	4.13903	0.00211134	0.0203176	U-box domain-containing protein 45	0	0
TraesCS1A02G102400	21	28	18	7	16	11	0.293	0.373	0.245	0.101	0.198	0.141	-1.02755	0.0127441	0.0845214	Transcription factor basic helix-loop-helix	PF14215; PF00010	PF14215: bHLH-MYC and R2R3-MYB transcription factors N-terminal; PF00010: Helix-loop-helix DNA-binding domain
TraesCS1A02G102800	13	4	16	31	27	37	0.322	0.095	0.387	0.785	0.595	0.844	1.46896	0.000235702	0.0032133	Glutathione S-transferase	PF02798; PF00043	PF02798: Glutathione S-transferase, N-terminal domain; PF00043: Glutathione S-transferase, C-terminal domain
TraesCS1A02G106900	28	23	19	1	10	9	0.459	0.366	0.323	0.018	0.155	0.144	-1.85548	8.05067e-05	0.00125274	Flavin-containing monooxygenase	PF00743	PF00743: Flavin-binding monooxygenase-like
TraesCS1A02G107700	0	1	3	6	11	12	0	0.027	0.083	0.174	0.278	0.313	2.69046	0.00114313	0.0122961	MYB-related transcription factor	PF00249	PF00249: Myb-like DNA-binding domain
TraesCS1A02G110000	11	0	3	16	17	15	0.128	0	0.034	0.191	0.175	0.16	1.69821	0.00466772	0.0385782	Kinase-like protein	PF07714	PF07714: Protein tyrosine kinase
TraesCS1A02G116700	46.119	31	30	60.156	100	79	5.695	3.681	3.659	7.348	11.431	9.185	1.09712	3.19625e-06	6.81618e-05	Early response to dehydration 15-like protein	0	0
TraesCS1A02G117300	6	24.436	15	6	5	9	0.058	0.226	0.142	0.06	0.043	0.08	-1.20765	0.0354412	0.179137	Histone-lysine N-methyltransferase, H3 lysine-9 specific	PF02182; PF05033; PF00856	PF02182: SAD/SRA domain; PF05033: Pre-SET motif; PF00856: SET domain
TraesCS1A02G120600	0	0	1	5	4	4	0	0	0.019	0.1	0.069	0.072	3.25028	0.0138701	0.0900973	Cation/H(+) antiporter	PF00999	PF00999: Sodium/hydrogen exchanger family
TraesCS1A02G121800	95.631	157.786	168.077	587.549	528.575	576.306	1.691	2.666	2.905	10.677	8.303	9.379	1.96678	6.61782e-49	1.19056e-46	Phosphatidylinositol-4-phosphate 5-kinase family protein	0	0
TraesCS1A02G124100	31	25	31	16	11.503	15	1.099	0.847	1.074	0.578	0.366	0.492	-1.07026	0.00317483	0.028258	PRA1 family protein	PF03208	PF03208: PRA1 family protein
TraesCS1A02G124500	4.285	9.346	8	10.269	19.369	17.427	0.213	0.444	0.389	0.516	0.868	0.802	1.05177	0.0365683	0.183171	Avr9/Cf-9 rapidly elicited protein	PF05553	PF05553: Cotton fibre expressed protein
TraesCS1A02G126800	48.126	73.111	49.251	123.517	122.81	124.798	2.578	3.748	2.582	6.689	5.953	6.209	1.07722	3.2246e-09	1.06451e-07	Abscisic acid receptor	PF10604	PF10604: Polyketide cyclase / dehydrase and lipid transport
TraesCS1A02G131100	3	1.747	3	0	0	0	0.386	0.216	0.381	0	0	0	-4.46295	0.0262462	0.144334	Homeobox protein orthopedia	0	0
TraesCS1A02G138100	13	10	4	21	17	23	0.203	0.149	0.061	0.338	0.236	0.331	1.12232	0.0169655	0.10483	Kinase family protein	PF07714	PF07714: Protein tyrosine kinase
TraesCS1A02G142400	164.78	140.55	139.733	40.201	47.485	40.226	2.012	1.639	1.667	0.506	0.514	0.451	-1.8457	6.82137e-25	6.35673e-23	Na(+)/H(+) antiporter NhaB	PF03600	PF03600: Citrate transporter
TraesCS1A02G144200	1	0	0	1	8	3	0.008	0	0	0.009	0.059	0.023	3.0863	0.0433578	0.205823	Receptor-kinase, putative	PF08263; PF13855; PF00560; PF07714	PF08263: Leucine rich repeat N-terminal domain; PF13855: Leucine rich repeat; PF00560: Leucine Rich Repeat; PF07714: Protein tyrosine kinase
TraesCS1A02G150100	22.002	18	23.002	73.034	87.007	86.467	0.355	0.277	0.363	1.212	1.246	1.283	1.91184	2.21027e-15	1.24727e-13	Leucine-rich repeat receptor-like protein kinase family protein	PF13855; PF13516; PF00560	PF13855: Leucine rich repeat; PF13516: Leucine Rich repeat; PF00560: Leucine Rich Repeat
TraesCS1A02G150800	26	22	39	14	13	10	0.321	0.26	0.471	0.178	0.142	0.114	-1.26981	0.0012254	0.0130283	Fatty acid hydroxylase superfamily	PF04116; PF12076	PF04116: Fatty acid hydroxylase superfamily; PF12076: WAX2 C-terminal domain
TraesCS1A02G152600	14.313	9	12.559	4	5.33	1.013	0.436	0.262	0.374	0.125	0.145	0.028	-1.80738	0.00477708	0.0393196	Ribonuclease	PF00445	PF00445: Ribonuclease T2 family
TraesCS1A02G152800	7	2	6.332	12	19.32	20	0.209	0.057	0.185	0.366	0.516	0.552	1.65976	0.00209945	0.0202253	Ribonuclease	PF00445	PF00445: Ribonuclease T2 family
TraesCS1A02G157100	9.009	11.099	12.513	5.919	1.34	3.284	0.616	0.727	0.838	0.406	0.084	0.209	-1.62499	0.0170919	0.105307	30S ribosomal protein S7, chloroplastic	PF00177	PF00177: Ribosomal protein S7p/S5e
TraesCS1A02G161200	6.101	3.081	6	0	0	2.024	0.134	0.065	0.129	0	0	0.041	-2.74984	0.020388	0.119961	Ubiquitin carboxyl-terminal hydrolase-like protein	PF00917	PF00917: MATH domain
TraesCS1A02G161800	4	2	5	16	13	14	0.088	0.042	0.107	0.361	0.255	0.284	1.89053	0.000927132	0.0103484	Nucleic acid-binding, OB-fold-like protein	PF12874	PF12874: Zinc-finger of C2H2 type
TraesCS1A02G169300	277.059	249.61	217.647	105.219	123.331	132.82	4.782	4.114	3.673	1.867	1.89	2.108	-1.092	1.23727e-16	7.60609e-15	RING finger protein	PF14447	PF14447: Prokaryotic RING finger family 4
TraesCS1A02G169400	5.802	8	9	0	0	4	0.215	0.284	0.327	0	0	0.137	-2.4567	0.00851718	0.0619622	Myb transcription factor	PF00249	PF00249: Myb-like DNA-binding domain
TraesCS1A02G169500	137.332	169.306	145.82	68	47	48.386	3.289	3.875	3.414	1.669	1.005	1.069	-1.50557	1.66899e-16	1.01795e-14	Protein NEOXANTHIN-DEFICIENT 1	0	0
TraesCS1A02G173100	1545.61	1561.3	1673.27	688.253	884.032	823.287	21.972	20.667	23.376	10.141	10.705	10.741	-1.04831	2.262e-49	4.10293e-47	Glutamyl-tRNA reductase	PF05201; PF01488; PF00745	PF05201: Glutamyl-tRNAGlu reductase, N-terminal domain; PF01488: Shikimate / quinate 5-dehydrogenase; PF00745: Glutamyl-tRNAGlu reductase, dimerisation domain
TraesCS1A02G173600	22.762	14.586	9.909	1.841	12.404	0	0.913	0.559	0.389	0.075	0.447	0	-1.78427	0.00483371	0.0396867	LIM domain containing protein	PF00412	PF00412: LIM domain
TraesCS1A02G175500	24	31	24	74	92	98	0.29	0.358	0.284	0.923	0.986	1.09	1.68555	1.20786e-13	5.95356e-12	Low-temperature-induced 65 kDa protein	0	0
TraesCS1A02G179100	19	20	24	12	8	8	4.576	4.672	5.755	2.823	1.818	1.827	-1.19892	0.0058786	0.0462003	NAD kinase	0	0
TraesCS1A02G180700	1	4	2	7	18	10	0.101	0.386	0.197	0.699	1.677	0.943	2.19952	0.00182704	0.0180677	nudix hydrolase homolog 2	0	0
TraesCS1A02G185400	29.907	33.124	28.183	18.667	11	13.499	0.852	0.901	0.785	0.544	0.28	0.355	-1.11035	0.00193208	0.0189039	transcription repressor	PF04844	PF04844: Transcriptional repressor, ovate
TraesCS1A02G194200	107.483	144.712	114.342	43	47.502	61	2.522	3.245	2.623	1.034	0.993	1.319	-1.32023	1.67463e-12	7.52917e-11	Tetratricopeptide repeat (TPR)-like superfamily protein	0	0
TraesCS1A02G197200	306.66	278.588	245.632	22.314	41.182	42.477	4.148	3.6	3.247	0.311	0.494	0.528	-3.02051	7.04023e-73	1.86302e-70	Sugar transporter family protein	PF00083	PF00083: Sugar (and other) transporter
TraesCS1A02G199600	35	27	38	22	12	13	0.822	0.606	0.872	0.53	0.252	0.281	-1.11878	0.0018344	0.018129	MADS-box transcription factor	PF00319; PF01486	PF00319: SRF-type transcription factor (DNA-binding and dimerisation domain); PF01486: K-box region
TraesCS1A02G203200	22	28	19	49	54	44	0.659	0.802	0.557	1.501	1.447	1.218	1.04148	0.000178675	0.00252312	Expansin-like protein	PF03330; PF01357	PF03330: Lytic transglycolase; PF01357: Pollen allergen
TraesCS1A02G205100	5.592	9.778	7.11	5	0	0	0.147	0.245	0.182	0.134	0	0	-2.08971	0.0211893	0.123373	RING/U-box superfamily protein	PF13639	PF13639: Ring finger domain
TraesCS1A02G207300	17	29	15	32	44	63	0.26	0.424	0.224	0.503	0.597	0.886	1.13007	0.000409715	0.00518816	Silicon transporter	PF03600	PF03600: Citrate transporter
TraesCS1A02G212700	8	5	9	0	2	0	0.121	0.074	0.129	0	0.028	0	-3.29538	0.00169227	0.0169777	Basic helix-loop-helix transcription factor	PF00010	PF00010: Helix-loop-helix DNA-binding domain
TraesCS1A02G213900	54.971	44.687	62.99	14.722	50.031	12.813	0.747	0.578	0.84	0.204	0.609	0.159	-1.13792	0.000657163	0.00775047	Dynamin, putative	PF00350; PF01031; PF02212	PF00350: Dynamin family; PF01031: Dynamin central region; PF02212: Dynamin GTPase effector domain
TraesCS1A02G217100	1	2	3	11	6	6	0.034	0.065	0.099	0.379	0.181	0.187	1.84987	0.0230683	0.131389	PRA1 family protein	PF03208	PF03208: PRA1 family protein
TraesCS1A02G218600	0	0	0	2	3	2	0	0	0	0.031	0.04	0.028	4.27103	0.0404267	0.196506	Phospholipase a1-chloroplastic-like	PF01764	PF01764: Lipase (class 3)
TraesCS1A02G220300	40	30	29.346	3	5	4	0.866	0.621	0.621	0.067	0.096	0.08	-3.06282	1.96597e-11	8.06352e-10	CONSTANS-like protein	PF06203	PF06203: CCT motif
TraesCS1A02G228000	182.726	175.449	198.197	325.339	473.442	362.382	2.366	2.17	2.507	4.338	5.431	4.312	1.00646	1.34873e-18	9.27106e-17	Phosphatase 2C family protein	PF00481	PF00481: Protein phosphatase 2C
TraesCS1A02G232600	83.474	56.964	55.849	205.418	281.54	258.416	2.631	1.717	1.721	6.612	7.94	7.524	1.86843	1.36798e-34	1.7762e-32	ATP synthase subunit b-delta	PF15699	PF15699: NPR1 interacting
TraesCS1A02G235200	28	19.506	22.65	10	14	12	0.306	0.204	0.242	0.113	0.136	0.121	-1.00831	0.010383	0.0722026	Threonine--tRNA ligase	PF02824; PF07973; PF00587; PF03129	PF02824: TGS domain; PF07973: Threonyl and Alanyl tRNA synthetase second additional domain; PF00587: tRNA synthetase class II core domain (G, H, P, S and T); PF03129: Anticodon binding domain
TraesCS1A02G236400	26.015	40.674	35.968	16.724	11.334	17.817	0.869	1.299	1.175	0.57	0.339	0.55	-1.19543	0.000550667	0.00665944	F-box-like protein	PF00646	PF00646: F-box domain
TraesCS1A02G237100	275.235	310.102	302.197	86.365	95.808	79.865	6.059	6.523	6.502	1.947	1.871	1.615	-1.80596	4.65574e-45	7.88181e-43	26S proteasome regulatory subunit	PF01398; PF13012	PF01398: JAB1/Mov34/MPN/PAD-1 ubiquitin protease; PF13012: Maintenance of mitochondrial structure and function
TraesCS1A02G238800	27	31	29	72.469	93	118	1.044	1.146	1.096	2.851	3.228	4.22	1.64718	6.99311e-13	3.24237e-11	Calcium binding protein	PF13499	PF13499: EF-hand domain pair
TraesCS1A02G243400	0	3	1	7	6	4	0	0.022	0.008	0.057	0.042	0.029	1.9594	0.0449442	0.21085	ATP-dependent RNA helicase	PF00270; PF00271; PF04408; PF07717	PF00270: DEAD/DEAH box helicase; PF00271: Helicase conserved C-terminal domain; PF04408: Helicase associated domain (HA2); PF07717: Oligonucleotide/oligosaccharide-binding (OB)-fold
TraesCS1A02G243900	14	17	13	3	6	3	0.724	0.842	0.658	0.157	0.281	0.144	-1.8943	0.000834369	0.00948165	Fantastic four-like protein	PF11250	PF11250: Fantastic Four meristem regulator
TraesCS1A02G248300	97.02	103.523	100.91	28	34	30	2.851	2.908	2.899	0.841	0.893	0.814	-1.75721	1.67321e-17	1.08094e-15	NAD(P)-binding Rossmann-fold superfamily protein	0	0
TraesCS1A02G250200	7	14	13	1	0	0	0.188	0.359	0.341	0.027	0	0	-4.67611	2.97639e-06	6.38238e-05	Sulfotransferase	PF00685	PF00685: Sulfotransferase domain
TraesCS1A02G253200	29.896	25.554	22.811	7.936	14.478	12.437	0.267	0.218	0.199	0.073	0.114	0.102	-1.21408	0.00169982	0.0170405	Pyruvate, phosphate dikinase	PF01326; PF00391; PF02896	PF01326: Pyruvate phosphate dikinase, PEP/pyruvate binding domain; PF00391: PEP-utilising enzyme, mobile domain; PF02896: PEP-utilising enzyme, TIM barrel domain
TraesCS1A02G253500	9	3.169	8	17.277	15.243	21.151	0.155	0.052	0.134	0.305	0.233	0.334	1.34899	0.00715921	0.0540762	transmembrane protein, putative (DUF247)	PF03140	PF03140: Plant protein of unknown function
TraesCS1A02G255800	1375.42	1419.09	1372.34	561.093	725.371	669.341	13.6	13.402	13.258	5.723	6.346	6.079	-1.14254	1.33527e-57	2.867e-55	1-deoxy-D-xylulose-5-phosphate synthase	PF13292; PF02779; PF02780	PF13292: 1-deoxy-D-xylulose-5-phosphate synthase; PF02779: Transketolase, pyrimidine binding domain; PF02780: Transketolase, C-terminal domain
TraesCS1A02G257000	21	5	8	32.225	20	37	0.427	0.097	0.159	0.672	0.362	0.692	1.34083	0.00228004	0.0216228	Alpha/beta-Hydrolases superfamily protein	PF07859	PF07859: alpha/beta hydrolase fold
TraesCS1A02G257900	81.655	97.694	54	201.5	234.204	269.189	1.057	1.208	0.683	2.687	2.687	3.203	1.54412	8.95186e-23	7.52914e-21	Protein NRT1/ PTR FAMILY 1.1	PF00854	PF00854: POT family
TraesCS1A02G259100	0	2.604	2.785	21.365	18.578	18.076	0	0.057	0.062	0.499	0.377	0.379	3.30356	6.89404e-08	1.93814e-06	DNA ligase 1	0	0
TraesCS1A02G263600	3	2	4	20.442	38	48.152	0.062	0.039	0.081	0.433	0.698	0.916	3.45025	2.56381e-12	1.13682e-10	Gibberellin 20 oxidase 2	PF14226; PF03171	PF14226: non-haem dioxygenase in morphine synthesis N-terminal; PF03171: 2OG-Fe(II) oxygenase superfamily
TraesCS1A02G263900	32	47	56.57	7	11	3	0.432	0.606	0.746	0.097	0.132	0.037	-2.71743	3.52759e-12	1.54858e-10	Pectinesterase	PF04043; PF01095	PF04043: Plant invertase/pectin methylesterase inhibitor; PF01095: Pectinesterase
TraesCS1A02G265200	10	10.07	4	2	1	0	0.237	0.228	0.093	0.049	0.021	0	-2.89198	0.00245866	0.0230126	Bidirectional sugar transporter SWEET	PF03083	PF03083: Sugar efflux transporter for intercellular exchange
TraesCS1A02G265900	0	8	2	0	0	0	0	0.462	0.118	0	0	0	-4.79923	0.0249927	0.139209	Wound-induced protease inhibitor	0	0
TraesCS1A02G270800	3	12.822	23.749	59.641	68.036	70.735	0.087	0.354	0.67	1.76	1.754	1.884	2.26878	2.41046e-12	1.07026e-10	Kinase family protein	PF00069	PF00069: Protein kinase domain
TraesCS1A02G272700	0	0	0	0	5.256	3.25	0	0	0	0	0.111	0.071	4.49939	0.0378509	0.187683	rRNA N-glycosidase	0	0
TraesCS1A02G273600	3.009	1	2	11.325	8	5	0.034	0.011	0.022	0.133	0.081	0.052	1.92021	0.0174971	0.107119	Receptor-like protein kinase	PF01657; PF07714	PF01657: Salt stress response/antifungal; PF07714: Protein tyrosine kinase
TraesCS1A02G276800	5.401	5	0	14	15	13.274	0.1	0.089	0	0.267	0.248	0.227	1.9395	0.00180317	0.0178811	Zinc finger protein	0	0
TraesCS1A02G278800	3	5	10	1.007	0	0	0.055	0.088	0.18	0.019	0	0	-3.76107	0.00273291	0.0250642	HXXXD-type acyl-transferase family protein	PF02458	PF02458: Transferase family
TraesCS1A02G281000	167.542	157.844	184.244	309.864	373.856	401.138	4.413	3.973	4.742	8.352	8.78	9.741	1.03857	1.35927e-20	1.02506e-18	Plant/T7H20-70 protein||Outer membrane protein assembly factor BamA	0	0
TraesCS1A02G285400	53.692	76.522	56.421	30.964	29.559	21.015	1.046	1.446	1.021	0.511	0.485	0.282	-1.23299	2.31881e-06	5.08374e-05	GTP cyclohydrolase II/3,4-dihydroxy-2-butanone 4-phosphate synthase||3,4-dihydroxy-2-butanone 4-phosphate synthase	PF00926; PF00925	PF00926: 3,4-dihydroxy-2-butanone 4-phosphate synthase; PF00925: GTP cyclohydrolase II
TraesCS1A02G287200	11.389	21.71	14.346	0.694	3.674	1	2.26	4.148	2.824	0.135	0.683	0.187	-3.10978	3.07136e-06	6.57681e-05	Plant protein 1589 of Uncharacterized protein function	PF09713	PF09713: Plant protein 1589 of unknown function (A_thal_3526)
TraesCS1A02G289200	9	17.279	5	2	4	4	2.392	4.425	1.33	0.518	0.994	1.005	-1.65982	0.0188638	0.113183	sequence-specific DNA binding transcription factor	0	0
TraesCS1A02G295300	3.461	3.607	3.609	14.647	10.409	11.244	0.054	0.054	0.055	0.235	0.144	0.161	1.69471	0.00632242	0.0489426	Ammonium transporter	PF00909	PF00909: Ammonium Transporter Family
TraesCS1A02G298600	5	1	4	12	5	17	0.067	0.013	0.052	0.165	0.059	0.209	1.69122	0.0140622	0.0910326	WRKY transcription factor	PF03106	PF03106: WRKY DNA -binding domain
TraesCS1A02G301000	26	16	35	43	84	83	0.691	0.407	0.91	1.17	1.993	2.035	1.3783	1.09672e-06	2.5465e-05	WRKY transcription factor	PF03106	PF03106: WRKY DNA -binding domain
TraesCS1A02G301100	41	51	62.197	214	221	218.653	0.941	1.119	1.396	5.037	4.52	4.627	2.03609	1.40405e-37	1.98929e-35	WRKY family transcription factor	PF03106	PF03106: WRKY DNA -binding domain
TraesCS1A02G301200	1	0	1	8	3	7.149	0.025	0	0.024	0.204	0.067	0.164	2.93942	0.00752853	0.056248	WRKY transcription factor	PF03106	PF03106: WRKY DNA -binding domain
TraesCS1A02G303000	8	6.478	2	1	0	0	0.124	0.102	0.038	0.02	0	0	-3.64589	0.00432321	0.0363298	heat-inducible transcription repressor	0	0
TraesCS1A02G304900	16	14	12.628	9	4	7	0.232	0.194	0.179	0.134	0.051	0.093	-1.11435	0.0375011	0.186341	Xyloglucan galactosyltransferase KATAMARI1-like protein	PF03016	PF03016: Exostosin family
TraesCS1A02G306100	65	62.198	77.21	157.305	157	138.787	1.218	1.114	1.414	3.029	2.616	2.395	1.10273	2.97075e-11	1.20037e-09	GPN-loop GTPase 1-like protein	PF03029	PF03029: Conserved hypothetical ATP binding protein
TraesCS1A02G306600	2179.37	2304.74	2332.59	198.237	227.229	211.851	62.12	62.796	65.008	5.778	5.786	5.574	-3.46668	0	0	Chlorophyll a-b binding protein, chloroplastic	PF00504	PF00504: Chlorophyll A-B binding protein
TraesCS1A02G309300	20	13	5	1	8	8	0.781	0.486	0.191	0.04	0.281	0.289	-1.21798	0.0482056	0.221318	Sigma factor binding protein 1	PF05678	PF05678: VQ motif
TraesCS1A02G311100	352.102	399.839	393.745	172.435	175.38	199.452	5.051	5.479	5.52	2.546	2.231	2.631	-1.11186	7.84125e-25	7.28144e-23	Polygalacturonase	PF00295	PF00295: Glycosyl hydrolases family 28
TraesCS1A02G311900	17	22	12	32.694	55	28	0.323	0.4	0.223	0.638	0.929	0.49	1.12086	0.00119403	0.012742	Transcription factor	PF07716	PF07716: Basic region leucine zipper
TraesCS1A02G312000	8	14	22	4	5	4	0.307	0.514	0.827	0.156	0.173	0.142	-1.77681	0.00258112	0.0239411	Adenine phosphoribosyltransferase-like protein, putative (DUF2358)||AT1G65230-like protein	PF10184	PF10184: Uncharacterized conserved protein (DUF2358)
TraesCS1A02G312800	18	23.89	7	4	2	6	0.844	1.073	0.321	0.19	0.085	0.261	-2.03344	0.000814135	0.00929008	Thiazole synthase	0	0
TraesCS1A02G314600	17.678	14	30	5	2	7	0.739	0.56	1.227	0.212	0.075	0.271	-2.15269	5.89525e-05	0.000946222	Early light-induced protein	PF00504	PF00504: Chlorophyll A-B binding protein
TraesCS1A02G314800	24.141	23	11	2	3	3	0.97	0.884	0.432	0.082	0.108	0.112	-2.85509	1.94461e-06	4.32221e-05	Early light-induced protein	PF00504	PF00504: Chlorophyll A-B binding protein
TraesCS1A02G323100	7	4	2	0	0	0	0.147	0.08	0.041	0	0	0	-5.18472	0.00432288	0.0363298	UDP-glycosyltransferase	PF00201	PF00201: UDP-glucoronosyl and UDP-glucosyl transferase
TraesCS1A02G323600	60.973	54.739	61.752	15	34.969	30	0.645	0.553	0.638	0.164	0.328	0.292	-1.20593	3.97416e-06	8.33646e-05	NBS-LRR disease resistance protein	PF00931	PF00931: NB-ARC domain
TraesCS1A02G324500	21	32	33	10	15	18	0.158	0.231	0.243	0.078	0.1	0.125	-1.04528	0.00436684	0.0366108	ARM repeat superfamily protein	0	0
TraesCS1A02G324900	29.198	18.127	21.068	13.316	5.436	12.852	1.123	0.667	0.793	0.521	0.188	0.457	-1.14259	0.00986617	0.069446	50S ribosomal protein L9	0	0
TraesCS1A02G328100	11	15	20	4	8.606	5	0.357	0.465	0.634	0.132	0.25	0.15	-1.42134	0.00630007	0.0488011	LURP-one-like protein	PF04525	PF04525: LURP-one-related
TraesCS1A02G331300	45.296	31.763	36.729	11.209	8	21.023	0.564	0.416	0.432	0.139	0.085	0.232	-1.53991	2.18919e-05	0.000390594	2-oxoglutarate (2OG) and Fe(II)-dependent oxygenase superfamily protein	PF14226; PF03171	PF14226: non-haem dioxygenase in morphine synthesis N-terminal; PF03171: 2OG-Fe(II) oxygenase superfamily
TraesCS1A02G332200	236.648	209.695	269.123	86.109	101.461	110.504	4.276	3.62	4.753	1.599	1.629	1.838	-1.31267	3.86856e-21	2.98211e-19	Lysine--trna ligase	PF14234	PF14234: Domain of unknown function (DUF4336)
TraesCS1A02G332800	5	8	4	25	27	24	0.037	0.056	0.029	0.19	0.175	0.162	2.09141	2.43715e-06	5.32286e-05	Calcium-transporting ATPase	PF00690; PF00122; PF00702; PF00689	PF00690: Cation transporter/ATPase, N-terminus; PF00122: E1-E2 ATPase; PF00702: haloacid dehalogenase-like hydrolase; PF00689: Cation transporting ATPase, C-terminus
TraesCS1A02G335200	367	375.989	379	768	887	915	7.817	7.652	7.891	16.783	16.814	17.954	1.14642	5.08986e-44	8.43294e-42	O-methyltransferase-like protein	PF08100; PF00891	PF08100: Dimerisation domain; PF00891: O-methyltransferase
TraesCS1A02G336900	2.726	0	4.424	4.87	18.112	4.535	0.084	0	0.133	0.153	0.5	0.129	1.80967	0.029661	0.157328	Haloacid dehalogenase-like hydrolase (HAD) superfamily protein	PF14368	PF14368: Probable lipid transfer
TraesCS1A02G337200	12	15	17.447	2	7	7	1.755	2.119	2.524	0.288	0.958	0.966	-1.51138	0.00418492	0.0354101	NHL domain-containing protein	0	0
TraesCS1A02G337900	2	2	11	10	13	14	0.032	0.031	0.172	0.164	0.184	0.206	1.22969	0.0482051	0.221318	Gamma-glutamyl phosphate reductase	0	0
TraesCS1A02G338700	3.02	9.798	4.065	1.022	1.007	0	0.094	0.292	0.124	0.033	0.028	0	-2.87865	0.0113341	0.077338	VQ motif-containing protein	PF05678	PF05678: VQ motif
TraesCS1A02G340100	86.385	135.755	116.941	6.27	7.178	3.205	0.746	1.12	0.987	0.056	0.055	0.025	-4.3626	2.62605e-44	4.37283e-42	ATP-dependent chaperone ClpB	PF02861; PF00004; PF07724; PF10431	PF02861: Clp amino terminal domain, pathogenicity island component; PF00004: ATPase family associated with various cellular activities (AAA); PF07724: AAA domain (Cdc48 subfamily); PF10431: C-terminal, D2-small domain, of ClpB protein
TraesCS1A02G340300	4.366	4.288	4.005	12.649	26.305	20.732	0.053	0.05	0.047	0.158	0.282	0.231	2.14303	4.16405e-05	0.000692686	Receptor-like protein kinase	PF13947; PF07714	PF13947: Wall-associated receptor kinase galacturonan-binding; PF07714: Protein tyrosine kinase
TraesCS1A02G341400	25.207	24.299	22.304	9.589	9.449	11.72	0.541	0.499	0.468	0.211	0.181	0.232	-1.26078	0.00142028	0.0147293	E3 ubiquitin ligase-like protein	PF16040; PF16041; PF13920	PF16040: Domain of unknown function (DUF4792); PF16041: Domain of unknown function (DUF4793); PF13920: Zinc finger, C3HC4 type (RING finger)
TraesCS1A02G341700	7.386	4.141	6.212	0	0	0	0.102	0.055	0.084	0	0	0	-5.62147	0.000329361	0.00429291	Lon protease	PF02190; PF03226	PF02190: ATP-dependent protease La (LON) substrate-binding domain; PF03226: Yippee zinc-binding/DNA-binding /Mis18, centromere assembly
TraesCS1A02G344900	0	0	0	18.749	13.41	14.499	0	0	0	0.517	0.323	0.36	6.96076	1.22578e-09	4.23391e-08	Dna-directed rna polymerase subunit alpha	0	0
TraesCS1A02G345800	25	26.184	20	33.561	54	61.341	1.102	1.105	0.863	1.502	2.144	2.506	1.00371	0.000439643	0.0055111	(R)-specific enoyl-CoA hydratase	PF01575	PF01575: MaoC like domain
TraesCS1A02G356700	9.374	4.87	4.281	1.171	2.341	0	0.172	0.085	0.077	0.022	0.038	0	-2.33553	0.012479	0.0831478	Pentatricopeptide repeat-containing protein, putative	PF01535; PF13812; PF13041	PF01535: PPR repeat; PF13812: Pentatricopeptide repeat domain; PF13041: PPR repeat family
TraesCS1A02G358400	6	6	12.129	29	23	24	0.19	0.181	0.375	0.937	0.651	0.701	1.60185	0.000269209	0.00360971	WRKY transcription factor	PF03106	PF03106: WRKY DNA -binding domain
TraesCS1A02G359800	26.897	49.712	35.684	4.346	11.664	9.569	1.243	2.199	1.614	0.204	0.486	0.41	-2.17195	3.31745e-08	9.71531e-07	Histone H3	PF00125	PF00125: Core histone H2A/H2B/H3/H4
TraesCS1A02G362100	9.612	10.67	16.616	28.295	29.539	35.53	0.248	0.263	0.419	0.748	0.68	0.846	1.28346	0.000481763	0.0059454	cotton fiber-like protein (DUF761)	PF14364; PF05553	PF14364: Domain of unknown function (DUF4408); PF05553: Cotton fibre expressed protein
TraesCS1A02G362200	4	6	1	10	6	15	0.094	0.135	0.023	0.242	0.126	0.326	1.42628	0.0349919	0.177462	FBD-associated F-box protein	PF00646	PF00646: F-box domain
TraesCS1A02G367000	14	6	3	20	15	23	0.266	0.109	0.056	0.391	0.254	0.403	1.27685	0.0132774	0.0872442	Protein kinase-like	PF00069	PF00069: Protein kinase domain
TraesCS1A02G367100	6	5	4	9	20	14	0.124	0.099	0.081	0.191	0.369	0.267	1.43424	0.0084174	0.0614021	Protein kinase-like	PF00069	PF00069: Protein kinase domain
TraesCS1A02G367200	0	1	1	6	3	9	0	0.016	0.017	0.106	0.046	0.143	2.92005	0.00759067	0.0566194	Protein kinase-like	PF00069	PF00069: Protein kinase domain
TraesCS1A02G370600	19	15	26	63	73	99	0.458	0.346	0.613	1.558	1.57	2.202	1.91136	6.8354e-13	3.1737e-11	Ethylene-responsive transcription factor	PF00847	PF00847: AP2 domain
TraesCS1A02G372700	25	15	5	3	7	6	0.274	0.157	0.054	0.034	0.068	0.06	-1.53358	0.0092272	0.0659183	Late embryogenesis abundant protein	0	0
TraesCS1A02G373700	22	30	33	5	1	0	0.138	0.18	0.202	0.032	0.006	0	-3.7775	1.60926e-11	6.65518e-10	Disease resistance protein (NBS-LRR class) family	PF00931	PF00931: NB-ARC domain
TraesCS1A02G374400	7	13.366	11	4	3	2	1.415	2.607	2.207	0.79	0.568	0.381	-1.79745	0.00823987	0.0604007	Lipid transfer protein	PF14368	PF14368: Probable lipid transfer
TraesCS1A02G375600	1153.63	1182.04	1172.86	430.98	546.016	529.281	15.892	15.495	15.783	6.115	6.658	6.71	-1.27078	2.80431e-64	6.52343e-62	Heat shock transcription factor	PF00447	PF00447: HSF-type DNA-binding
TraesCS1A02G377400	48.229	62.6	52.944	3.32	12.807	10	1.372	1.702	1.472	0.097	0.325	0.263	-2.68662	1.95545e-15	1.10916e-13	sucrose synthase 6	0	0
TraesCS1A02G380000	2	0	0	2.307	6	12.583	0.025	0	0	0.03	0.068	0.147	3.09306	0.00585032	0.0460329	Disease resistance protein RPM1	PF00931	PF00931: NB-ARC domain
TraesCS1A02G380400	0	0	0	2.083	2.857	4.933	0	0	0	0.197	0.25	0.439	4.7427	0.0116727	0.0791332	evolutionarily conserved C-terminal region 2	0	0
TraesCS1A02G380600	22	8	14	5	6	5	0.511	0.177	0.318	0.119	0.124	0.107	-1.49187	0.00927346	0.0661934	BTB/POZ domain-containing protein	PF02214	PF02214: BTB/POZ domain
TraesCS1A02G383200	29.974	31.176	21.942	13.336	13.391	8.701	1.074	1.068	0.769	0.487	0.43	0.288	-1.26588	0.00100176	0.0110344	Photosynthetic NDH subcomplex B 3	PF00111	PF00111: 2Fe-2S iron-sulfur cluster binding domain
TraesCS1A02G384600	13.297	11.653	16.044	6.667	8.571	4.262	5.478	4.547	6.705	2.681	3.215	1.642	-1.10645	0.0319411	0.166021	Photosystem II reaction center protein K	PF02533	PF02533: Photosystem II 4 kDa reaction centre component
TraesCS1A02G390000	5	7	11	4	1	1.466	0.051	0.068	0.109	0.042	0.009	0.014	-1.79995	0.0404487	0.196546	disease resistance protein (TIR-NBS-LRR class)	0	0
TraesCS1A02G391800	12	9	7	2	2	4	0.241	0.173	0.137	0.041	0.036	0.074	-1.81041	0.0137385	0.0894757	Leucine-rich repeat receptor-like protein kinase family protein	PF08263; PF13855	PF08263: Leucine rich repeat N-terminal domain; PF13855: Leucine rich repeat
TraesCS1A02G392000	1774.76	1765.24	1815.54	762.616	957.069	889.595	76.526	72.844	76.589	33.402	37.157	35.542	-1.0884	4.94295e-57	1.04266e-54	Photosystem I reaction center subunit VI	PF03244	PF03244: Photosystem I reaction centre subunit VI
TraesCS1A02G393800	68	58	55	23	48.823	20.228	1.493	1.217	1.18	0.518	0.954	0.409	-1.03272	0.000137532	0.00200805	Chaperone protein DnaJ	PF00226	PF00226: DnaJ domain
TraesCS1A02G395800	8	7	14	3	5	3	0.269	0.225	0.46	0.103	0.15	0.093	-1.42125	0.0425227	0.203311	transmembrane protein, putative (DUF679 domain membrane protein 2)	PF05078	PF05078: Protein of unknown function (DUF679)
TraesCS1A02G403700	6	5	13	0	0	0	0.254	0.203	0.539	0	0	0	-6.04789	4.54486e-05	0.00074935	Pectinesterase	PF04043	PF04043: Plant invertase/pectin methylesterase inhibitor
TraesCS1A02G403800	743.502	848.2	845.501	98	98.646	97	23.58	25.718	26.222	3.174	2.8	2.842	-3.09807	2.61554e-181	1.96237e-178	Chlorophyll a-b binding protein, chloroplastic	PF00504	PF00504: Chlorophyll A-B binding protein
TraesCS1A02G405800	4.246	7	7.118	22.6	37.357	24.971	0.06	0.095	0.099	0.331	0.471	0.327	2.13175	1.25607e-06	2.88958e-05	Sugar transporter protein	PF00083	PF00083: Sugar (and other) transporter
TraesCS1A02G407600	54.818	64.423	43.519	15.42	31.03	21.573	0.706	0.793	0.548	0.205	0.354	0.255	-1.30987	3.45353e-06	7.31641e-05	Carotenoid isomerase	PF01593	PF01593: Flavin containing amine oxidoreductase
TraesCS1A02G408900	9.56	24.271	22.432	2.421	5.348	5.402	0.194	0.471	0.445	0.05	0.097	0.101	-2.11474	0.000136433	0.00199488	Serine protease	PF13365	PF13365: Trypsin-like peptidase domain
TraesCS1A02G410200	2	2	7	0	0	0	0.054	0.051	0.184	0	0	0	-4.94719	0.0103152	0.0718521	Early nodulin-like protein 1	PF02298	PF02298: Plastocyanin-like domain
TraesCS1A02G410500	0	6.035	2	4	10.528	12	0	0.142	0.048	0.101	0.23	0.272	1.61795	0.0381422	0.18875	WRKY transcription factor	PF03106	PF03106: WRKY DNA -binding domain
TraesCS1A02G410700	5	0	2	13	18.858	11	0.233	0	0.091	0.615	0.793	0.476	2.49625	0.000160642	0.00229846	WRKY transcription factor	PF03106	PF03106: WRKY DNA -binding domain
TraesCS1A02G413200	4	3	3	0	0	1	0.138	0.099	0.101	0	0	0.032	-2.96147	0.0438794	0.207468	Pleiotropic drug resistance ABC transporter	0	0
TraesCS1A02G414500	11	9	4	0	2	0	0.21	0.165	0.075	0	0.034	0	-3.4183	0.00103163	0.0113077	2-oxoglutarate-dependent dioxygenase-related family protein	PF03171	PF03171: 2OG-Fe(II) oxygenase superfamily
TraesCS1A02G416100	5.163	5.775	1.036	9.128	12.338	15.173	0.204	0.218	0.04	0.367	0.438	0.555	1.53133	0.0118099	0.0798546	Calmodulin	PF13499	PF13499: EF-hand domain pair
TraesCS1A02G416700	38	44.977	56	11	11	9	3.919	4.459	5.684	1.127	1.05	0.873	-2.19693	8.96709e-11	3.43711e-09	Programmed cell death protein 4	0	0
TraesCS1A02G417700	6	15	18	3	6	3	0.132	0.314	0.386	0.068	0.117	0.061	-1.7205	0.00749538	0.0560638	DUF1645 family protein	PF07816	PF07816: Protein of unknown function (DUF1645)
TraesCS1A02G418700	3	2	3	0	0	0	0.024	0.017	0.026	0	0	0	-4.50671	0.025676	0.141943	Receptor-like protein kinase	PF13855; PF00069	PF13855: Leucine rich repeat; PF00069: Protein kinase domain
TraesCS1A02G421200	20	7	16	7	3	7	0.378	0.126	0.296	0.136	0.05	0.122	-1.36146	0.0190504	0.114017	Carboxypeptidase	PF00450	PF00450: Serine carboxypeptidase
TraesCS1A02G422900	19	22	23.166	49	79	66	0.241	0.267	0.288	0.641	0.89	0.771	1.53483	4.75811e-09	1.5392e-07	Glucan endo-1,3-beta-glucosidase 3	PF00332; PF07983	PF00332: Glycosyl hydrolases family 17; PF07983: X8 domain
TraesCS1A02G423700	10	11	11	5	0	6	0.277	0.291	0.298	0.142	0	0.153	-1.54006	0.0248067	0.1385	Late embryogenesis abundant hydroxyproline-rich glycoprotein family, putative	PF03168	PF03168: Late embryogenesis abundant protein
TraesCS1A02G426700	7.65	19.566	11	0	1	0	0.128	0.313	0.18	0	0.015	0	-4.85223	7.8626e-07	1.87985e-05	RNA polymerase sigma factor	PF04539; PF04542; PF04545	PF04539: Sigma-70 region 3; PF04542: Sigma-70 region 2; PF04545: Sigma-70, region 4
TraesCS1A02G429200	28	19	42	15	14	15	0.26	0.168	0.381	0.144	0.115	0.128	-1.05686	0.00532873	0.0428531	Paired amphipathic helix protein Sin3	PF02671; PF08295	PF02671: Paired amphipathic helix repeat; PF08295: Sin3 family co-repressor
TraesCS1A02G431100	0	0	0	6.457	1	2	0	0	0	0.061	0.008	0.017	4.74102	0.0181281	0.109889	Leucine-rich repeat receptor-like protein kinase family protein	PF08263; PF13855; PF12799	PF08263: Leucine rich repeat N-terminal domain; PF13855: Leucine rich repeat; PF12799: Leucine Rich repeats (2 copies)
TraesCS1A02G432600	18.238	7.111	12.694	4.055	4.152	9.086	0.124	0.046	0.084	0.028	0.025	0.057	-1.17543	0.0445871	0.209659	ubiquitin carboxyl-terminal hydrolase	PF13968; PF04578; PF00443	PF13968: Domain of unknown function (DUF4220); PF04578: Protein of unknown function, DUF594; PF00443: Ubiquitin carboxyl-terminal hydrolase
TraesCS1A02G439700	166.836	202	205.447	80	99	97.437	2.447	2.825	2.945	1.21	1.286	1.315	-1.10306	1.01922e-14	5.48883e-13	cDNA clone:J023106B01, full insert sequence	0	0
TraesCS1A02G439800	10	14	16.095	6	5	8	0.172	0.23	0.27	0.106	0.076	0.126	-1.10699	0.0394674	0.193136	cDNA clone:J023106B01, full insert sequence	0	0
TraesCS1A02G442200	1	0	1	2	16	7	0.02	0	0.019	0.041	0.281	0.127	3.32957	0.00168387	0.016914	Flavonoid 3'-hydroxylase	PF00067	PF00067: Cytochrome P450
TraesCS1A02G443700	16	11	9	51.249	37	58	3.175	2.102	1.772	9.948	6.881	10.853	1.97117	8.82795e-09	2.77353e-07	Small nuclear ribonucleoprotein	PF01423	PF01423: LSM domain
TraesCS1A02G444300	4133.05	4242.64	3997.7	3.193	3.133	7.372	117.156	114.956	110.796	0.093	0.079	0.193	-9.82887	0	0	Nucleoside diphosphate kinase	PF00334	PF00334: Nucleoside diphosphate kinase
TraesCS1B02G000800	231.163	285.619	258.869	39.321	29.295	53.495	3.37	3.977	3.686	0.59	0.378	0.716	-2.7086	3.63419e-60	8.01147e-58	Peroxisomal membrane protein PEX14	PF04695	PF04695: Peroxisomal membrane anchor protein (Pex14p) conserved region
TraesCS1B02G001900	4	4	0	10.484	10.917	7	0.062	0.059	0	0.168	0.151	0.1	1.7389	0.0173636	0.106483	Cytochrome P450	PF00067	PF00067: Cytochrome P450
TraesCS1B02G006400	9.031	15	10	2.019	2.007	3	0.169	0.269	0.183	0.039	0.033	0.052	-2.2615	0.00126523	0.0133742	F-box/LRR-repeat protein 14	0	0
TraesCS1B02G006500	7	11	2	1	1	0	0.09	0.135	0.025	0.013	0.011	0	-3.13845	0.00520901	0.0420748	Receptor protein kinase, putative	PF08263; PF00560; PF00069	PF08263: Leucine rich repeat N-terminal domain; PF00560: Leucine Rich Repeat; PF00069: Protein kinase domain
TraesCS1B02G019800	5.148	10.543	2	0	0	1	0.119	0.233	0.045	0	0	0.021	-3.75504	0.00353793	0.030849	12-oxophytodienoate reductase-like protein	PF00724	PF00724: NADH:flavin oxidoreductase / NADH oxidase family
TraesCS1B02G027300	0	0	0	0	5	3	0	0	0	0	0.039	0.024	4.41561	0.0377676	0.187353	Disease resistance protein RPM1	PF00931	PF00931: NB-ARC domain
TraesCS1B02G029000	28	18	18.175	2	8	2	0.588	0.361	0.373	0.043	0.15	0.039	-2.44499	3.10768e-06	6.64124e-05	Late embryogenesis abundant protein	PF06830	PF06830: Root cap
TraesCS1B02G029400	1	1	0	5	4	4	0.035	0.034	0	0.181	0.127	0.131	2.45853	0.0350158	0.177544	Phloem protein 2-like protein	PF14299	PF14299: Phloem protein 2
TraesCS1B02G033900	254	253	266	101	134	130	68.969	66.268	72.307	26.697	34.039	33.402	-1.13308	1.74365e-20	1.30377e-18	Chymotrypsin inhibitor	PF00280	PF00280: Potato inhibitor I family
TraesCS1B02G036300	5.026	5	3	0	0	0	0.327	0.312	0.191	0	0	0	-5.18367	0.00319108	0.0283736	Disease resistance protein RPP13	0	0
TraesCS1B02G036900	316	300.247	339	689.682	750	799.772	4.391	3.985	4.603	9.866	9.239	10.217	1.18121	6.44741e-40	9.66365e-38	RING/U-box superfamily protein	PF14369; PF13639; PF06547	PF14369: zinc-ribbon; PF13639: Ring finger domain; PF06547: Protein of unknown function (DUF1117)
TraesCS1B02G037300	8.73	18.408	7	2	1.988	8.443	0.116	0.235	0.091	0.027	0.024	0.104	-1.47814	0.0253568	0.14065	Scarecrow transcription factor family protein	PF03514	PF03514: GRAS domain family
TraesCS1B02G038100	157	189.331	157	61.433	89.381	94.92	3.364	3.876	3.288	1.35	1.704	1.873	-1.08552	2.29098e-12	1.01996e-10	PGR5-like protein 1A, chloroplastic	0	0
TraesCS1B02G042600	29	38	31	10	19.92	13	1.104	1.384	1.154	0.388	0.681	0.458	-1.23853	0.000428142	0.00538962	Dirigent protein	PF03018	PF03018: Dirigent-like protein
TraesCS1B02G048300	15	13	14	55.973	34	43	0.151	0.125	0.138	0.582	0.303	0.398	1.62244	1.96747e-06	4.37081e-05	Phenylalanine ammonia-lyase	PF00221	PF00221: Aromatic amino acid lyase
TraesCS1B02G050400	153.754	155.23	145.553	310.432	404.409	341	1.432	1.381	1.324	2.983	3.331	2.916	1.16408	1.98359e-25	1.89118e-23	Phospholipase D	PF00168; PF00614; PF12357	PF00168: C2 domain; PF00614: Phospholipase D Active site motif; PF12357: Phospholipase D C terminal
TraesCS1B02G053200	107	73	90	26	33	29	2.422	1.579	1.991	0.603	0.665	0.605	-1.66549	8.47083e-13	3.90967e-11	Zinc finger family protein	PF13912	PF13912: C2H2-type zinc finger
TraesCS1B02G061800	15	23	16	65.969	54	68	0.234	0.343	0.244	1.06	0.749	0.977	1.75287	6.02639e-10	2.14668e-08	Cytochrome P450 family protein, expressed	PF00067	PF00067: Cytochrome P450
TraesCS1B02G062600	4	3	3	0	0	0	0.069	0.05	0.051	0	0	0	-4.81564	0.0106047	0.0734157	CsAtPR5	0	0
TraesCS1B02G062900	3	1	0	5	8	9	0.06	0.019	0	0.102	0.141	0.165	2.29703	0.0119565	0.0805619	Ankyrin repeat protein-like	PF12796	PF12796: Ankyrin repeats (3 copies)
TraesCS1B02G065100	2	4	4	12	9	17	0.02	0.037	0.038	0.117	0.075	0.148	1.84639	0.00266325	0.0245396	Receptor protein kinase, putative	PF08263; PF13855; PF00069	PF08263: Leucine rich repeat N-terminal domain; PF13855: Leucine rich repeat; PF00069: Protein kinase domain
TraesCS1B02G065700	1554.7	1558.7	1563.96	331.961	411.538	368.056	11.198	10.721	11.004	2.469	2.619	2.433	-2.1229	1.59463e-179	1.18965e-176	Nuclear pore complex protein Nup107	PF04121	PF04121: Nuclear pore protein 84 / 107
TraesCS1B02G068500	287.443	269.357	295.774	556.459	765.973	695.992	6.45	6.199	6.644	13.544	15.266	15.24	1.1888	1.28064e-36	1.7782e-34	Glycine-rich protein A3	0	0
TraesCS1B02G073900	2	5	6	18	19	8	0.202	0.485	0.594	1.804	1.777	0.757	1.72404	0.00285597	0.0259568	Heavy metal transport/detoxification protein	0	0
TraesCS1B02G075200	959.754	1078.16	1094.69	287.246	434.889	364.386	11.331	12.159	12.629	3.495	4.547	3.953	-1.58159	1.6957e-72	4.43393e-70	Glutamyl-tRNA reductase	PF05201; PF01488; PF00745	PF05201: Glutamyl-tRNAGlu reductase, N-terminal domain; PF01488: Shikimate / quinate 5-dehydrogenase; PF00745: Glutamyl-tRNAGlu reductase, dimerisation domain
TraesCS1B02G075700	125.789	129.845	115.53	237.799	324.151	327.214	1.733	1.709	1.555	3.373	3.958	4.144	1.20627	1.39901e-22	1.16113e-20	Receptor-like protein kinase	PF13947; PF07645; PF07714	PF13947: Wall-associated receptor kinase galacturonan-binding; PF07645: Calcium-binding EGF domain; PF07714: Protein tyrosine kinase
TraesCS1B02G079100	3	6	6	0	0	1	0.261	0.472	0.482	0	0	0.081	-3.52426	0.00645579	0.0497853	RNA binding (RRM/RBD/RNP motifs) family protein||Leucine--tRNA ligase	0	0
TraesCS1B02G080400	12	9	6.768	1	4	0	0.187	0.134	0.088	0.016	0.055	0	-2.44789	0.00302992	0.0272322	Glycosyltransferase	PF00201	PF00201: UDP-glucoronosyl and UDP-glucosyl transferase
TraesCS1B02G085200	240.372	198.126	267.525	95.836	140.312	121.119	2.49	1.96	2.708	1.024	1.286	1.153	-1.03651	1.27077e-13	6.25198e-12	p-loop containing nucleoside triphosphate hydrolases superfamily protein	PF00004	PF00004: ATPase family associated with various cellular activities (AAA)
TraesCS1B02G086500	1	2	3	6	15	5	0.037	0.071	0.109	0.227	0.5	0.172	1.9857	0.0145945	0.0937435	Peptide methionine sulfoxide reductase MsrB	0	0
TraesCS1B02G088600	29	26	17	43.499	67	54	0.64	0.548	0.367	0.985	1.317	1.098	1.13245	3.52155e-05	0.0005964	2-oxoglutarate (2OG) and Fe(II)-dependent oxygenase superfamily protein	PF14226; PF03171	PF14226: non-haem dioxygenase in morphine synthesis N-terminal; PF03171: 2OG-Fe(II) oxygenase superfamily
TraesCS1B02G088900	33	35	24	118	165	134	0.545	0.552	0.387	2.003	2.418	2.035	2.12319	3.62941e-27	3.67246e-25	WRKY transcription factor	PF03106	PF03106: WRKY DNA -binding domain
TraesCS1B02G089100	246.775	318.397	291.762	489.761	712.147	606.812	2.137	2.634	2.469	4.378	5.453	4.826	1.02334	8.33032e-24	7.39248e-22	Kinase family protein	PF00069	PF00069: Protein kinase domain
TraesCS1B02G089800	81.572	96.438	72	33	29.08	27	2.354	2.66	2.031	0.974	0.75	0.719	-1.52841	5.31649e-11	2.09437e-09	Mitochondrial pyruvate carrier	PF03650	PF03650: Uncharacterised protein family (UPF0041)
TraesCS1B02G093900	74.34	104.631	101.244	7.008	7.003	6.027	1.44	1.936	1.916	0.139	0.121	0.107	-3.8269	1.3365e-35	1.79352e-33	DNA-directed RNA polymerase III subunit RPC3	PF08221; PF05645	PF08221: RNA polymerase III subunit RPC82 helix-turn-helix domain; PF05645: RNA polymerase III subunit RPC82
TraesCS1B02G095000	880.208	828.111	844.532	98.789	157.731	126.622	16.894	15.186	15.842	1.947	2.691	2.238	-2.78873	3.30575e-158	2.10878e-155	Dentin sialophosphoprotein-related, putative isoform 1	0	0
TraesCS1B02G100100	254.278	279.633	242.04	610.602	842.104	736.894	10.624	11.182	9.895	25.934	31.671	28.524	1.44287	1.76932e-52	3.39094e-50	Low temperature and salt responsive protein	PF01679	PF01679: Proteolipid membrane potential modulator
TraesCS1B02G101900	1	2	2	8	13	18	0.12	0.231	0.238	0.952	1.448	2.038	2.81711	8.1523e-05	0.00126661	embryo defective 2423	0	0
TraesCS1B02G102000	5	5	4	6	13	21	0.262	0.251	0.205	0.318	0.616	1.021	1.42663	0.015851	0.0997275	Heat-inducible transcription repressor HrcA	0	0
TraesCS1B02G103000	0	11	8.719	14.513	23.253	10	0	0.719	0.582	0.993	1.447	0.636	1.21323	0.0387143	0.190652	F-box/FBD-like domains containing protein	PF08387	PF08387: FBD
TraesCS1B02G105700	16	32	17	4	11	17	0.223	0.427	0.232	0.057	0.136	0.218	-1.07235	0.0196849	0.116857	extracellular ligand-gated ion channel protein (DUF3537)	PF12056	PF12056: Protein of unknown function (DUF3537)
TraesCS1B02G107400	1	3	7	13	11	16	0.016	0.046	0.111	0.217	0.158	0.238	1.78644	0.00315356	0.0281043	Agmatine coumaroyltransferase-1	PF02458	PF02458: Transferase family
TraesCS1B02G107800	57	50.647	44	104.284	118.51	138	1.059	0.899	0.799	1.991	1.957	2.36	1.1986	6.84071e-11	2.66068e-09	ATP binding protein	0	0
TraesCS1B02G109400	2	1	0	6	13	7	0.029	0.014	0	0.089	0.167	0.093	2.90531	0.00133427	0.013992	Kinase family protein	PF07714	PF07714: Protein tyrosine kinase
TraesCS1B02G109600	0	0	0	6	4	1	0	0	0	0.102	0.058	0.015	4.92603	0.0109752	0.0754778	Laccase	PF07732; PF00394; PF07731	PF07732: Multicopper oxidase; PF00394: Multicopper oxidase; PF07731: Multicopper oxidase
TraesCS1B02G119600	13.165	29.748	15.131	52.925	48.357	56.847	0.27	0.583	0.303	1.113	0.882	1.073	1.39981	3.65846e-06	7.71835e-05	Kinase-like	PF00069	PF00069: Protein kinase domain
TraesCS1B02G119700	13.765	11.252	10.869	41.009	46.623	52.153	0.296	0.231	0.229	0.905	0.893	1.034	1.90123	4.57324e-09	1.4823e-07	Kinase-like	PF00069	PF00069: Protein kinase domain
TraesCS1B02G120100	5	1	1	4.184	5	15.37	0.118	0.023	0.023	0.101	0.105	0.334	1.69537	0.0445156	0.209453	Kinase family protein	PF00069	PF00069: Protein kinase domain
TraesCS1B02G120400	14.354	2.114	17.649	3.964	0	2.446	0.52	0.073	0.625	0.146	0	0.082	-2.37462	0.00580604	0.0457799	Atrial natriuretic peptide receptor 3	0	0
TraesCS1B02G122800	51.897	64.153	73.359	277.78	328.542	293	0.575	0.679	0.794	3.173	3.223	2.983	2.1968	2.94694e-57	6.25624e-55	Phenylalanine ammonia-lyase	PF00221	PF00221: Aromatic amino acid lyase
TraesCS1B02G125800	7	4	6	13	32	37	0.252	0.138	0.211	0.477	1.033	1.231	2.17664	5.10339e-06	0.000104739	Pre-mRNA-splicing factor cwc26	0	0
TraesCS1B02G126900	124.49	154.7	117	25	42	44.306	3.825	4.544	3.515	0.785	1.154	1.257	-1.88086	1.17017e-21	9.30838e-20	Chlororespiratory reduction31	PF11623	PF11623: Protein of unknown function (DUF3252)
TraesCS1B02G128300	4	6.069	6.609	1.008	0	0	0.083	0.121	0.134	0.022	0	0	-3.65412	0.00271503	0.0249349	SKP1-like protein 4	0	0
TraesCS1B02G134500	469.24	423.162	382.438	847.05	1058.06	1038.1	2.694	2.319	2.145	5.025	5.362	5.467	1.15474	3.58915e-41	5.58891e-39	DNA-directed RNA polymerase subunit	PF04997; PF00623; PF04983; PF05000; PF04998	PF04997: RNA polymerase Rpb1, domain 1; PF00623: RNA polymerase Rpb1, domain 2; PF04983: RNA polymerase Rpb1, domain 3; PF05000: RNA polymerase Rpb1, domain 4; PF04998: RNA polymerase Rpb1, domain 5
TraesCS1B02G135600	0	0	0	0	0	10.839	0	0	0	0	0	0.547	4.85501	0.0414397	0.19976	Homeobox protein knotted-1, putative	PF03790; PF03791; PF03789; PF05920	PF03790: KNOX1 domain; PF03791: KNOX2 domain; PF03789: ELK domain; PF05920: Homeobox KN domain
TraesCS1B02G135700	101	144	84.813	38	48	38	2.311	3.148	1.897	0.891	0.978	0.801	-1.45603	1.24762e-11	5.20688e-10	Lactoylglutathione lyase	PF00903	PF00903: Glyoxalase/Bleomycin resistance protein/Dioxygenase superfamily
TraesCS1B02G141000	230.771	187.806	201.369	660.594	659.846	685.325	4.098	3.186	3.494	12.054	10.408	11.2	1.64832	4.371e-57	9.23491e-55	Tectonin beta-propeller repeat-containing protein 1	0	0
TraesCS1B02G141100	11.817	37.07	42.466	46.637	54.236	103.673	0.155	0.466	0.546	0.632	0.632	1.254	1.10932	0.00055864	0.0067392	nuclease	PF13359	PF13359: DDE superfamily endonuclease
TraesCS1B02G144700	232.367	205.837	233.741	537.419	610.689	602.873	4.286	3.628	4.214	10.185	10.011	10.237	1.33247	1.54798e-43	2.53292e-41	Late embryogenesis abundant (LEA) hydroxyproline-rich glycoprotein family	PF03168	PF03168: Late embryogenesis abundant protein
TraesCS1B02G145800	33.858	21.41	23.367	74.414	98.171	61.72	0.719	0.434	0.485	1.621	1.855	1.207	1.51899	2.44473e-09	8.19136e-08	Abscisic acid receptor	PF10604	PF10604: Polyketide cyclase / dehydrase and lipid transport
TraesCS1B02G147100	0	0	2.025	4.11	4.057	5.027	0	0	0.031	0.066	0.056	0.072	2.45698	0.0386957	0.190582	Rad3-related DNA helicase family protein	PF06733; PF13307	PF06733: DEAD_2; PF13307: Helicase C-terminal domain
TraesCS1B02G148600	22.684	29.357	30.778	126.721	177.604	161.598	0.622	0.769	0.825	3.553	4.346	4.087	2.43385	2.75208e-36	3.76978e-34	Actin cytoskeleton-regulatory complex protein PAN1	0	0
TraesCS1B02G159400	132.411	171.376	124.981	63.799	53.534	61.68	1.525	1.886	1.407	0.758	0.546	0.653	-1.30061	3.55595e-13	1.68844e-11	Na(+)/H(+) antiporter NhaB	PF03600	PF03600: Citrate transporter
TraesCS1B02G164000	349.127	341.854	346.656	128.66	139.6	126.652	7.177	6.902	6.954	2.686	2.707	2.419	-1.44072	7.51839e-37	1.05057e-34	Plant/T7N9-9 protein	PF07063	PF07063: Domain of unknown function (DUF1338)
TraesCS1B02G170100	42	32	27.677	16	19	12	1.217	0.887	0.784	0.474	0.492	0.321	-1.15639	0.000837946	0.0095182	Ribonuclease	PF00445	PF00445: Ribonuclease T2 family
TraesCS1B02G173400	3	5	4	10.435	18	10	0.058	0.093	0.076	0.208	0.31	0.178	1.5949	0.0061649	0.0479807	Transporter-related family protein	PF03151	PF03151: Triose-phosphate Transporter family
TraesCS1B02G178500	45.985	42.106	53.057	10.351	15.304	23.488	1.571	1.376	1.772	0.361	0.469	0.742	-1.56892	5.09209e-07	1.25918e-05	Thioredoxin	PF02966	PF02966: Mitosis protein DIM1
TraesCS1B02G182400	44.305	43.956	41.552	13.728	25.797	18.401	0.829	0.785	0.76	0.264	0.429	0.317	-1.21417	3.686e-05	0.000620986	Chloroplast inner envelope protein, putative, expressed	PF16940	PF16940: Chloroplast envelope transporter
TraesCS1B02G183100	6	2	11.8	1	1.422	1	0.318	0.101	0.612	0.054	0.068	0.049	-2.46134	0.0122365	0.0819664	Plant basic secretory family protein	PF04450	PF04450: Peptidase of plants and bacteria
TraesCS1B02G183500	82.788	81	104.76	226.789	256.809	321.926	1.672	1.563	2.067	4.701	4.612	5.986	1.53331	3.50673e-26	3.42751e-24	Late embryogenesis abundant (LEA) hydroxyproline-rich glycoprotein	PF03168	PF03168: Late embryogenesis abundant protein
TraesCS1B02G185900	5	7	2	0	1	1	0.213	0.286	0.084	0	0.038	0.04	-2.6502	0.0294894	0.156663	Dof zinc finger protein	PF02701	PF02701: Dof domain, zinc finger
TraesCS1B02G187500	233.281	241.465	222.713	106.77	129.732	84.614	5.083	5.027	4.743	2.386	2.516	1.699	-1.16632	2.29147e-17	1.46886e-15	Protein NEOXANTHIN-DEFICIENT 1	0	0
TraesCS1B02G187600	143.383	119.948	137.512	57.015	66.006	34.599	2.97	2.374	2.784	1.212	1.216	0.66	-1.39221	5.04504e-13	2.36572e-11	RING finger protein	PF14447	PF14447: Prokaryotic RING finger family 4
TraesCS1B02G191200	2712.72	2904.48	2794.11	1276.19	1612.3	1461.38	33.302	34.058	33.516	16.142	17.533	16.488	-1.00212	4.85155e-52	9.21781e-50	Glutamyl-tRNA reductase	PF05201; PF01488; PF00745	PF05201: Glutamyl-tRNAGlu reductase, N-terminal domain; PF01488: Shikimate / quinate 5-dehydrogenase; PF00745: Glutamyl-tRNAGlu reductase, dimerisation domain
TraesCS1B02G194300	10	17	27	40	38	40	0.212	0.344	0.558	0.868	0.716	0.78	1.08016	0.00109417	0.0118681	Glutathione S-transferase	PF13417; PF13410	PF13417: Glutathione S-transferase, N-terminal domain; PF13410: Glutathione S-transferase, C-terminal domain
TraesCS1B02G195500	16	14	18	9	6	6	0.68	0.569	0.748	0.388	0.229	0.236	-1.219	0.0139456	0.0904778	Peptidoglycan-binding LysM domain-containing protein	PF01476	PF01476: LysM domain
TraesCS1B02G195600	49	49.258	47	12.108	31.289	29.179	0.885	0.85	0.829	0.225	0.502	0.485	-1.05832	0.00022671	0.00310772	Na(+)/H(+) antiporter NhaB	0	0
TraesCS1B02G195700	0	0	0	2	3	4	0	0	0	0.066	0.087	0.12	4.61407	0.0168243	0.104203	Dehydration-responsive element binding factor protein	PF00847	PF00847: AP2 domain
TraesCS1B02G197000	81.175	79.379	70.533	159.333	185.007	151.408	1.5	1.401	1.273	3.024	3.037	2.575	1.05198	8.63155e-12	3.65665e-10	Alpha/beta-Hydrolases superfamily protein	PF00561	PF00561: alpha/beta hydrolase fold
TraesCS1B02G197900	115	134.443	119.669	59.015	50.23	66.529	1.308	1.46	1.33	0.692	0.506	0.695	-1.11316	3.18697e-10	1.16316e-08	Trehalase	PF01204	PF01204: Trehalase
TraesCS1B02G199600	136.412	118.281	110.275	71.355	43.072	56.906	2.114	1.751	1.67	1.138	0.592	0.811	-1.12652	1.6648e-08	5.03628e-07	Cystathionine gamma-lyase	PF01053	PF01053: Cys/Met metabolism PLP-dependent enzyme
TraesCS1B02G199700	15.787	15.701	16.585	11.444	4.362	6.703	0.348	0.331	0.357	0.259	0.086	0.136	-1.11382	0.0299449	0.158509	Aldo/keto reductase family protein, putative, expressed	PF00248	PF00248: Aldo/keto reductase family
TraesCS1B02G200600	1	0	0	4	7	3.158	0.031	0	0	0.127	0.194	0.09	3.35032	0.00991863	0.0697372	Plant invertase/pectin methylesterase inhibitor superfamily protein, putative	PF04043	PF04043: Plant invertase/pectin methylesterase inhibitor
TraesCS1B02G201100	474	492	443	167	172.201	189	22.901	22.754	20.949	8.177	7.511	8.473	-1.46207	7.64385e-45	1.28744e-42	Response to low sulfur protein, putative	0	0
TraesCS1B02G204900	22	9	15	4	9	7	0.292	0.106	0.195	0.051	0.099	0.08	-1.24897	0.0162582	0.101693	Low-temperature-induced 65 kDa protein	0	0
TraesCS1B02G214700	127.039	143.154	128.026	50.531	64.272	79.321	4.644	5.004	4.576	1.882	2.108	2.682	-1.08594	1.37409e-10	5.17677e-09	Protein curvature thylakoid chloroplastic-like	PF14159	PF14159: CAAD domains of cyanobacterial aminoacyl-tRNA synthetase
TraesCS1B02G216600	26	20.431	18	9.845	10	9	0.663	0.498	0.449	0.257	0.227	0.212	-1.19682	0.0044958	0.0374833	MYB transcription factor-like	PF00249	PF00249: Myb-like DNA-binding domain
TraesCS1B02G218700	15.591	17.743	17.331	6	4	6	0.504	0.549	0.548	0.198	0.116	0.179	-1.68289	0.00111817	0.0120739	RING/U-box superfamily protein	PF13639	PF13639: Ring finger domain
TraesCS1B02G224100	54.279	22.487	41.435	164.71	244.614	250.778	0.872	0.345	0.65	2.721	3.488	3.706	2.41814	2.21335e-36	3.03874e-34	Altered inheritance of mitochondria protein 32	PF06999	PF06999: Sucrase/ferredoxin-like
TraesCS1B02G224500	4.879	0	9.753	39.29	4.844	14.584	0.068	0	0.133	0.566	0.06	0.188	1.99203	0.00464216	0.0384383	Xyloglucan galactosyltransferase KATAMARI1	PF03016	PF03016: Exostosin family
TraesCS1B02G225300	7	2.062	6.165	7	14	20	0.102	0.029	0.088	0.105	0.181	0.268	1.34192	0.0270731	0.147445	Hexosyltransferase	0	0
TraesCS1B02G225500	8	23	12	8	6	6	0.107	0.295	0.157	0.111	0.071	0.074	-1.12471	0.0488044	0.223314	Zinc finger family protein	PF13912	PF13912: C2H2-type zinc finger
TraesCS1B02G226200	5	10	3	0	0	1	0.084	0.16	0.049	0	0	0.016	-3.77988	0.00268122	0.0246742	Basic helix-loop-helix transcription factor	PF00010	PF00010: Helix-loop-helix DNA-binding domain
TraesCS1B02G227600	38.209	46.863	55.552	13.612	33.73	24.448	0.571	0.669	0.811	0.209	0.447	0.336	-1.0263	0.000426876	0.00537762	T-complex protein 1	PF00118	PF00118: TCP-1/cpn60 chaperonin family
TraesCS1B02G233600	11	17	18.212	2	1	0	0.235	0.348	0.381	0.044	0.019	0	-3.8254	3.02589e-07	7.76301e-06	CONSTANS-like protein	PF06203	PF06203: CCT motif
TraesCS1B02G233700	3.53	4.457	3.235	10.643	12.868	8.658	0.103	0.124	0.092	0.318	0.336	0.233	1.44224	0.0168543	0.104336	Cell number regulator 6	PF04749	PF04749: PLAC8 family
TraesCS1B02G235700	23	25	35	12.793	13	8	0.798	0.829	1.187	0.452	0.404	0.256	-1.33164	0.000606506	0.0072386	LOB domain-containing protein, putative	PF03195	PF03195: Protein of unknown function DUF260
TraesCS1B02G236300	10.881	15.019	18.715	4.059	10.252	2.965	2.417	3.235	4.142	0.883	2.151	0.625	-1.40678	0.0116295	0.078881	Receptor-like protein 12	0	0
TraesCS1B02G236900	5	7	9.832	9.845	21	20	0.131	0.175	0.252	0.264	0.491	0.484	1.14508	0.0215539	0.124946	MYB transcription factor	PF00249	PF00249: Myb-like DNA-binding domain
TraesCS1B02G238700	38.907	46.961	18.885	8.298	19.696	7.942	0.3	0.346	0.142	0.079	0.134	0.056	-1.59219	9.24962e-05	0.00141595	Protein FAM91A1	PF14647; PF14648	PF14647: FAM91 N-terminus; PF14648: FAM91 C-terminus
TraesCS1B02G240100	2	5	2	0	0	0	0.04	0.094	0.039	0	0	0	-4.66292	0.0186245	0.112145	Flavin containing amine oxidoreductase family	0	0
TraesCS1B02G244300	82	95.232	83.553	10	32	35	1.641	1.822	1.635	0.206	0.57	0.645	-1.81592	6.04201e-13	2.81622e-11	Phytochrome A-associated F-box protein	0	0
TraesCS1B02G245500	0	0	0	3	0	5	0	0	0	0.088	0	0.132	4.47985	0.0389575	0.191457	Late embryogenesis abundant (LEA) hydroxyproline-rich glycoprotein family	PF03168	PF03168: Late embryogenesis abundant protein
TraesCS1B02G245700	8.242	14.182	9.043	22.746	29.647	28.949	0.743	1.227	0.799	2.042	2.461	2.443	1.31002	0.000689195	0.00807873	NRR repressor homolog 1	PF15699	PF15699: NPR1 interacting
TraesCS1B02G246100	35.387	22.336	28.419	12	16.126	11.05	0.448	0.27	0.352	0.157	0.181	0.129	-1.18172	0.00124239	0.0131768	Subtilisin-like protease	PF05922; PF00082	PF05922: Peptidase inhibitor I9; PF00082: Subtilase family
TraesCS1B02G248300	30	10	10	4.254	9	5.223	0.305	0.164	0.098	0.044	0.102	0.048	-1.48305	0.00955361	0.0677589	Diacylglycerol kinase	PF00130	PF00130: Phorbol esters/diacylglycerol binding domain (C1 domain)
TraesCS1B02G248400	20	18	12	6	1	0	0.297	0.255	0.174	0.092	0.013	0	-2.79727	1.82042e-05	0.000331061	Threonine--tRNA ligase	PF07973; PF00587; PF03129	PF07973: Threonyl and Alanyl tRNA synthetase second additional domain; PF00587: tRNA synthetase class II core domain (G, H, P, S and T); PF03129: Anticodon binding domain
TraesCS1B02G248700	14.953	15.227	12.166	2.91	8.67	5.184	0.235	0.229	0.187	0.047	0.121	0.075	-1.37647	0.00932745	0.0664798	Cytokinin oxidase/dehydrogenase	PF01565; PF09265	PF01565: FAD binding domain; PF09265: Cytokinin dehydrogenase 1, FAD and cytokinin binding
TraesCS1B02G251900	61.491	44	46	21	26	28	1.287	0.88	0.941	0.451	0.484	0.54	-1.06283	0.000109555	0.00164243	Annexin	PF00191	PF00191: Annexin
TraesCS1B02G257600	14	15	8	2	9	5	1.564	1.607	0.88	0.221	0.927	0.526	-1.2548	0.0260194	0.143374	RING/FYVE/PHD zinc finger superfamily protein	0	0
TraesCS1B02G258800	204.314	212.699	214.292	43	55	57	6.181	6.152	6.339	1.329	1.488	1.592	-2.07359	7.83518e-42	1.24055e-39	NAD(P)-binding Rossmann-fold superfamily protein	0	0
TraesCS1B02G262500	7.962	9	5.878	16.716	21.525	21.611	0.094	0.101	0.068	0.203	0.225	0.234	1.32484	0.00259695	0.0240495	transmembrane protein, putative (DUF594)	PF13968; PF04578	PF13968: Domain of unknown function (DUF4220); PF04578: Protein of unknown function, DUF594
TraesCS1B02G264900	769.059	855.909	809.653	327.493	389.246	413.234	6.556	7	6.743	3.094	2.953	3.269	-1.15656	6.36456e-43	1.02616e-40	Pyruvate, phosphate dikinase	PF01326; PF00391; PF02896	PF01326: Pyruvate phosphate dikinase, PEP/pyruvate binding domain; PF00391: PEP-utilising enzyme, mobile domain; PF02896: PEP-utilising enzyme, TIM barrel domain
TraesCS1B02G266500	1080.56	1118.18	1047.89	389.9	481.459	560.947	14.241	14.077	13.495	5.292	5.624	6.796	-1.23211	2.68957e-47	4.72277e-45	1-deoxy-D-xylulose-5-phosphate synthase	PF13292; PF02779; PF02780	PF13292: 1-deoxy-D-xylulose-5-phosphate synthase; PF02779: Transketolase, pyrimidine binding domain; PF02780: Transketolase, C-terminal domain
TraesCS1B02G268000	0	0	0	3.021	4	4	0	0	0	0.063	0.072	0.074	4.89908	0.00685183	0.0522687	Alpha/beta-Hydrolases superfamily protein	PF07859	PF07859: alpha/beta hydrolase fold
TraesCS1B02G281100	20.584	11.513	7	64	49.242	72.635	0.413	0.221	0.137	1.319	0.879	1.343	2.19693	1.70716e-11	7.04021e-10	Kinase family protein	PF00069	PF00069: Protein kinase domain
TraesCS1B02G281200	0	1	3	5	6	10	0	0.024	0.075	0.131	0.137	0.236	2.23936	0.0139084	0.0902851	transmembrane protein, putative (DUF1218)	PF06749	PF06749: Protein of unknown function (DUF1218)
TraesCS1B02G281600	10	7	9	8	23	30	0.245	0.164	0.216	0.201	0.502	0.678	1.14833	0.0210083	0.122585	transmembrane protein, putative (DUF1218)	PF06749	PF06749: Protein of unknown function (DUF1218)
TraesCS1B02G283400	5	1	1	6	8	12	0.063	0.012	0.012	0.078	0.09	0.14	1.78097	0.0233151	0.132428	Kinase family protein	PF01657; PF07714	PF01657: Salt stress response/antifungal; PF07714: Protein tyrosine kinase
TraesCS1B02G286900	1371.13	1369.57	1355.66	2995.65	3805.77	3525.22	6.577	6.31	6.359	14.828	16.165	15.566	1.28183	1.8311e-82	5.50781e-80	DNA glycosylase	PF15628	PF15628: RRM in Demeter
TraesCS1B02G287500	68.497	84.697	69.169	160.711	179.366	209.731	0.908	1.073	0.896	2.195	2.108	2.557	1.25632	2.84854e-16	1.70975e-14	Tetratricopeptide repeat (TPR)-like superfamily protein	PF14559	PF14559: Tetratricopeptide repeat
TraesCS1B02G288600	1273.38	1284.47	1247.32	510.636	555.652	624.361	34.464	33.405	33.2	14.305	13.549	15.663	-1.21833	9.00032e-57	1.88647e-54	Zinc finger protein LSD1	PF06943	PF06943: LSD1 zinc finger
TraesCS1B02G294300	1652.78	1766.65	1792.59	755.529	784.449	849.164	18.111	18.49	19.193	8.535	7.609	8.549	-1.17099	1.36233e-58	2.94424e-56	70 kDa heat shock protein	PF00012	PF00012: Hsp70 protein
TraesCS1B02G294600	28.5	35.519	29.388	13	8	22	0.731	0.886	0.648	0.247	0.204	0.63	-1.15558	0.00156636	0.015957	GTP cyclohydrolase II/3,4-dihydroxy-2-butanone 4-phosphate synthase||3,4-dihydroxy-2-butanone 4-phosphate synthase	PF00926; PF00925	PF00926: 3,4-dihydroxy-2-butanone 4-phosphate synthase; PF00925: GTP cyclohydrolase II
TraesCS1B02G296600	35.456	29.212	18.914	0	3.551	1	1.521	1.199	0.794	0	0.137	0.04	-4.14792	2.32144e-12	1.03247e-10	Plant protein 1589 of Uncharacterized protein function	PF09713	PF09713: Plant protein 1589 of unknown function (A_thal_3526)
TraesCS1B02G297200	57.174	69.271	81.152	7.022	7.022	6.017	3.441	3.995	4.784	0.426	0.384	0.337	-3.39392	7.28205e-24	6.4884e-22	Histone H4	PF15511	PF15511: Centromere kinetochore component CENP-T histone fold
TraesCS1B02G299300	22	34	35	77	74	76	3.734	5.546	5.895	12.831	11.757	12.189	1.27241	8.26004e-08	2.29481e-06	QWRF motif protein (DUF566)	0	0
TraesCS1B02G302200	31	23	28	11	16	12	0.53	0.376	0.468	0.193	0.243	0.189	-1.11783	0.00248386	0.0232057	DNA replication and repair protein RecF	0	0
TraesCS1B02G302300	19.664	54.234	20.728	2.762	22.709	17.365	0.326	0.86	0.336	0.047	0.335	0.265	-1.20943	0.0081341	0.0597847	F-box family protein	0	0
TraesCS1B02G302600	40.336	25.766	28.272	13.238	12.291	14.767	0.653	0.398	0.447	0.22	0.177	0.22	-1.26861	0.000532648	0.00647593	F-box family protein	0	0
TraesCS1B02G303300	5	10	8	21.014	16.008	18.042	0.137	0.263	0.215	0.59	0.393	0.457	1.20928	0.00807659	0.0595044	Disease resistance protein (TIR-NBS-LRR class) family	PF07893	PF07893: Protein of unknown function (DUF1668)
TraesCS1B02G304300	22	41	16	12.381	14	7.782	0.379	0.675	0.269	0.219	0.214	0.123	-1.24215	0.00420013	0.0355138	F-box family protein	PF07762	PF07762: Protein of unknown function (DUF1618)
TraesCS1B02G314400	51.027	44	50	12	10	12	0.983	0.81	0.941	0.237	0.171	0.213	-2.12728	3.66017e-11	1.4646e-09	BTB/POZ domain containing protein, expressed	PF00917; PF00651	PF00917: MATH domain; PF00651: BTB/POZ domain
TraesCS1B02G317500	1041.06	1091.41	1027.82	157.221	161.69	167.505	51.965	52.14	50.207	7.948	7.292	7.759	-2.74608	2.08215e-190	1.65629e-187	Chlorophyll a-b binding protein, chloroplastic	PF00504	PF00504: Chlorophyll A-B binding protein
TraesCS1B02G319200	46.44	40.277	45.308	19.336	18	21	3.725	3.099	3.561	1.55	1.324	1.574	-1.22019	2.94227e-05	0.000508203	Photosystem I assembly protein Ycf4	0	0
TraesCS1B02G320200	5.527	4.565	4.553	1.094	0	0	1.117	0.89	0.913	0.216	0	0	-3.38527	0.00589852	0.046332	Mediator of RNA polymerase II transcription subunit 12	0	0
TraesCS1B02G320300	0	0	0	29.827	2.06	5.207	0	0	0	5.889	0.39	0.992	6.70763	9.96659e-06	0.000192351	ATP synthase gamma chain	0	0
TraesCS1B02G320500	18.372	15.443	20.519	55.231	53.693	50.691	0.13	0.105	0.142	0.405	0.337	0.33	1.50389	1.15e-07	3.12589e-06	Disease resistance protein (NBS-LRR class) family	PF00931	PF00931: NB-ARC domain
TraesCS1B02G326800	171.859	151	130	14	17	17	5.904	4.96	4.366	0.49	0.523	0.54	-3.27822	5.48974e-48	9.73032e-46	Early light-induced protein	PF00504	PF00504: Chlorophyll A-B binding protein
TraesCS1B02G326900	532	537	523	49	47	41	19.284	18.613	18.535	1.81	1.528	1.374	-3.58263	3.39979e-169	2.32609e-166	Early light-induced protein	PF00504	PF00504: Chlorophyll A-B binding protein
TraesCS1B02G332400	137.291	148	102.147	231.834	274.095	300.516	1.587	1.634	1.153	2.761	2.805	3.191	1.00706	1.67018e-14	8.8572e-13	Indole-3-acetic acid-amido synthetase GH3.3, putative	PF03321	PF03321: GH3 auxin-responsive promoter
TraesCS1B02G335600	1	5.378	9.714	0	1	0	0.02	0.104	0.193	0	0.018	0	-3.63	0.00850273	0.0618844	NB-ARC domain-containing disease resistance protein	0	0
TraesCS1B02G345800	242	270	256.116	70.909	84	81	4.354	4.642	4.504	1.311	1.343	1.341	-1.75033	1.28836e-39	1.92232e-37	Lysine--trna ligase	PF14234	PF14234: Domain of unknown function (DUF4336)
TraesCS1B02G348400	3	3	8	0	1	0	0.066	0.063	0.172	0	0.02	0	-3.43773	0.0120221	0.080883	O-methyltransferase-like protein	PF08100; PF00891	PF08100: Dimerisation domain; PF00891: O-methyltransferase
TraesCS1B02G349100	12	17	20	8	6	5	0.308	0.417	0.502	0.21	0.137	0.118	-1.38933	0.0063012	0.0488069	O-methyltransferase-like protein	PF08100; PF00891	PF08100: Dimerisation domain; PF00891: O-methyltransferase
TraesCS1B02G349900	25	15	21	6	9	14	0.424	0.243	0.348	0.105	0.135	0.218	-1.11958	0.0108893	0.0749849	Glycosyltransferase	PF00201	PF00201: UDP-glucoronosyl and UDP-glucosyl transferase
TraesCS1B02G352000	10	26	16	2	4	7	0.249	0.619	0.39	0.051	0.089	0.161	-2.01925	0.000463659	0.00575858	DUF506 family protein	PF04720	PF04720: PDDEXK-like family of unknown function
TraesCS1B02G352400	267.21	288.679	287.4	16.791	34.822	34.889	2.198	2.268	2.31	0.143	0.253	0.264	-3.33187	5.61031e-92	1.87552e-89	ATP-dependent chaperone ClpB	PF02861; PF00004; PF07724; PF10431	PF02861: Clp amino terminal domain, pathogenicity island component; PF00004: ATPase family associated with various cellular activities (AAA); PF07724: AAA domain (Cdc48 subfamily); PF10431: C-terminal, D2-small domain, of ClpB protein
TraesCS1B02G359800	7.903	10.849	13.688	5	5	4	0.058	0.075	0.097	0.038	0.032	0.027	-1.23504	0.0438366	0.207353	Alpha-glucan water dikinase	PF01326	PF01326: Pyruvate phosphate dikinase, PEP/pyruvate binding domain
TraesCS1B02G361500	21	18	15	45	66	61	0.316	0.259	0.221	0.697	0.881	0.845	1.60988	1.22697e-08	3.77753e-07	Glycosyltransferase	PF00201	PF00201: UDP-glucoronosyl and UDP-glucosyl transferase
TraesCS1B02G361700	18	11	23	9	11	5	0.283	0.165	0.354	0.146	0.154	0.072	-1.09472	0.0278299	0.150388	Glycosyltransferase	PF00201	PF00201: UDP-glucoronosyl and UDP-glucosyl transferase
TraesCS1B02G366000	23	10	12	11	3	6	0.392	0.163	0.2	0.193	0.045	0.094	-1.18387	0.0365998	0.183295	Disease resistance protein (NBS-LRR class) family	PF00931	PF00931: NB-ARC domain
TraesCS1B02G369200	31.396	93.01	101.495	243.698	245.481	200.972	0.463	1.311	1.463	3.699	3.212	2.726	1.57307	1.22366e-13	6.02919e-12	Pentatricopeptide repeat-containing protein	PF01535; PF12854; PF13041; PF13812	PF01535: PPR repeat; PF12854: PPR repeat; PF13041: PPR repeat family; PF13812: Pentatricopeptide repeat domain
TraesCS1B02G370800	30	26	27	7	8	17	0.885	0.727	0.778	0.222	0.207	0.455	-1.41695	0.000325887	0.00425603	Calcineurin B-like protein	PF13202; PF13499	PF13202: EF hand; PF13499: EF-hand domain pair
TraesCS1B02G373100	2.106	1.035	5.198	0	0	0	0.039	0.018	0.094	0	0	0	-4.56443	0.0314179	0.164037	Choline kinase	PF01633	PF01633: Choline/ethanolamine kinase
TraesCS1B02G377100	2.105	5.289	6.335	0	0	1.047	0.031	0.075	0.092	0	0	0.014	-3.35148	0.0112986	0.0771557	Endoglucanase	PF00759	PF00759: Glycosyl hydrolase family 9
TraesCS1B02G381200	54	40.945	35.698	20.783	13	17.967	3.113	2.26	2.015	1.209	0.68	0.963	-1.37114	1.88742e-05	0.000341973	Late embryogenesis abundant protein	PF02987	PF02987: Late embryogenesis abundant protein
TraesCS1B02G381400	16	19	8.387	2	6	3	0.401	0.455	0.205	0.051	0.134	0.069	-2.00026	0.0011391	0.0122628	Late embryogenesis abundant protein	PF02987	PF02987: Late embryogenesis abundant protein
TraesCS1B02G384900	5	3	12	17	56	49	0.093	0.053	0.218	0.325	0.926	0.839	2.50954	2.32735e-08	6.92948e-07	Protein kinase-like	PF00069	PF00069: Protein kinase domain
TraesCS1B02G385200	24.222	14.981	30.437	57	96.56	82.823	0.556	0.329	0.683	1.342	1.975	1.753	1.69798	6.64369e-11	2.58786e-09	Protein kinase-like	PF00069	PF00069: Protein kinase domain
TraesCS1B02G388200	2161.02	2439.43	2405.34	297.738	385.812	325.079	57.443	61.977	62.509	8.1	9.153	7.972	-2.84566	1.33785e-305	1.96289e-302	Chlorophyll a-b binding protein, chloroplastic	PF00504	PF00504: Chlorophyll A-B binding protein
TraesCS1B02G388300	174.642	172.787	170.144	24.651	27.523	21.39	7.418	7.024	7.072	1.064	1.053	0.842	-2.85698	1.3343e-51	2.51343e-49	Chlorophyll a-b binding protein, chloroplastic	PF00504	PF00504: Chlorophyll A-B binding protein
TraesCS1B02G388400	221.718	201.887	289.368	22.905	33.43	22.642	13.04	11.375	16.669	1.359	1.785	1.239	-3.21974	2.22314e-61	5.00958e-59	Pectate lyase	0	0
TraesCS1B02G388500	405.68	450.828	479.316	32.493	33.237	24.258	17.232	18.326	19.922	1.402	1.271	0.955	-3.93371	1.01566e-152	6.09617e-150	Chlorophyll a-b binding protein, chloroplastic	PF00504	PF00504: Chlorophyll A-B binding protein
TraesCS1B02G389700	10	7	7	23	28.368	39	0.316	0.211	0.216	0.741	0.801	1.137	1.84341	7.24946e-06	0.000143886	Ethylene-responsive transcription factor	PF00847	PF00847: AP2 domain
TraesCS1B02G389900	9	9	12	24.709	31	33	0.285	0.273	0.372	0.799	0.879	0.966	1.50145	8.87109e-05	0.0013656	Ethylene-responsive transcription factor	PF00847	PF00847: AP2 domain
TraesCS1B02G393000	33	39	42	17.824	17	10	0.471	0.532	0.586	0.262	0.215	0.131	-1.38246	3.1702e-05	0.000542322	Disease resistance protein (NBS-LRR class) family	PF00931	PF00931: NB-ARC domain
TraesCS1B02G396000	612.616	528.555	537.652	193.852	207.312	180.443	16.803	13.397	14.233	5.32	5.053	4.766	-1.57642	1.45624e-49	2.656e-47	Heat shock transcription factor	PF00447	PF00447: HSF-type DNA-binding
TraesCS1B02G399600	4.091	10.369	14.491	1.106	2.125	0	0.05	0.122	0.174	0.014	0.023	0	-3.06875	0.000544463	0.0065965	tRNA-2-methylthio-N(6)-dimethylallyladenosine synthase	PF04055	PF04055: Radical SAM superfamily
TraesCS1B02G400600	10	13	3	0	5	1	0.057	0.071	0.017	0	0.025	0.005	-2.12092	0.0182908	0.110635	Rp1-like protein	PF00931	PF00931: NB-ARC domain
TraesCS1B02G401400	51.071	62.468	46.24	26.092	23	21.29	2.117	2.478	1.875	1.099	0.858	0.817	-1.22148	7.70599e-06	0.000152124	Short-chain dehydrogenase/reductase	PF13561	PF13561: Enoyl-(Acyl carrier protein) reductase
TraesCS1B02G407300	24.027	10.418	19.279	41.915	27.185	68.255	0.662	0.274	0.519	1.181	0.669	1.735	1.30365	0.000332871	0.00433097	GDSL esterase/lipase	PF00657	PF00657: GDSL-like Lipase/Acylhydrolase
TraesCS1B02G409300	24.585	32.346	26.878	12.968	15.552	13.299	1.065	1.356	1.14	0.609	0.607	0.534	-1.04411	0.00349904	0.0305603	Photosynthetic NDH subcomplex B 3	PF00111	PF00111: 2Fe-2S iron-sulfur cluster binding domain
TraesCS1B02G410600	10.779	13.084	13.233	33.559	29.707	40.894	0.133	0.154	0.159	0.426	0.324	0.463	1.43653	4.869e-05	0.000795818	Kinase, putative	PF00182; PF00069	PF00182: Chitinase class I; PF00069: Protein kinase domain
TraesCS1B02G416200	7.033	11.018	13.129	4.012	2.064	3.012	0.043	0.064	0.078	0.025	0.011	0.017	-1.77479	0.00824246	0.060413	Disease resistance protein (NBS-LRR class) family||disease resistance protein (TIR-NBS-LRR class)	PF00931; PF00560	PF00931: NB-ARC domain; PF00560: Leucine Rich Repeat
TraesCS1B02G420100	301.114	349.883	329.623	121.627	215.353	158.629	12.919	14.366	13.837	5.301	8.319	6.306	-1.04035	2.91047e-17	1.85484e-15	Photosystem I reaction center subunit VI	PF03244	PF03244: Photosystem I reaction centre subunit VI
TraesCS1B02G420400	0	0	0	0	55.29	0	0	0	0	0	0.357	0	7.09865	2.53428e-05	0.000444654	Disease resistance protein	PF00931	PF00931: NB-ARC domain
TraesCS1B02G423100	13	3	7	26	29	23	0.444	0.098	0.234	0.905	0.887	0.725	1.69571	0.000157515	0.00225983	sequence-specific DNA binding transcription factor ATNDX	0	0
TraesCS1B02G428900	1991.95	2052.14	2005.84	491.398	556.778	564.682	22.098	22.175	22.448	5.553	5.302	5.327	-1.95552	1.43524e-172	1.01893e-169	Phosphoinositide phosphatase family protein	PF02383	PF02383: SacI homology domain
TraesCS1B02G429400	6	12	2	3	0	2	0.625	1.202	0.205	0.31	0	0.196	-1.93978	0.0489776	0.223832	transmembrane protein	0	0
TraesCS1B02G432700	1214.95	1374.05	1342.39	567.565	623.082	688.067	33.049	35.726	35.701	15.797	15.132	17.27	-1.11251	1.06047e-47	1.8746e-45	Chlorophyll a-b binding protein, chloroplastic	PF00504	PF00504: Chlorophyll A-B binding protein
TraesCS1B02G433200	6	6	5	1	0	1	0.426	0.408	0.348	0.071	0	0.066	-2.90876	0.00748893	0.056023	Cab-1 gene upstream region	PF04043	PF04043: Plant invertase/pectin methylesterase inhibitor
TraesCS1B02G433300	556.491	519.756	630.431	27	40.354	45	23.52	21.023	26.072	1.16	1.536	1.762	-3.97226	3.94977e-172	2.77425e-169	Chlorophyll a-b binding protein, chloroplastic	PF00504	PF00504: Chlorophyll A-B binding protein
TraesCS1B02G438900	6	6	10	0	2	0	0.088	0.084	0.144	0	0.026	0	-3.29309	0.00168914	0.016954	F-box family protein	PF08387	PF08387: FBD
TraesCS1B02G440500	6.157	20	6	19.576	27.78	20.188	0.135	0.419	0.129	0.44	0.542	0.408	1.0147	0.0278513	0.150445	WRKY transcription factor	PF03106	PF03106: WRKY DNA -binding domain
TraesCS1B02G441300	11	8	11	2	3	5	0.267	0.186	0.261	0.05	0.065	0.112	-1.60325	0.020105	0.118731	ethylene-responsive transcription factor	PF00847	PF00847: AP2 domain
TraesCS1B02G441400	4	10	7	25	11	15	0.085	0.202	0.145	0.543	0.207	0.292	1.24633	0.0169826	0.104879	Protein phosphatase 2c, putative	PF00481	PF00481: Protein phosphatase 2C
TraesCS1B02G445200	676.993	672.431	598.259	228.437	342	317.641	5.217	4.948	4.504	1.817	2.329	2.246	-1.18778	7.15963e-34	9.09052e-32	Protein CHUP1, chloroplastic	0	0
TraesCS1B02G446400	32.837	26.913	33.964	48.551	75.349	72.666	1.048	0.821	1.06	1.582	2.152	2.142	1.00943	3.08364e-05	0.000529367	Calmodulin	PF13499	PF13499: EF-hand domain pair
TraesCS1B02G446900	9	6	1	0	0	0	0.928	0.595	0.102	0	0	0	-5.47634	0.00188537	0.0185362	Programmed cell death-4	0	0
TraesCS1B02G448200	5	9	11	22	17	17	0.165	0.283	0.354	0.739	0.501	0.517	1.11525	0.0131061	0.086389	GATA transcription factor, putative	PF00320	PF00320: GATA zinc finger
TraesCS1B02G449300	15	33	12	45	49	45	3.153	6.686	2.506	9.22	9.664	8.939	1.16414	0.000263863	0.00354596	RADIALIS-like transcription factor	PF00249	PF00249: Myb-like DNA-binding domain
TraesCS1B02G451100	3410.02	3499.82	3641.42	1247.42	1407.4	1562.15	90.175	88.459	94.143	33.764	33.213	38.108	-1.37194	3.76022e-83	1.13883e-80	Chlorophyll a-b binding protein, chloroplastic	PF00504	PF00504: Chlorophyll A-B binding protein
TraesCS1B02G451200	452.964	652.33	500.247	295.143	223.674	82.953	21.48	29.608	23.217	14.19	9.571	3.649	-1.43213	8.35914e-10	2.93566e-08	phosphatidylinositol-4-phosphate 5-kinase 2	0	0
TraesCS1B02G455700	21	17	27	10	8	15	0.527	0.408	0.662	0.257	0.179	0.347	-1.0168	0.0146828	0.0941716	Late embryogenesis abundant hydroxyproline-rich glycoprotein family, putative	PF03168	PF03168: Late embryogenesis abundant protein
TraesCS1B02G456200	1	0	0	4	5	5	0.012	0	0	0.051	0.055	0.057	3.34047	0.00864795	0.0626614	S-type anion channel	PF03595	PF03595: Voltage-dependent anion channel
TraesCS1B02G461600	63	74	67	1	5	4	1.056	1.185	1.098	0.017	0.074	0.062	-4.35099	4.33117e-31	4.91765e-29	RNA polymerase sigma factor	PF04539; PF04542; PF04545	PF04539: Sigma-70 region 3; PF04542: Sigma-70 region 2; PF04545: Sigma-70, region 4
TraesCS1B02G463000	11.099	11.677	17.196	6	1	8	0.464	0.467	0.703	0.255	0.038	0.31	-1.42719	0.0156205	0.0985689	Acyl-protein thioesterase 2	PF02230	PF02230: Phospholipase/Carboxylesterase
TraesCS1B02G465000	19.554	39.826	25.84	66.144	64.293	69.57	0.301	0.586	0.389	1.048	0.879	0.986	1.18513	3.10831e-06	6.64153e-05	ATP-dependent zinc metalloprotease FtsH	PF14363; PF00004	PF14363: Domain associated at C-terminal with AAA; PF00004: ATPase family associated with various cellular activities (AAA)
TraesCS1B02G467900	23	22	21	7	16.863	8	0.498	0.455	0.445	0.156	0.325	0.16	-1.10065	0.00878577	0.0634478	Methyltransferase	PF09445	PF09445: RNA cap guanine-N2 methyltransferase
TraesCS1B02G471800	25.385	21.968	25.782	6.04	12	13.199	0.588	0.486	0.584	0.143	0.248	0.282	-1.27394	0.00138183	0.0144164	Heat shock family protein	PF00011	PF00011: Hsp20/alpha crystallin family
TraesCS1B02G475000	221.164	264	243.553	114	136	120.563	3.409	3.851	3.65	1.791	1.852	1.693	-1.02323	1.98118e-16	1.20225e-14	cDNA clone:J023106B01, full insert sequence	0	0
TraesCS1B02G476400	29	34	23	8	8	11	0.45	0.504	0.349	0.128	0.11	0.157	-1.70485	1.43425e-05	0.000267273	Flavonoid 3'-hydroxylase	PF00067	PF00067: Cytochrome P450
TraesCS1B02G481400	86.312	76.617	92.701	179.764	191.22	212.924	1.519	1.288	1.594	3.251	2.989	3.448	1.14263	2.62962e-15	1.47384e-13	O-methyltransferase-like protein	PF08100; PF00891	PF08100: Dimerisation domain; PF00891: O-methyltransferase
TraesCS1D02G006000	19.817	13.21	11.335	1.042	7.799	10.919	0.141	0.09	0.079	0.008	0.049	0.072	-1.2221	0.029097	0.155174	NBS-LRR-like resistance protein	PF00931	PF00931: NB-ARC domain
TraesCS1D02G009500	0	0	2	2	5	7	0	0	0.036	0.037	0.081	0.117	2.53572	0.0326585	0.168707	HXXXD-type acyl-transferase family protein	PF02458	PF02458: Transferase family
TraesCS1D02G009600	1	2	2	5	6	9	0.018	0.034	0.035	0.091	0.094	0.147	1.87372	0.027602	0.149572	HXXXD-type acyl-transferase family protein	PF02458	PF02458: Transferase family
TraesCS1D02G010800	2	5	3	12	12	13	0.043	0.103	0.063	0.265	0.23	0.257	1.80615	0.00345957	0.0302797	Leucine-rich repeat receptor-like protein kinase family protein	PF08263; PF00560	PF08263: Leucine rich repeat N-terminal domain; PF00560: Leucine Rich Repeat
TraesCS1D02G011200	12	10	14	5	4	6	0.107	0.085	0.122	0.046	0.032	0.049	-1.28818	0.0243026	0.136581	Disease resistance family protein	PF00931	PF00931: NB-ARC domain
TraesCS1D02G013500	13	12.474	18	4	10	4	0.255	0.234	0.346	0.081	0.175	0.072	-1.31291	0.0122666	0.0821058	12-oxophytodienoate reductase-like protein	PF00724	PF00724: NADH:flavin oxidoreductase / NADH oxidase family
TraesCS1D02G018600	14	14	13	5	5	7	0.845	0.809	0.768	0.304	0.274	0.393	-1.29949	0.0148313	0.0948718	cDNA, clone: J090085H12, full insert sequence	0	0
TraesCS1D02G019100	37	36	43	6	32	21	0.625	0.581	0.71	0.105	0.48	0.327	-1.04373	0.00237264	0.0223325	UDP-glycosyltransferase	PF00201	PF00201: UDP-glucoronosyl and UDP-glucosyl transferase
TraesCS1D02G019200	5	3	7	13.81	15	23	0.08	0.046	0.109	0.227	0.213	0.338	1.7125	0.00100529	0.0110619	UDP-glycosyltransferase	PF00201	PF00201: UDP-glucoronosyl and UDP-glucosyl transferase
TraesCS1D02G023900	6.649	0	2.605	6.382	19.938	6.404	0.164	0	0.063	0.161	0.438	0.145	1.70102	0.0300354	0.158858	Electron transport complex subunit C	0	0
TraesCS1D02G030300	383.155	383.288	326.274	755.701	821.955	864.523	6.958	6.65	5.791	14.1	13.262	14.45	1.11274	1.85899e-36	2.5597e-34	RING/U-box superfamily protein	PF14369; PF13639; PF06547	PF14369: zinc-ribbon; PF13639: Ring finger domain; PF06547: Protein of unknown function (DUF1117)
TraesCS1D02G030400	9	18	10	2	6	5	0.14	0.267	0.152	0.032	0.083	0.072	-1.5375	0.00945539	0.0672402	Protein DETOXIFICATION	PF01554	PF01554: MatE
TraesCS1D02G031900	244	223	216	108	123	121	3.53	3.084	3.047	1.632	1.575	1.595	-1.00483	4.16587e-15	2.30455e-13	Laccase	PF07732; PF00394; PF07731	PF07732: Multicopper oxidase; PF00394: Multicopper oxidase; PF07731: Multicopper oxidase
TraesCS1D02G032500	6	5	3	13	9	15	0.118	0.094	0.058	0.263	0.158	0.272	1.33848	0.0191408	0.114403	Cysteine protease	PF08246; PF00112	PF08246: Cathepsin propeptide inhibitor domain (I29); PF00112: Papain family cysteine protease
TraesCS1D02G036000	121	99	108	49	58	59	2.398	1.875	2.092	0.997	1.022	1.077	-1.03142	1.51446e-08	4.6068e-07	Lecithin-cholesterol acyltransferase-like 1	PF02450	PF02450: Lecithin:cholesterol acyltransferase
TraesCS1D02G039400	1.107	4.424	1	10	10	8	0.012	0.047	0.011	0.114	0.098	0.082	1.99992	0.0088768	0.0639595	Phenylalanine ammonia-lyase	PF00221	PF00221: Aromatic amino acid lyase
TraesCS1D02G041500	23	13	11	6	1	2	0.595	0.322	0.278	0.159	0.023	0.048	-2.36821	0.000199748	0.00278202	Zinc finger family protein	PF13912	PF13912: C2H2-type zinc finger
TraesCS1D02G041600	11	3	6	1	1	0	0.236	0.061	0.126	0.022	0.019	0	-3.14934	0.00446086	0.0372622	Zinc finger family protein	PF13912	PF13912: C2H2-type zinc finger
TraesCS1D02G042500	3.496	2.569	2.243	0	0	0	0.068	0.048	0.043	0	0	0	-4.55867	0.0254945	0.141265	Ankyrin repeat protein-like	PF12796	PF12796: Ankyrin repeats (3 copies)
TraesCS1D02G043000	379.776	447.089	420.219	793.751	902.756	890.468	6.09	6.849	6.585	13.091	12.85	13.137	1.00507	1.92494e-34	2.492e-32	cDNA clone:J013058P10, full insert sequence	0	0
TraesCS1D02G045300	69.032	86.658	75	109.559	207	181	0.673	0.807	0.714	1.101	1.785	1.62	1.04676	1.9517e-09	6.61835e-08	Disease resistance protein RPM1	0	0
TraesCS1D02G046600	1.059	0	2	8.372	4	5.491	0.029	0	0.054	0.236	0.098	0.14	2.38382	0.0171618	0.10558	F-box family protein	PF08268	PF08268: F-box associated domain
TraesCS1D02G047800	94.304	100.919	120.312	54.852	54.329	38	3.529	3.211	3.915	1.905	1.619	1.169	-1.14251	9.58129e-09	2.99808e-07	Major heat shock 70 kDa protein Ab||Heat shock cognate 70 kDa protein	PF11069	PF11069: Protein of unknown function (DUF2870)
TraesCS1D02G048300	15	9	14	15	21	49	0.262	0.15	0.239	0.269	0.326	0.788	1.0921	0.0128353	0.0850115	Cytochrome P450 family protein, expressed	PF00067	PF00067: Cytochrome P450
TraesCS1D02G049800	33	20	26	42	62	79	0.57	0.327	0.458	0.759	0.957	1.287	1.1496	3.28851e-05	0.000560529	Ankyrin repeat protein-like	PF12796	PF12796: Ankyrin repeats (3 copies)
TraesCS1D02G050800	3.705	0	0	5.827	7.176	6.353	0.159	0	0	0.254	0.277	0.253	2.22046	0.0282292	0.151861	Dirigent protein	PF03018	PF03018: Dirigent-like protein
TraesCS1D02G052700	0	1.318	2.053	14.414	19.362	15	0	0.027	0.042	0.312	0.363	0.291	3.66598	1.07194e-07	2.92938e-06	Bidirectional sugar transporter SWEET	PF03083	PF03083: Sugar efflux transporter for intercellular exchange
TraesCS1D02G057500	3	3	3	7	11	10	0.32	0.307	0.315	0.741	1.081	1.002	1.54383	0.0246165	0.13773	Heavy metal transport/detoxification protein	PF00403	PF00403: Heavy-metal-associated domain
TraesCS1D02G058300	1461.44	1454.63	1486.42	462.321	596.841	551.027	14.994	14.476	14.875	5.034	5.551	5.333	-1.50245	1.0574e-94	3.64563e-92	Glutamyl-tRNA reductase	PF05201; PF01488; PF00745	PF05201: Glutamyl-tRNAGlu reductase, N-terminal domain; PF01488: Shikimate / quinate 5-dehydrogenase; PF00745: Glutamyl-tRNAGlu reductase, dimerisation domain
TraesCS1D02G059500	41	51	32	15.426	21	24	0.563	0.669	0.429	0.218	0.255	0.303	-1.0833	0.000405359	0.0051394	Receptor-like protein kinase	PF13947; PF00069	PF13947: Wall-associated receptor kinase galacturonan-binding; PF00069: Protein kinase domain
TraesCS1D02G060600	11	19.572	18	24	50	31	0.164	0.279	0.263	0.369	0.663	0.426	1.04639	0.0029109	0.0263634	Adenine/guanine permease	PF00860	PF00860: Permease family
TraesCS1D02G065000	6.451	5	12	0	2	5	0.24	0.178	0.436	0	0.067	0.172	-1.756	0.0382702	0.189185	NADPH-dependent stearoyl-CoA 9-desaturase||calpain-type cysteine protease family	0	0
TraesCS1D02G067900	207.944	238.212	196.12	82.036	73.513	93.453	2.411	2.627	2.197	0.972	0.743	0.982	-1.41078	4.63346e-22	3.75823e-20	p-loop containing nucleoside triphosphate hydrolases superfamily protein	PF00004	PF00004: ATPase family associated with various cellular activities (AAA)
TraesCS1D02G069900	11	7	4	24	12	17	0.458	0.279	0.163	1.016	0.45	0.656	1.22546	0.0145775	0.0936523	Peptide methionine sulfoxide reductase MsrB	0	0
TraesCS1D02G072900	43	40	39	94	131	137	0.721	0.64	0.639	1.62	1.949	2.112	1.51227	2.27286e-15	1.27876e-13	WRKY transcription factor	PF03106	PF03106: WRKY DNA -binding domain
TraesCS1D02G073900	55.428	50.175	59.453	21	13.556	7	1.764	1.527	1.851	0.683	0.386	0.206	-2.01794	4.60108e-10	1.6591e-08	Mitochondrial pyruvate carrier	PF03650	PF03650: Uncharacterised protein family (UPF0041)
TraesCS1D02G079100	1086.23	1088.93	1130.04	118.71	99.855	102.492	20.648	19.771	20.981	2.312	1.683	1.791	-3.40751	1.47924e-238	1.51419e-235	Dentin sialophosphoprotein-related, putative isoform 1||EST D48432(S14625) corresponds to a region of the predicted gene	0	0
TraesCS1D02G080400	6	1	3	0	0	0	0.123	0.02	0.06	0	0	0	-4.82242	0.0152726	0.0968783	Peroxidase	PF00141	PF00141: Peroxidase
TraesCS1D02G082100	3	4	1	15	4	9	0.057	0.072	0.018	0.29	0.067	0.156	1.74955	0.024296	0.13655	BTB/POZ domain containing protein	PF00651	PF00651: BTB/POZ domain
TraesCS1D02G083900	349	433	452	952	1064	974	15.151	17.986	19.197	41.974	41.591	39.181	1.23083	7.97624e-45	1.34001e-42	Low temperature and salt responsive protein	PF01679	PF01679: Proteolipid membrane potential modulator
TraesCS1D02G086800	5	5	12	0	1	0	0.19	0.182	0.446	0	0.036	0	-4.07399	0.000597504	0.00714731	Major facilitator superfamily protein||DNA topoisomerase	PF06839	PF06839: GRF zinc finger
TraesCS1D02G088500	9	9	13.018	19	21	25	0.066	0.063	0.093	0.144	0.136	0.168	1.00974	0.016441	0.10242	Mitochondrial transcription termination factor family protein	PF02536	PF02536: mTERF
TraesCS1D02G088700	135.834	137.028	110.889	68.775	59	68.513	0.969	0.933	0.773	0.507	0.372	0.448	-1.01003	8.45486e-09	2.66455e-07	extracellular ligand-gated ion channel protein (DUF3537)	PF12056	PF12056: Protein of unknown function (DUF3537)
TraesCS1D02G091700	4	0	1	8	11	3	0.055	0	0.014	0.114	0.135	0.038	2.00503	0.0267637	0.146344	Laccase	PF07732; PF00394; PF07731	PF07732: Multicopper oxidase; PF00394: Multicopper oxidase; PF07731: Multicopper oxidase
TraesCS1D02G093800	9.749	15	12	2.681	6	4.871	0.162	0.237	0.194	0.046	0.088	0.074	-1.46769	0.011307	0.0771928	Coiled-coil domain-containing protein SCD2	0	0
TraesCS1D02G101100	1	0	1	6	6	5	0.028	0	0.027	0.17	0.149	0.128	2.82964	0.0076687	0.0570949	Kinase-like	PF00069	PF00069: Protein kinase domain
TraesCS1D02G103500	103.796	113.251	141.42	226.216	298.657	256.535	1.068	1.112	1.421	2.399	2.718	2.424	1.07202	1.46209e-16	8.95483e-15	Phenylalanine ammonia-lyase	PF00221	PF00221: Aromatic amino acid lyase
TraesCS1D02G104500	3	2	6	13.83	22	11.295	0.054	0.034	0.106	0.256	0.352	0.187	2.00783	0.000550215	0.00665643	WAT1-related protein	PF00892	PF00892: EamA-like transporter family
TraesCS1D02G104800	35.849	28	17.267	8.372	7	13.684	0.482	0.359	0.227	0.116	0.083	0.169	-1.51786	0.000446773	0.00558483	Leucine aminopeptidase, putative	PF02789; PF00883	PF02789: Cytosol aminopeptidase family, N-terminal domain; PF00883: Cytosol aminopeptidase family, catalytic domain
TraesCS1D02G106700	9	1	4	29	45	27	0.214	0.023	0.093	0.706	0.952	0.591	2.76049	1.70563e-09	5.81228e-08	glucan synthase-like 4	0	0
TraesCS1D02G111200	0	4	7	15	8	18	0	0.059	0.105	0.237	0.109	0.254	1.83261	0.00457476	0.0380121	Cytochrome P450	PF00067	PF00067: Cytochrome P450
TraesCS1D02G114400	9.479	17.351	7.177	0	0	0	0.594	1.042	0.441	0	0	0	-6.53925	4.98081e-07	1.23351e-05	DNA-directed RNA polymerase	PF13656	PF13656: RNA polymerase Rpb3/Rpb11 dimerisation domain
TraesCS1D02G118800	35.588	33.504	35.842	5.278	14	19.344	0.68	0.612	0.669	0.104	0.238	0.34	-1.49301	2.78246e-05	0.000483127	Glycosyltransferase	PF00201	PF00201: UDP-glucoronosyl and UDP-glucosyl transferase
TraesCS1D02G122600	264.39	295.048	246.893	992.889	1059.69	1116.85	4.734	5.047	4.32	18.269	16.857	18.406	1.92835	3.00829e-103	1.16835e-100	Tectonin beta-propeller repeat-containing protein 1	0	0
TraesCS1D02G125800	57.421	53.041	40.634	80.255	143.564	156.371	1.745	1.541	1.208	2.493	3.903	4.39	1.26729	9.98181e-10	3.48054e-08	Calcium binding protein	PF13499	PF13499: EF-hand domain pair
TraesCS1D02G126500	2	4.011	4	0	0	0	0.022	0.042	0.043	0	0	0	-4.81276	0.011251	0.0768957	S-type anion channel	PF03595	PF03595: Voltage-dependent anion channel
TraesCS1D02G126900	152.017	125.479	152.383	284.069	359.019	351.482	3.341	2.635	3.273	6.403	7.024	7.117	1.15746	3.17897e-23	2.74723e-21	Abscisic acid receptor	PF10604	PF10604: Polyketide cyclase / dehydrase and lipid transport
TraesCS1D02G130100	20	15	15	5	3	9	2.925	2.119	2.17	0.72	0.411	1.241	-1.58251	0.002605	0.0241064	Arginine--tRNA ligase	0	0
TraesCS1D02G139200	3	12	2	0	0	0	0.082	0.314	0.054	0	0	0	-5.54838	0.00141049	0.0146495	Expansin	PF03330; PF01357	PF03330: Lytic transglycolase; PF01357: Pollen allergen
TraesCS1D02G141000	98.442	91.491	78.346	237.749	264.136	293.473	3.437	3.054	2.674	8.463	8.266	9.473	1.51778	1.50645e-29	1.63186e-27	RING finger protein	PF13639	PF13639: Ring finger domain
TraesCS1D02G141400	69.808	64.074	62.285	17.171	25.194	22.463	0.831	0.728	0.724	0.211	0.266	0.246	-1.64397	1.22742e-10	4.64675e-09	Na(+)/H(+) antiporter NhaB	PF03600	PF03600: Citrate transporter
TraesCS1D02G144400	272.759	198.47	254.369	93.209	94.256	96.438	6.02	4.186	5.488	2.11	1.852	1.961	-1.40102	2.29462e-21	1.79715e-19	Plant/T7N9-9 protein	PF07063	PF07063: Domain of unknown function (DUF1338)
TraesCS1D02G150000	22	28.249	38	2.813	21	9.396	0.215	0.263	0.362	0.028	0.181	0.084	-1.47283	0.000519183	0.00634134	Long-chain-alcohol oxidase	PF00732; PF05199	PF00732: GMC oxidoreductase; PF05199: GMC oxidoreductase
TraesCS1D02G163800	18	15	22	5	7	8	0.227	0.18	0.271	0.065	0.078	0.093	-1.49453	0.00127987	0.0135055	Low-temperature-induced 65 kDa protein	0	0
TraesCS1D02G173800	89	93.766	96	212.96	226	265	1.833	1.845	1.933	4.502	4.141	5.027	1.28772	3.75224e-21	2.89752e-19	Late embryogenesis abundant (LEA) hydroxyproline-rich glycoprotein	PF03168	PF03168: Late embryogenesis abundant protein
TraesCS1D02G175000	87.789	94.709	102.107	42.494	42.608	31.795	1.769	1.807	2.005	0.88	0.757	0.588	-1.3264	1.22305e-10	4.63286e-09	Chloroplast inner envelope protein, putative, expressed||50S ribosomal protein L7/L12	PF16940	PF16940: Chloroplast envelope transporter
TraesCS1D02G175700	15.187	14	22	4	7	11	0.249	0.22	0.353	0.068	0.102	0.166	-1.25999	0.00895641	0.0644106	Cytochrome P450 family protein	PF00067	PF00067: Cytochrome P450
TraesCS1D02G187100	44.825	45.621	64.778	162.667	176.737	164.436	0.862	0.838	1.218	3.214	3.023	2.912	1.64958	2.29464e-22	1.88891e-20	Alpha/beta-Hydrolases superfamily protein	PF00561	PF00561: alpha/beta hydrolase fold
TraesCS1D02G187500	52.35	86.075	68.472	173.064	179.111	171.524	1.001	1.573	1.28	3.399	3.045	3.02	1.29467	2.15868e-15	1.2192e-13	Rhomboid-like protein	PF01694	PF01694: Rhomboid family
TraesCS1D02G192300	59.585	76	60	33.014	33	27	0.91	1.109	0.896	0.519	0.447	0.379	-1.11371	5.15775e-06	0.000105723	Emsy N terminus domain-containing protein-like	PF03735	PF03735: ENT domain
TraesCS1D02G193600	4.597	4.925	16.833	39.844	17.897	4.86	0.068	0.07	0.245	0.611	0.236	0.067	1.23852	0.0426872	0.20381	ATP synthase subunit alpha	PF02874; PF00006; PF00306	PF02874: ATP synthase alpha/beta family, beta-barrel domain; PF00006: ATP synthase alpha/beta family, nucleotide-binding domain; PF00306: ATP synthase alpha/beta chain, C terminal domain
TraesCS1D02G199300	18	23	16	13	2.789	7	0.613	0.748	0.532	0.451	0.085	0.22	-1.33143	0.00774562	0.0575574	Xyloglucan endotransglucosylase/hydrolase	PF00722; PF06955	PF00722: Glycosyl hydrolases family 16; PF06955: Xyloglucan endo-transglycosylase (XET) C-terminus
TraesCS1D02G200000	26.435	24.621	19.216	16.908	5.736	12.47	0.507	0.452	0.36	0.333	0.098	0.22	-1.02378	0.0170544	0.10514	Antiholin-like protein lrgB	PF04172	PF04172: LrgB-like family
TraesCS1D02G203300	26	21	27	11	7	11	0.619	0.489	0.64	0.286	0.144	0.247	-1.38327	0.000872149	0.00983396	MADS-box transcription factor	PF00319; PF01486	PF00319: SRF-type transcription factor (DNA-binding and dimerisation domain); PF01486: K-box region
TraesCS1D02G203500	107.725	115.706	106.344	42.195	45.189	49.588	3.888	3.993	3.753	1.552	1.463	1.655	-1.31332	1.07557e-12	4.91784e-11	Protein curvature thylakoid chloroplastic-like	PF14159	PF14159: CAAD domains of cyanobacterial aminoacyl-tRNA synthetase
TraesCS1D02G205800	31.939	28.385	28.774	14.155	10.147	14.832	0.774	0.658	0.682	0.352	0.219	0.331	-1.22318	0.000871446	0.00982939	MYB transcription factor-like	PF00249	PF00249: Myb-like DNA-binding domain
TraesCS1D02G207000	0	0	0	0	3	9	0	0	0	0	0.063	0.216	4.98712	0.0178929	0.108891	Chitinase	PF00182	PF00182: Chitinase class I
TraesCS1D02G208400	7.817	29.479	36.559	5	9	11	0.202	0.729	0.925	0.132	0.208	0.263	-1.60004	0.00119219	0.0127279	RING/U-box superfamily protein	PF13639	PF13639: Ring finger domain
TraesCS1D02G210100	26.147	24.853	19.414	45.737	58.554	69.212	0.508	0.461	0.369	0.912	1.011	1.238	1.24408	3.88117e-06	8.15954e-05	Metallo-beta-lactamase-like	PF13370; PF00753	PF13370: 4Fe-4S single cluster domain of Ferredoxin I; PF00753: Metallo-beta-lactamase superfamily
TraesCS1D02G210900	10	11	13	7	3	1	0.421	0.443	0.535	0.299	0.114	0.039	-1.62332	0.0148286	0.0948682	transmembrane protein	0	0
TraesCS1D02G214600	17	19	14.651	7	5.445	7	0.311	0.332	0.262	0.132	0.089	0.118	-1.40794	0.0039343	0.0336758	QWRF motif protein (DUF566)	PF04484	PF04484: Family of unknown function (DUF566)
TraesCS1D02G215300	4	18.22	7.865	26.123	25.156	14.173	0.103	0.45	0.199	0.691	0.58	0.338	1.07912	0.020567	0.120725	Expansin protein	PF03330; PF01357	PF03330: Lytic transglycolase; PF01357: Pollen allergen
TraesCS1D02G215600	5	7	7	0	4	1	0.079	0.105	0.108	0	0.056	0.014	-1.91749	0.0454703	0.212533	Basic helix-loop-helix transcription factor	PF00010	PF00010: Helix-loop-helix DNA-binding domain
TraesCS1D02G216500	19.578	14.699	17	10	5	10	0.45	0.323	0.382	0.236	0.102	0.212	-1.06565	0.0271398	0.147705	auxin canalization protein (DUF828)	PF05703; PF08458	PF05703: Auxin canalisation; PF08458: Plant pleckstrin homology-like region
TraesCS1D02G218900	0	3	5	13	9	6	0	0.088	0.151	0.409	0.248	0.171	1.73532	0.0218567	0.12628	PRA1 family protein	PF03208	PF03208: PRA1 family protein
TraesCS1D02G221800	36	39	38.442	4	7	4	0.76	0.787	0.793	0.087	0.131	0.078	-2.93853	3.44977e-13	1.6398e-11	CONSTANS-like protein	PF06203	PF06203: CCT motif
TraesCS1D02G222000	3.545	2.06	2.147	9.809	3.529	11.349	0.166	0.092	0.099	0.467	0.149	0.494	1.59381	0.0407184	0.197353	Cell number regulator 6	PF04749	PF04749: PLAC8 family
TraesCS1D02G224400	4895.43	5179.22	4961.64	1253.06	1640.1	1525.93	41.974	42.41	41.563	11.089	12.433	12.012	-1.81898	3.60107e-156	2.25362e-153	Importin subunit beta-1	PF03810; PF13513	PF03810: Importin-beta N-terminal domain; PF13513: HEAT-like repeat
TraesCS1D02G231500	28	10	17	11	4	11	0.587	0.206	0.348	0.243	0.077	0.218	-1.10862	0.0324957	0.168136	Alpha/beta-Hydrolases superfamily protein	PF12146	PF12146: Serine aminopeptidase, S33
TraesCS1D02G232200	66.851	48.253	29.274	21	17	26	1.891	1.305	0.81	0.607	0.43	0.679	-1.21539	0.000186558	0.00262042	Phytochrome A-associated F-box protein	0	0
TraesCS1D02G233500	1	0	0	14	12	10	0.028	0	0	0.406	0.304	0.262	4.69264	9.98458e-07	2.33808e-05	Late embryogenesis abundant (LEA) hydroxyproline-rich glycoprotein family	PF03168	PF03168: Late embryogenesis abundant protein
TraesCS1D02G233800	25.758	9.818	16.957	38.254	42.353	32.051	2.321	0.849	1.497	3.435	3.515	2.704	1.04598	0.0024532	0.0229647	NRR repressor homolog 1	PF15699	PF15699: NPR1 interacting
TraesCS1D02G233900	105.683	78	68	151	197	211.584	5.673	4.007	3.572	8.194	9.57	10.549	1.09736	1.07346e-11	4.49853e-10	NRR repressor homolog 1	PF15699	PF15699: NPR1 interacting
TraesCS1D02G234200	48.887	44.927	42.394	19.155	27.291	21.509	0.405	0.356	0.344	0.164	0.2	0.164	-1.05106	0.000168795	0.00239977	Subtilisin-like protease	PF05922; PF00082	PF05922: Peptidase inhibitor I9; PF00082: Subtilase family
TraesCS1D02G236000	55.264	34.216	57.529	16.462	20.604	29.548	1.772	1.196	1.811	0.539	0.614	0.864	-1.192	7.74192e-05	0.00120954	F-box-like protein	0	0
TraesCS1D02G236800	28	25	22	5.398	15	16.777	0.328	0.264	0.219	0.069	0.135	0.168	-1.06681	0.00731218	0.0549425	Diacylglycerol kinase	PF00130	PF00130: Phorbol esters/diacylglycerol binding domain (C1 domain)
TraesCS1D02G238400	0	1.417	2.65	6.269	11.911	3.26	0	0.528	1.054	2.389	4.25	1.205	2.24222	0.0166269	0.103291	cysteine-rich TM module stress tolerance protein	PF12734	PF12734: Cysteine-rich TM module stress tolerance
TraesCS1D02G239000	22	20	14	45.311	68	47	0.705	0.612	0.439	1.482	1.95	1.391	1.45703	5.96528e-07	1.45386e-05	Calcium binding protein	PF13499	PF13499: EF-hand domain pair
TraesCS1D02G243900	17	27	23	12	8	14	0.423	0.642	0.559	0.306	0.177	0.321	-1.01105	0.0164229	0.102346	Fantastic four-like protein	PF11250	PF11250: Fantastic Four meristem regulator
TraesCS1D02G246900	1.5	2	3.5	0	0	0	0.836	1.047	1.966	0	0	0	-4.32055	0.0421147	0.201982	Rotundifolia-like protein	PF08137	PF08137: DVL family
TraesCS1D02G249800	29	24	36	13	16	16	0.711	0.562	0.863	0.327	0.35	0.362	-1.02869	0.00371484	0.0321411	Sulfotransferase	PF00685	PF00685: Sulfotransferase domain
TraesCS1D02G252900	375.479	422.495	392.384	178.765	223.718	183.315	3.48	3.666	3.473	1.66	1.711	1.415	-1.07165	8.62662e-25	7.98827e-23	Pyruvate, phosphate dikinase	PF01326; PF00391; PF02896	PF01326: Pyruvate phosphate dikinase, PEP/pyruvate binding domain; PF00391: PEP-utilising enzyme, mobile domain; PF02896: PEP-utilising enzyme, TIM barrel domain
TraesCS1D02G254400	48.052	73.585	29.296	98.081	109.415	121.445	0.71	1.038	0.423	1.491	1.433	1.649	1.07581	7.89028e-07	1.88578e-05	Transducin/WD-like repeat-protein	PF00400	PF00400: WD domain, G-beta repeat
TraesCS1D02G255100	1830.01	2004.73	1951.77	752.007	850.169	827.712	17.679	18.497	18.422	7.494	7.265	7.344	-1.29916	5.84368e-80	1.70341e-77	1-deoxy-D-xylulose-5-phosphate synthase	PF13292; PF02779; PF02780	PF13292: 1-deoxy-D-xylulose-5-phosphate synthase; PF02779: Transketolase, pyrimidine binding domain; PF02780: Transketolase, C-terminal domain
TraesCS1D02G256400	7	9	12	41.412	34	71	0.203	0.25	0.341	1.23	0.883	1.904	2.3262	1.05476e-09	3.67006e-08	Alpha/beta-Hydrolases superfamily protein	PF07859	PF07859: alpha/beta hydrolase fold
TraesCS1D02G256800	15	22	17	49.341	66	68	0.301	0.422	0.334	1.018	1.18	1.259	1.70496	6.12515e-10	2.18068e-08	Alpha/beta-Hydrolases superfamily protein	PF07859	PF07859: alpha/beta hydrolase fold
TraesCS1D02G257200	43.299	43.306	35	202.451	191.725	223.811	0.558	0.533	0.441	2.687	2.189	2.651	2.29772	1.04922e-40	1.60355e-38	Protein NRT1/ PTR FAMILY 1.1	PF00854	PF00854: POT family
TraesCS1D02G261200	18.238	20.93	21.796	10.383	12.746	6.909	0.463	0.508	0.541	0.27	0.289	0.162	-1.05937	0.0107563	0.0742586	Calcineurin B-like protein	PF13833; PF13499	PF13833: EF-hand domain pair; PF13499: EF-hand domain pair
TraesCS1D02G265400	4	4.618	6	0	1	2	0.119	0.132	0.175	0	0.027	0.055	-2.20634	0.038837	0.191071	Bidirectional sugar transporter SWEET	PF03083	PF03083: Sugar efflux transporter for intercellular exchange
TraesCS1D02G265600	73	78	48	210	241	248	3.753	3.838	2.415	10.928	11.203	11.837	1.762	1.91804e-31	2.19664e-29	Wound-induced protease inhibitor	0	0
TraesCS1D02G266100	61.652	71	63	7	21	23	3.941	4.349	3.946	0.45	1.222	1.37	-1.99011	2.78369e-12	1.23019e-10	Wound-induced protease inhibitor	0	0
TraesCS1D02G269400	24.356	4.338	4.748	4.42	0	4.818	0.317	0.054	0.06	0.059	0	0.058	-1.85068	0.0224373	0.128778	Amidophosphoribosyltransferase	PF13537; PF00156	PF13537: Glutamine amidotransferase domain; PF00156: Phosphoribosyl transferase domain
TraesCS1D02G271000	14.416	14.665	11.251	54.359	54.721	62.713	0.295	0.286	0.225	1.14	0.995	1.18	2.03457	8.06816e-12	3.42568e-10	Kinase family protein	PF00069	PF00069: Protein kinase domain
TraesCS1D02G276200	3.214	3.749	1	20	13.411	13	0.053	0.06	0.016	0.342	0.198	0.199	2.45754	7.99509e-05	0.00124497	Zinc finger protein	0	0
TraesCS1D02G276600	7.083	1.37	5.409	14.193	17.494	5.372	0.131	0.024	0.098	0.27	0.287	0.091	1.34618	0.0324624	0.168003	Cytochrome P450	PF00067	PF00067: Cytochrome P450
TraesCS1D02G277900	108.038	168.412	128.682	251.047	316.639	283	1.423	2.119	1.656	3.406	3.696	3.427	1.02074	2.05043e-15	1.16204e-13	Tetratricopeptide repeat (TPR)-like superfamily protein	PF14559	PF14559: Tetratricopeptide repeat
TraesCS1D02G280400	34.556	25.916	37.922	17.56	12.797	18.333	1.419	1.018	1.523	0.733	0.473	0.697	-1.05335	0.00228299	0.0216414	tRNA-splicing endonuclease subunit SEN54	PF12928	PF12928: tRNA-splicing endonuclease subunit sen54 N-term
TraesCS1D02G284000	4140.87	4386.09	4215.01	1876.83	2126.86	2201.45	43.518	44.025	43.284	20.338	19.78	21.257	-1.08606	2.97213e-60	6.56294e-58	70 kDa heat shock protein	PF00012	PF00012: Hsp70 protein
TraesCS1D02G284400	41.834	56	55	18	21.453	18	0.969	1.029	0.865	0.298	0.402	0.349	-1.45313	3.29064e-07	8.37877e-06	GTP cyclohydrolase II/3,4-dihydroxy-2-butanone 4-phosphate synthase||3,4-dihydroxy-2-butanone 4-phosphate synthase	PF00926; PF00925	PF00926: 3,4-dihydroxy-2-butanone 4-phosphate synthase; PF00925: GTP cyclohydrolase II
TraesCS1D02G286100	21.155	18.078	29.739	1.306	4.775	1	0.949	0.776	1.305	0.059	0.193	0.042	-3.27247	1.22876e-08	3.78218e-07	Plant protein 1589 of Uncharacterized protein function	PF09713	PF09713: Plant protein 1589 of unknown function (A_thal_3526)
TraesCS1D02G288200	36	46.721	24	7	27	14	9.18	11.455	6.115	1.736	6.433	3.373	-1.2135	0.00123325	0.0130981	Unknown protein	0	0
TraesCS1D02G288400	0	0	0	6	3	2	0	0	0	2.512	1.18	0.804	4.92846	0.00931597	0.0664123	Autonomous glycyl radical cofactor	0	0
TraesCS1D02G296400	1	0	0	1	4	7	0.067	0	0	0.067	0.243	0.435	3.10139	0.0302932	0.159776	Ring finger protein, putative	PF13639	PF13639: Ring finger domain
TraesCS1D02G296700	2	3	9	15	13	14	0.068	0.098	0.3	0.521	0.397	0.441	1.51942	0.0074054	0.0555102	cotton fiber protein	PF05553	PF05553: Cotton fibre expressed protein
TraesCS1D02G300500	3	0	2	11	8	14	0.069	0	0.045	0.258	0.163	0.296	2.59218	0.00056702	0.00682595	WRKY transcription factor	PF03106	PF03106: WRKY DNA -binding domain
TraesCS1D02G300600	10	13	10	50	59	57	0.267	0.331	0.261	1.364	1.404	1.402	2.26922	3.25628e-13	1.55229e-11	WRKY transcription factor	PF03106	PF03106: WRKY DNA -binding domain
TraesCS1D02G300700	26	62	26	86	136	125	0.644	1.468	0.63	2.183	3.005	2.856	1.54879	5.26744e-11	2.0769e-09	WRKY family transcription factor	PF03106	PF03106: WRKY DNA -binding domain
TraesCS1D02G306200	1409.28	1572.9	1575.17	107.992	119.257	141.417	32.709	34.888	35.738	2.569	2.466	3.025	-3.67489	0	0	Chlorophyll a-b binding protein, chloroplastic	PF00504	PF00504: Chlorophyll A-B binding protein
TraesCS1D02G312800	14.495	14	31.201	12.4	9	8	0.266	0.242	0.559	0.234	0.147	0.134	-1.05109	0.0237161	0.134124	'putative beta-1,3-glucanase	PF00332	PF00332: Glycosyl hydrolases family 17
TraesCS1D02G315000	52.569	13.175	54.729	0	5.523	19	2.053	0.492	2.091	0	0.194	0.687	-2.35941	1.24766e-05	0.000235527	Early light-induced protein	PF00504	PF00504: Chlorophyll A-B binding protein
TraesCS1D02G315100	112.431	140.825	134.271	26	14.477	0	4.616	5.532	5.393	1.085	0.535	0	-3.27901	3.46386e-30	3.82438e-28	Early light-induced protein	PF00504	PF00504: Chlorophyll A-B binding protein
TraesCS1D02G315200	56	47	58	0	4	5	2.348	1.886	2.379	0	0.151	0.194	-4.16012	1.95255e-23	1.70523e-21	Early light-induced protein	PF00504	PF00504: Chlorophyll A-B binding protein
TraesCS1D02G317300	35	43.655	30.605	18.81	16.338	15.422	1.844	2.201	1.578	1.002	0.779	0.754	-1.14832	0.00045481	0.00566733	High molecular weight glutenin subunit	0	0
TraesCS1D02G323200	9	13	17	2.251	7	7	0.118	0.163	0.218	0.03	0.081	0.085	-1.30222	0.0218955	0.126443	NB-ARC domain-containing disease resistance protein	0	0
TraesCS1D02G324000	47.264	22.154	39.895	26.975	14.225	4.064	1.878	0.842	1.55	1.09	0.508	0.149	-1.28803	0.00332463	0.0293453	BEST plant protein match is: (TAIR:plant.1) protein, putative	0	0
TraesCS1D02G324700	17	15.159	11.248	2	8.993	8	0.14	0.119	0.09	0.017	0.065	0.06	-1.24104	0.0185607	0.111908	NBS-LRR disease resistance protein	PF00931	PF00931: NB-ARC domain
TraesCS1D02G334000	37	29	37	13	13	19	2.463	1.85	2.414	0.87	0.789	1.18	-1.23736	0.000251418	0.00340086	2-oxoglutarate (2OG) and Fe(II)-dependent oxygenase superfamily protein	PF14226	PF14226: non-haem dioxygenase in morphine synthesis N-terminal
TraesCS1D02G334100	24.349	36	29.691	14.568	14	14	2.413	3.429	2.887	1.434	1.284	1.3	-1.11814	0.00174382	0.0173984	2-oxoglutarate (2OG) and Fe(II)-dependent oxygenase superfamily protein	PF03171	PF03171: 2OG-Fe(II) oxygenase superfamily
TraesCS1D02G334800	281.352	256.305	275.76	75.982	106.539	108.496	5.102	4.44	4.887	1.416	1.717	1.811	-1.53434	3.77155e-32	4.45063e-30	Lysine--trna ligase	PF14234	PF14234: Domain of unknown function (DUF4336)
TraesCS1D02G336800	0	0	0	2	4	1	0	0	0	0.109	0.196	0.05	4.26598	0.0447195	0.210124	Trihelix transcription factor	PF13837	PF13837: Myb/SANT-like DNA-binding domain
TraesCS1D02G338100	8	7	15	3	1.166	3	0.184	0.153	0.336	0.071	0.024	0.063	-2.05003	0.00564102	0.0447701	O-methyltransferase-like protein	PF08100; PF00891	PF08100: Dimerisation domain; PF00891: O-methyltransferase
TraesCS1D02G341700	5	8	6	0	0	2	0.095	0.146	0.112	0	0	0.035	-3.07418	0.0044496	0.0371756	DUF506 family protein	PF04720	PF04720: PDDEXK-like family of unknown function
TraesCS1D02G342100	380.464	416.34	405.459	26.565	21.699	29.167	3.157	3.3	3.287	0.228	0.159	0.222	-3.99759	9.09379e-152	5.40908e-149	ATP-dependent chaperone ClpB	PF02861; PF00004; PF07724; PF10431	PF02861: Clp amino terminal domain, pathogenicity island component; PF00004: ATPase family associated with various cellular activities (AAA); PF07724: AAA domain (Cdc48 subfamily); PF10431: C-terminal, D2-small domain, of ClpB protein
TraesCS1D02G344700	2	4	4	28	17	22	0.015	0.035	0.036	0.222	0.116	0.184	2.66929	5.7768e-07	1.41314e-05	Receptor-like protein kinase	PF08263; PF13855; PF07714	PF08263: Leucine rich repeat N-terminal domain; PF13855: Leucine rich repeat; PF07714: Protein tyrosine kinase
TraesCS1D02G347800	5	1	7	14.419	20.59	15.501	0.126	0.024	0.173	0.373	0.464	0.361	1.87325	0.000540617	0.00655532	UDP-N-acetylglucosamine 1-carboxyvinyltransferase	0	0
TraesCS1D02G350200	22	24	11	52	61	94	0.407	0.425	0.199	0.989	1.004	1.602	1.80167	1.04202e-09	3.62667e-08	Glycosyltransferase	PF00201	PF00201: UDP-glucoronosyl and UDP-glucosyl transferase
TraesCS1D02G351900	11	5	7	1	4	0	1.002	0.437	0.625	0.091	0.336	0	-2.18454	0.0158655	0.0998002	transmembrane protein, putative (DUF594)	PF13968	PF13968: Domain of unknown function (DUF4220)
TraesCS1D02G354800	15	14	20	2	10	12	1.225	1.098	1.602	0.163	0.75	0.917	-1.08455	0.0293209	0.15605	Pollen Ole e 1 allergen/extensin	PF01190	PF01190: Pollen proteins Ole e I like
TraesCS1D02G358200	20	34	18	6.237	16	14	0.477	0.775	0.419	0.152	0.34	0.308	-1.04096	0.0118735	0.0801678	Calcineurin B-like protein	PF13833; PF13499	PF13833: EF-hand domain pair; PF13499: EF-hand domain pair
TraesCS1D02G359100	7	4	4	12	13.749	25	0.128	0.07	0.071	0.225	0.223	0.421	1.67975	0.00166759	0.0167773	Cytochrome P450 family protein, expressed	PF00067	PF00067: Cytochrome P450
TraesCS1D02G360400	0	0	0	3	4	5	0	0	0	0.033	0.038	0.049	5.01652	0.00470562	0.0388379	Serine/threonine-protein kinase	PF01453; PF00954; PF08276; PF00069	PF01453: D-mannose binding lectin; PF00954: S-locus glycoprotein domain; PF08276: PAN-like domain; PF00069: Protein kinase domain
TraesCS1D02G363800	7	15	5	16	45	24	0.134	0.275	0.094	0.315	0.767	0.424	1.5736	0.000451896	0.0056374	Kinase family protein	PF00069	PF00069: Protein kinase domain
TraesCS1D02G372500	2	7	6	15	27	25	0.033	0.109	0.095	0.251	0.39	0.374	2.07522	2.24276e-05	0.000398783	Protein kinase-like	PF00069	PF00069: Protein kinase domain
TraesCS1D02G372600	14	3.061	8	20.177	23.159	13	0.267	0.056	0.149	0.396	0.393	0.229	1.10695	0.0268422	0.146586	Protein kinase-like	PF00069	PF00069: Protein kinase domain
TraesCS1D02G372700	19	45.939	31	91.823	119.866	87	0.37	0.855	0.59	1.837	2.077	1.561	1.58719	1.01952e-11	4.2779e-10	Protein kinase-like	PF00069	PF00069: Protein kinase domain
TraesCS1D02G372800	3	3	3	14	8	13	0.082	0.078	0.08	0.391	0.195	0.327	1.88266	0.00350641	0.0306146	Protein kinase-like	PF00069	PF00069: Protein kinase domain
TraesCS1D02G374900	304.049	361.438	351.745	40.674	45.414	36.204	12.915	14.692	14.619	1.755	1.737	1.425	-3.09991	3.31083e-98	1.2178e-95	Chlorophyll a-b binding protein, chloroplastic	PF00504	PF00504: Chlorophyll A-B binding protein
TraesCS1D02G375000	1208.34	1217.97	1176.92	94.448	176.562	131.885	43.8	42.216	41.71	3.488	5.74	4.421	-3.21513	4.80329e-218	4.37424e-215	Chlorophyll a-b binding protein, chloroplastic	PF00504	PF00504: Chlorophyll A-B binding protein
TraesCS1D02G375100	2837.27	3154.19	3103.37	375.529	551.936	534.196	71.699	76.18	76.668	9.719	12.439	12.449	-2.69166	3.15343e-254	3.71789e-251	Chlorophyll a-b binding protein, chloroplastic	PF00504	PF00504: Chlorophyll A-B binding protein
TraesCS1D02G376500	9	15	2	43	40	29	0.215	0.342	0.047	1.052	0.851	0.638	2.05454	4.71165e-07	1.17146e-05	Ethylene-responsive transcription factor	PF00847	PF00847: AP2 domain
TraesCS1D02G376600	19	21	10	50	36	73	0.471	0.497	0.242	1.269	0.795	1.668	1.62076	1.3769e-06	3.14508e-05	Ethylene-responsive transcription factor	PF00847	PF00847: AP2 domain
TraesCS1D02G376700	21	13	29	52	61.632	64	0.525	0.311	0.709	1.331	1.374	1.475	1.43903	2.25032e-07	5.87021e-06	Ethylene-responsive transcription factor	PF00847	PF00847: AP2 domain
TraesCS1D02G376800	1	5	2	11	16	7	0.02	0.096	0.039	0.226	0.285	0.129	1.9907	0.004627	0.0383472	Ethylene-responsive transcription factor	PF00847	PF00847: AP2 domain
TraesCS1D02G381300	2	3	5	14	12	8	0.087	0.125	0.213	0.62	0.472	0.323	1.69212	0.00812031	0.0597066	Lipid transfer protein	PF14368	PF14368: Probable lipid transfer
TraesCS1D02G382900	690.756	695.887	621.918	297.168	330.672	335.185	12.919	12.435	11.368	5.709	5.497	5.771	-1.10842	2.00335e-35	2.6721e-33	Heat shock transcription factor	PF00447	PF00447: HSF-type DNA-binding
TraesCS1D02G383700	9	19	19	5	4	6	0.109	0.216	0.22	0.061	0.042	0.067	-1.66522	0.00252513	0.023528	F-box protein	0	0
TraesCS1D02G385400	11	8	9.805	17.664	29	21.536	0.393	0.273	0.343	0.643	0.929	0.712	1.17642	0.00408596	0.0347397	DUF4228 domain protein	PF14009	PF14009: Domain of unknown function (DUF4228)
TraesCS1D02G386800	193.929	194.532	194.76	62.908	55	72.71	5.792	5.554	5.688	1.92	1.469	2.005	-1.65767	5.98258e-27	5.98476e-25	Short-chain dehydrogenase/reductase	PF13561	PF13561: Enoyl-(Acyl carrier protein) reductase
TraesCS1D02G386900	8	0	2	0	0	0	0.237	0	0.058	0	0	0	-4.8292	0.0257036	0.142035	Kinase family protein	PF00069	PF00069: Protein kinase domain
TraesCS1D02G391000	41.441	53.479	51.18	8.695	30.057	24	1.781	2.199	2.152	0.38	1.163	0.956	-1.27754	2.63235e-05	0.00046027	Photosynthetic NDH subcomplex B 3	PF00111	PF00111: 2Fe-2S iron-sulfur cluster binding domain
TraesCS1D02G392000	0	1	0	2	4	5	0	0.049	0	0.104	0.185	0.238	2.99737	0.032717	0.168924	CASP-like protein	PF04535	PF04535: Domain of unknown function (DUF588)
TraesCS1D02G395600	2	1	0	7.055	1.003	9	0.031	0.015	0	0.112	0.014	0.128	2.347	0.0364356	0.182742	MACPF domain-containing protein	PF01823	PF01823: MAC/Perforin domain
TraesCS1D02G400700	2	9	6	9	21	17	0.048	0.204	0.139	0.219	0.445	0.373	1.38707	0.0102603	0.071568	Gibberellin 2-oxidase	PF14226; PF03171	PF14226: non-haem dioxygenase in morphine synthesis N-terminal; PF03171: 2OG-Fe(II) oxygenase superfamily
TraesCS1D02G401800	14	19.065	22	1	2	6	0.184	0.239	0.282	0.014	0.023	0.072	-2.6156	8.16993e-06	0.000160587	Purple acid phosphatase	PF16656; PF00149; PF14008	PF16656: Purple acid Phosphatase, N-terminal domain; PF00149: Calcineurin-like phosphoesterase; PF14008: Iron/zinc purple acid phosphatase-like protein C
TraesCS1D02G411300	4120.49	4329.65	4194.84	1922.99	1789.3	1918.12	98.399	98.812	97.927	47.06	38.081	42.227	-1.20754	3.15259e-55	6.31704e-53	Chlorophyll a-b binding protein, chloroplastic	PF00504	PF00504: Chlorophyll A-B binding protein
TraesCS1D02G411600	8.007	5.044	11.068	0	0	2	0.165	0.099	0.223	0	0	0.038	-3.41701	0.000864151	0.00976629	Chlorophyll a-b binding protein, chloroplastic	PF00504	PF00504: Chlorophyll A-B binding protein
TraesCS1D02G413600	9	13.299	8	3	5.087	5.068	0.127	0.179	0.11	0.043	0.063	0.066	-1.23188	0.0494564	0.225326	Sugar transporter protein	PF00083	PF00083: Sugar (and other) transporter
TraesCS1D02G415300	4	2	2	0	0	0	0.14	0.067	0.069	0	0	0	-4.50845	0.0270897	0.147487	DUF1645 family protein	PF07816	PF07816: Protein of unknown function (DUF1645)
TraesCS1D02G415500	0	0	0	0	6	3	0	0	0	0	0.103	0.053	4.57379	0.0279217	0.150724	F-box protein	PF00646	PF00646: F-box domain
TraesCS1D02G418500	13	7	10	38	58	64	0.285	0.147	0.214	0.854	1.132	1.293	2.34279	4.13721e-12	1.8036e-10	WRKY transcription factor	PF03106	PF03106: WRKY DNA -binding domain
TraesCS1D02G419000	10	10	7	16	32	14	0.213	0.204	0.146	0.35	0.607	0.275	1.12841	0.0133703	0.0876451	Protein phosphatase 2c, putative	PF00481	PF00481: Protein phosphatase 2C
TraesCS1D02G422700	440.104	559.598	516.638	184.948	218.661	196.37	3.461	4.159	3.809	1.477	1.527	1.36	-1.38464	9.82031e-40	1.47024e-37	Protein CHUP1, chloroplastic	0	0
TraesCS1D02G425400	44.631	53	38	14.98	18	19	0.952	1.081	0.792	0.328	0.342	0.373	-1.42599	2.7028e-06	5.84985e-05	Cinnamoyl-CoA reductase	PF01073	PF01073: 3-beta hydroxysteroid dehydrogenase/isomerase family
TraesCS1D02G427000	8	10	7	11.972	22.017	27	0.328	0.392	0.281	0.499	0.812	1.025	1.21527	0.00734695	0.0551661	RADIALIS-like transcription factor	PF00249	PF00249: Myb-like DNA-binding domain
TraesCS1D02G427400	4524.98	4885.12	4736.36	1790.03	2291.74	2044.78	66.248	68.615	67.915	27.023	29.758	27.667	-1.25852	7.24904e-79	2.08091e-76	Glucose-1-phosphate adenylyltransferase	PF00483	PF00483: Nucleotidyl transferase
TraesCS1D02G427900	26	42	47	17	27	14	0.565	0.872	0.998	0.379	0.522	0.28	-1.03367	0.00215641	0.0206775	Transmembrane protein, putative	PF14364	PF14364: Domain of unknown function (DUF4408)
TraesCS1D02G428200	3171.07	3371.46	3209.45	1165.72	1245.94	1204.17	132.713	135.039	131.428	49.59	46.937	46.689	-1.47668	2.7602e-103	1.07516e-100	Chlorophyll a-b binding protein, chloroplastic	PF00504	PF00504: Chlorophyll A-B binding protein
TraesCS1D02G429200	17	21	19	9	7	9	0.225	0.265	0.245	0.122	0.082	0.109	-1.22008	0.00673751	0.0515276	Carboxypeptidase	PF00450	PF00450: Serine carboxypeptidase
TraesCS1D02G432900	0	0	0	4.063	2	1	0	0	0	0.047	0.02	0.01	4.31413	0.0465692	0.216204	S-type anion channel	PF03595	PF03595: Voltage-dependent anion channel
TraesCS1D02G433100	1	3	4	9	9	7	0.014	0.039	0.053	0.125	0.108	0.087	1.55865	0.0306621	0.161168	S-type anion channel	PF03595	PF03595: Voltage-dependent anion channel
TraesCS1D02G436500	16.35	15.434	27	0	2	0	0.266	0.24	0.429	0	0.029	0	-4.69004	7.55914e-10	2.66819e-08	RNA polymerase sigma factor	PF04539; PF04542; PF04545	PF04539: Sigma-70 region 3; PF04542: Sigma-70 region 2; PF04545: Sigma-70, region 4
TraesCS1D02G439200	2	0	1	7	7	3	0.03	0	0.015	0.108	0.093	0.041	2.32378	0.0235694	0.133489	ATP-dependent zinc metalloprotease FtsH	PF14363; PF00004	PF14363: Domain associated at C-terminal with AAA; PF00004: ATPase family associated with various cellular activities (AAA)
TraesCS1D02G439300	16	22	14	25	28	58.953	0.242	0.318	0.207	0.389	0.375	0.82	1.04864	0.00408182	0.0347185	ATP-dependent zinc metalloprotease FtsH	PF14363; PF00004	PF14363: Domain associated at C-terminal with AAA; PF00004: ATPase family associated with various cellular activities (AAA)
TraesCS1D02G439400	1.219	7.309	4	9.82	13.868	14.947	0.019	0.107	0.06	0.154	0.188	0.21	1.5469	0.0112156	0.0767077	ATP-dependent zinc metalloprotease FtsH	PF14363; PF00004	PF14363: Domain associated at C-terminal with AAA; PF00004: ATPase family associated with various cellular activities (AAA)
TraesCS1D02G444500	11.727	2.717	2.636	12.494	12.478	21.21	0.256	0.057	0.056	0.28	0.243	0.427	1.36124	0.0237101	0.134096	Cytokinin riboside 5'-monophosphate phosphoribohydrolase	PF03641	PF03641: Possible lysine decarboxylase
TraesCS1D02G450100	33.486	24	31	8	13	12	0.454	0.311	0.411	0.112	0.156	0.15	-1.46749	8.84375e-05	0.0013625	Flavonoid 3'-hydroxylase	PF00067	PF00067: Cytochrome P450
TraesCS1D02G454000	1.433	10.757	3.672	18.916	14.917	16.517	0.067	0.48	0.168	0.895	0.628	0.715	1.61122	0.00353786	0.030849	COP1-interacting protein 4.1	0	0
TraesCS2A02G001400	7	10	7	0	0	0	0.066	0.09	0.064	0	0	0	-6.04492	2.27582e-05	0.000403813	Disease resistance protein (TIR-NBS-LRR class) family	0	0
TraesCS2A02G003100	25.403	37.174	30.684	12.045	16.035	14.182	0.154	0.215	0.181	0.075	0.086	0.079	-1.18368	0.000708486	0.00826964	NBS-LRR disease resistance protein-like protein	PF00931	PF00931: NB-ARC domain
TraesCS2A02G003300	42	33	46.159	13.024	9	9	0.713	0.535	0.766	0.227	0.136	0.141	-1.9958	3.13451e-08	9.20403e-07	Cytochrome P450 family protein, expressed	PF00067	PF00067: Cytochrome P450
TraesCS2A02G003600	548.723	542.039	619.119	1022.29	1392	1281	3.582	3.379	3.949	6.895	8.026	7.675	1.05737	4.22227e-39	6.21563e-37	NBS-LRR disease resistance protein-like protein	PF00931	PF00931: NB-ARC domain
TraesCS2A02G003900	61.726	50.035	53.197	14	26.294	24.115	0.377	0.292	0.317	0.088	0.142	0.135	-1.40828	2.74272e-07	7.07089e-06	NBS-LRR disease resistance protein-like protein	PF00931	PF00931: NB-ARC domain
TraesCS2A02G004300	51	46	35	14	17	15	1.293	1.114	0.867	0.363	0.384	0.351	-1.56305	7.49841e-07	1.79831e-05	Disease resistance protein (NBS-LRR class) family	PF00931	PF00931: NB-ARC domain
TraesCS2A02G005600	5	3	2	0	0	1	0.242	0.139	0.095	0	0	0.045	-2.96326	0.0480401	0.22082	Transducin/WD40 repeat-like superfamily protein	0	0
TraesCS2A02G007500	57	53	56	13	34	26	0.839	0.75	0.813	0.199	0.435	0.347	-1.24197	4.84802e-06	0.000100027	Major Facilitator Superfamily protein, expressed||Peptide transporter	PF00854	PF00854: POT family
TraesCS2A02G010900	30	30	28	6	3	1	0.244	0.233	0.222	0.05	0.022	0.007	-3.13056	1.84301e-10	6.86309e-09	Agenet domain, putative	PF05641; PF05266	PF05641: Agenet domain; PF05266: Protein of unknown function (DUF724)
TraesCS2A02G013700	47.356	38.027	46.162	0	0	0	1.299	0.997	1.238	0	0	0	-8.4848	2.16978e-26	2.13023e-24	SKP1-like protein 4	0	0
TraesCS2A02G016200	13	13	16	2	5	4	0.469	0.448	0.564	0.073	0.162	0.133	-1.95214	0.000827873	0.00942323	NB-ARC domain-containing disease resistance protein	0	0
TraesCS2A02G017100	12.063	11.082	4.018	17.1	15.076	25.11	0.214	0.188	0.07	0.312	0.238	0.41	1.02041	0.035231	0.178333	NADH-quinone oxidoreductase subunit F	PF07762	PF07762: Protein of unknown function (DUF1618)
TraesCS2A02G018500	80	83	85	29	28	46	1.179	1.169	1.225	0.44	0.366	0.624	-1.31287	5.063e-09	1.63462e-07	Apyrase	PF01150	PF01150: GDA1/CD39 (nucleoside phosphatase) family
TraesCS2A02G022700	61.69	82.054	72.685	33.559	27.388	32.619	1.794	2.281	2.067	0.998	0.712	0.876	-1.24915	1.36517e-07	3.67518e-06	ATP-dependent Clp protease adapter protein clpS	PF02617	PF02617: ATP-dependent Clp protease adaptor protein ClpS
TraesCS2A02G023200	3	1	4.242	0	0	0	0.038	0.012	0.053	0	0	0	-4.54984	0.0294621	0.156556	Receptor-like kinase	PF07714	PF07714: Protein tyrosine kinase
TraesCS2A02G023400	165.414	123.828	139.475	23.789	37.924	35.073	1.339	0.958	1.103	0.199	0.271	0.261	-2.19737	5.21309e-28	5.41603e-26	Disease resistance protein (NBS-LRR class) family	PF00931	PF00931: NB-ARC domain
TraesCS2A02G023500	32	39	36	0	2	0	0.235	0.274	0.258	0	0.013	0	-5.54584	2.36414e-19	1.68929e-17	Disease resistance protein RPP13	PF00931	PF00931: NB-ARC domain
TraesCS2A02G024700	25.982	17.282	28.109	71.127	120.542	106.198	0.569	0.362	0.602	1.598	2.35	2.143	1.99593	8.45309e-17	5.24783e-15	Receptor-like protein kinase	PF00069	PF00069: Protein kinase domain
TraesCS2A02G024800	2	1	7	16.69	10	22.434	0.203	0.097	0.696	1.643	0.917	2.083	2.21651	0.000310906	0.00408747	Vesicle-associated 1-1-like protein	PF00635	PF00635: MSP (Major sperm protein) domain
TraesCS2A02G024900	1.652	3.225	3.898	44.745	50.265	56.41	0.064	0.119	0.147	1.752	1.737	2.008	4.00499	3.60695e-21	2.78696e-19	receptor kinase 1	PF00069	PF00069: Protein kinase domain
TraesCS2A02G025700	2	1	4	0	0	0	0.037	0.018	0.073	0	0	0	-4.32348	0.0451691	0.21151	Chalcone synthase	PF00195; PF02797	PF00195: Chalcone and stilbene synthases, N-terminal domain; PF02797: Chalcone and stilbene synthases, C-terminal domain
TraesCS2A02G026100	31	26	29	76	91	69	0.657	0.527	0.601	1.653	1.716	1.347	1.40369	2.139e-09	7.22012e-08	disease resistance protein (TIR-NBS-LRR class)	PF00931	PF00931: NB-ARC domain
TraesCS2A02G026200	65	56.529	74.539	27.377	22	35	0.614	0.511	0.688	0.266	0.182	0.303	-1.25873	7.53834e-07	1.80723e-05	Disease resistance protein RPP13||NBS-LRR-like resistance protein	PF00931	PF00931: NB-ARC domain
TraesCS2A02G026400	7.144	4	4.037	0	1.046	1.039	0.062	0.033	0.034	0	0.008	0.008	-2.71812	0.0176002	0.107583	NBS-LRR-like resistance protein	PF00931	PF00931: NB-ARC domain
TraesCS2A02G028700	3	5	2	0	0	1	0.048	0.076	0.031	0	0	0.015	-2.95723	0.0475414	0.219211	Glycosyltransferase	PF00201	PF00201: UDP-glucoronosyl and UDP-glucosyl transferase
TraesCS2A02G029000	0	2	0	1	3	15	0	0.031	0	0.017	0.043	0.222	2.96611	0.0195134	0.116141	Glycosyltransferase	PF00201	PF00201: UDP-glucoronosyl and UDP-glucosyl transferase
TraesCS2A02G029500	41	42	61	0	0	0	0.635	0.622	0.924	0	0	0	-8.61363	1.66271e-27	1.69673e-25	exocyst subunit exo70 family protein A1	0	0
TraesCS2A02G029600	77	55	79	0	0	0	1.132	0.772	1.135	0	0	0	-9.16572	1.86006e-39	2.75975e-37	NBS-LRR-like resistance protein	0	0
TraesCS2A02G029700	15.112	9	12	23	47	40	0.128	0.073	0.099	0.201	0.352	0.312	1.53339	2.80551e-05	0.00048671	NBS-LRR-like resistance protein	PF00931	PF00931: NB-ARC domain
TraesCS2A02G029900	14	20	16	56	35	50	0.103	0.141	0.115	0.426	0.228	0.338	1.45637	7.13074e-06	0.000141807	Disease resistance protein	PF00931	PF00931: NB-ARC domain
TraesCS2A02G033700	169.552	153.006	140.118	56	77	57.876	1.649	1.421	1.332	0.562	0.663	0.517	-1.32731	7.38008e-16	4.31197e-14	Heat shock protein 90	PF02518; PF00183	PF02518: Histidine kinase-, DNA gyrase B-, and HSP90-like ATPase; PF00183: Hsp90 protein
TraesCS2A02G034400	32	31	25	68	62	52	1.059	0.981	0.809	2.297	1.838	1.591	1.00393	9.44663e-05	0.00144176	Dirigent protein	PF03018	PF03018: Dirigent-like protein
TraesCS2A02G034500	7	6	15.941	17	24	27.806	0.303	0.249	0.676	0.748	0.937	1.117	1.18393	0.00646806	0.0498654	Polyphenol oxidase	PF12143	PF12143: Protein of unknown function (DUF_B2219)
TraesCS2A02G034600	7	8	4	12	19	19	0.244	0.267	0.137	0.427	0.595	0.613	1.32365	0.006965	0.052941	Polyphenol oxidase	PF12143	PF12143: Protein of unknown function (DUF_B2219)
TraesCS2A02G035300	4	3.175	3	0	1	0	0.07	0.053	0.051	0	0.016	0	-2.99215	0.0434961	0.206237	Chalcone synthase	PF00195; PF02797	PF00195: Chalcone and stilbene synthases, N-terminal domain; PF02797: Chalcone and stilbene synthases, C-terminal domain
TraesCS2A02G037200	1173.26	1116.2	1081.55	457.504	618.399	598.666	29.131	26.488	26.253	11.636	13.691	13.707	-1.06292	1.96732e-40	2.98942e-38	dimethylallyl, adenosine tRNA methylthiotransferase	0	0
TraesCS2A02G044300	2	0	1	10	24	9	0.042	0	0.02	0.178	0.347	0.145	3.61806	5.9402e-06	0.000120085	NBS-LRR resistance-like protein	0	0
TraesCS2A02G044600	120.472	121.974	132.261	1159.5	1367.35	1185.55	5.212	5.05	5.598	50.954	53.269	47.528	3.25898	3.29435e-243	3.53668e-240	Dirigent protein	PF01419	PF01419: Jacalin-like lectin domain
TraesCS2A02G045700	2	1	0	6	11	5	0.032	0.015	0	0.099	0.157	0.074	2.67242	0.00583646	0.0459648	Cytochrome P450	PF00067	PF00067: Cytochrome P450
TraesCS2A02G046900	2	1	4	10	10	10	0.016	0.008	0.031	0.083	0.071	0.074	1.99754	0.00422689	0.0356923	NBS-LRR disease resistance protein, putative, expressed	PF00931	PF00931: NB-ARC domain
TraesCS2A02G048300	17	18	10	7	4	1	2.175	2.217	1.265	0.884	0.475	0.121	-1.90745	0.00137603	0.0143683	Light-independent protochlorophyllide reductase subunit N	0	0
TraesCS2A02G053900	0	0	0	2	2	3.375	0	0	0	0.708	0.67	1.164	4.34627	0.0407401	0.197382	RNA-binding (RRM/RBD/RNP motifs) family protein	0	0
TraesCS2A02G057900	14	14	15	36	29	50	0.291	0.278	0.304	0.767	0.536	0.956	1.36787	7.39926e-05	0.00116206	Calcium-dependent lipid-binding (CaLB domain) family protein	PF00168	PF00168: C2 domain
TraesCS2A02G058200	15	25.461	16	11	13	2	0.475	0.77	0.495	0.355	0.368	0.058	-1.14828	0.0244235	0.137056	MBOAT (Membrane bound O-acyl transferase) family protein	PF13813	PF13813: Membrane bound O-acyl transferase family
TraesCS2A02G061200	6	18	14	0	0	0	0.214	0.613	0.487	0	0	0	-6.69613	1.36663e-07	3.67837e-06	Dirigent protein	PF03018; PF01419	PF03018: Dirigent-like protein; PF01419: Jacalin-like lectin domain
TraesCS2A02G062700	36.076	34.038	48.105	19	15	24	1.064	0.959	1.387	0.573	0.395	0.653	-1.06763	0.000739199	0.00857053	Proline-rich protein, putative, expressed	PF01190	PF01190: Pollen proteins Ole e I like
TraesCS2A02G063300	6.218	12.061	4	2	1	4.547	0.155	0.288	0.098	0.051	0.022	0.105	-1.55643	0.0440871	0.208089	NAC domain protein,	PF02365	PF02365: No apical meristem (NAM) protein
TraesCS2A02G063400	8.467	10	11	3	5	0	0.333	0.376	0.423	0.12	0.177	0	-1.88193	0.00971545	0.0686523	NAC domain protein	PF02365	PF02365: No apical meristem (NAM) protein
TraesCS2A02G063900	48.022	45.508	42.679	12	4.047	6	0.758	0.686	0.658	0.195	0.057	0.087	-2.64442	1.78179e-12	8.00007e-11	Kinase, putative	PF00069	PF00069: Protein kinase domain
TraesCS2A02G064900	210	194	152	696	745	715	6.926	6.117	4.902	23.425	22.003	21.792	1.90839	3.82824e-74	1.04015e-71	Heavy metal-associated domain containing protein, expressed	PF00403	PF00403: Heavy-metal-associated domain
TraesCS2A02G066500	50.334	59.782	43.66	19.574	28.867	0	0.976	1.107	0.827	0.39	0.497	0	-1.70564	2.81427e-05	0.000488072	Alcohol dehydrogenase, putative	PF08240; PF00107	PF08240: Alcohol dehydrogenase GroES-like domain; PF00107: Zinc-binding dehydrogenase
TraesCS2A02G066700	1356.62	1393.92	1436.35	625.481	740.394	755.677	61.275	60.255	63.482	28.673	30.14	31.646	-1.03034	1.81785e-47	3.20058e-45	Ribulose bisphosphate carboxylase small chain	PF12338; PF00101	PF12338: Ribulose-1,5-bisphosphate carboxylase small subunit; PF00101: Ribulose bisphosphate carboxylase, small chain
TraesCS2A02G066800	453.952	485.005	500.195	211.567	232.711	241.338	20.504	20.965	22.107	9.699	9.473	10.107	-1.11724	1.98852e-30	2.21399e-28	Ribulose bisphosphate carboxylase small chain	PF12338; PF00101	PF12338: Ribulose-1,5-bisphosphate carboxylase small subunit; PF00101: Ribulose bisphosphate carboxylase, small chain
TraesCS2A02G066900	367.579	364.345	353.536	81.781	102.264	118.903	12.816	12.146	12.051	2.907	3.196	3.833	-1.89069	1.53636e-55	3.0973e-53	Ribulose bisphosphate carboxylase small chain	PF12338; PF00101	PF12338: Ribulose-1,5-bisphosphate carboxylase small subunit; PF00101: Ribulose bisphosphate carboxylase, small chain
TraesCS2A02G067000	89.798	104.886	112.79	21.135	21.516	32.184	3	3.351	3.685	0.72	0.644	0.994	-2.08132	1.81489e-20	1.35474e-18	Ribulose bisphosphate carboxylase small chain	PF00101	PF00101: Ribulose bisphosphate carboxylase, small chain
TraesCS2A02G067100	133.427	169.972	127.053	34.122	31.097	23.002	5.276	6.429	4.913	1.372	1.105	0.842	-2.32547	7.08002e-30	7.77142e-28	Ribulose bisphosphate carboxylase small chain	PF12338; PF00101	PF12338: Ribulose-1,5-bisphosphate carboxylase small subunit; PF00101: Ribulose bisphosphate carboxylase, small chain
TraesCS2A02G067200	339.824	331.497	398.643	174.313	191.392	166.728	13.075	12.199	14.999	6.826	6.613	5.935	-1.0538	2.83012e-20	2.09833e-18	Ribulose bisphosphate carboxylase small chain	PF12338; PF00101	PF12338: Ribulose-1,5-bisphosphate carboxylase small subunit; PF00101: Ribulose bisphosphate carboxylase, small chain
TraesCS2A02G069000	3	3	16	12	17	21	0.024	0.023	0.126	0.1	0.121	0.156	1.11542	0.0405116	0.196773	Receptor-kinase, putative	PF08263; PF13855; PF00069	PF08263: Leucine rich repeat N-terminal domain; PF13855: Leucine rich repeat; PF00069: Protein kinase domain
TraesCS2A02G070100	18	13	17.972	10	10	3	0.367	0.253	0.358	0.209	0.181	0.056	-1.12161	0.0272931	0.148269	Glycosyltransferase	PF00201	PF00201: UDP-glucoronosyl and UDP-glucosyl transferase
TraesCS2A02G073600	41	28	31	11	16	14	0.725	0.473	0.536	0.2	0.251	0.228	-1.33245	0.000136756	0.00199894	F-box family protein	PF12937	PF12937: F-box-like
TraesCS2A02G076600	17	26	22	4.815	14	9	0.365	0.534	0.462	0.106	0.268	0.178	-1.27182	0.00349868	0.0305596	L-lactate dehydrogenase	PF00056; PF02866	PF00056: lactate/malate dehydrogenase, NAD binding domain; PF02866: lactate/malate dehydrogenase, alpha/beta C-terminal domain
TraesCS2A02G081900	38.294	29.051	32.114	65	91.29	67	0.622	0.432	0.436	1.031	1.261	0.968	1.11055	1.6043e-06	3.61817e-05	Pseudo-response regulator	PF00072; PF06203	PF00072: Response regulator receiver domain; PF06203: CCT motif
TraesCS2A02G087200	101.033	99.927	98.276	36.206	42.003	37.112	0.656	0.619	0.623	0.243	0.241	0.221	-1.42159	4.48756e-13	2.11256e-11	Disease resistance protein (NBS-LRR class) family	PF00931	PF00931: NB-ARC domain
TraesCS2A02G089100	276	253	287	125	151	97	8.863	7.767	9.012	4.098	4.34	2.878	-1.17725	1.74805e-18	1.19413e-16	TPX2 (targeting protein for Xklp2) protein family	0	0
TraesCS2A02G090100	553.261	681.668	565.592	91	81	93	6.986	8.222	6.979	1.184	0.906	1.079	-2.80718	1.20802e-119	5.63663e-117	Leucine-rich repeat receptor-like protein kinase	PF08263; PF12799; PF13855	PF08263: Leucine rich repeat N-terminal domain; PF12799: Leucine Rich repeats (2 copies); PF13855: Leucine rich repeat
TraesCS2A02G100800	1045.58	1124.49	1091.73	176.048	221.075	241.757	17.02	17.487	17.367	2.947	3.194	3.621	-2.40189	5.48492e-157	3.44892e-154	Dof zinc finger protein	PF02701	PF02701: Dof domain, zinc finger
TraesCS2A02G104600	68	64	45.717	219.689	253	296	0.698	0.627	0.458	2.325	2.297	2.79	2.06042	8.50899e-41	1.30651e-38	extra-large G-like protein, putative (DUF3133)	PF11331	PF11331: Probable zinc-ribbon domain
TraesCS2A02G104800	9	3	4	10	15	16	0.211	0.067	0.092	0.24	0.313	0.345	1.27936	0.0210301	0.12268	WRKY transcription factor	PF03106	PF03106: WRKY DNA -binding domain
TraesCS2A02G105500	17	12.834	21.875	10	5	9.222	0.183	0.132	0.23	0.111	0.048	0.091	-1.12149	0.0191195	0.114322	Vacuolar sorting receptor family protein	PF02225	PF02225: PA domain
TraesCS2A02G109800	1	6	8	11	14	13	0.041	0.235	0.321	0.458	0.516	0.493	1.27249	0.0303597	0.160003	Ethylene-responsive transcription factor	PF00847	PF00847: AP2 domain
TraesCS2A02G111700	49.533	91.911	75.946	19.175	23.273	28.061	2.366	4.203	3.551	0.929	1.003	1.244	-1.66626	6.94897e-10	2.46071e-08	Universal stress protein	PF00582	PF00582: Universal stress protein family
TraesCS2A02G112000	5	0	0	13	21	28	0.22	0	0	0.581	0.832	1.142	3.47498	1.2466e-07	3.37181e-06	F-box protein	PF00646	PF00646: F-box domain
TraesCS2A02G113600	156	122	139.148	24	22	19	4.793	3.584	4.181	0.753	0.605	0.539	-2.72297	1.80161e-36	2.48329e-34	3-oxo-5-alpha-steroid 4-dehydrogenase family protein	PF02544	PF02544: 3-oxo-5-alpha-steroid 4-dehydrogenase
TraesCS2A02G114000	485.823	490.73	425.421	165	200	203	9.43	9.102	8.071	3.289	3.452	3.628	-1.35299	1.40705e-38	2.04398e-36	Rubber elongation factor	PF05755	PF05755: Rubber elongation factor protein (REF)
TraesCS2A02G116000	37	26	37	16	9	15	0.557	0.374	0.544	0.248	0.12	0.208	-1.35514	0.000210199	0.00290765	Cation calcium exchanger	PF01699	PF01699: Sodium/calcium exchanger protein
TraesCS2A02G120500	5	1.243	6.6	7.636	12	12.882	0.158	0.037	0.203	0.246	0.338	0.375	1.25713	0.0452641	0.211831	Inner membrane ABC transporter permease protein YtfT	0	0
TraesCS2A02G121800	10	14	15	0	9	6	0.367	0.491	0.538	0	0.296	0.203	-1.42956	0.0151436	0.0963102	Short-chain dehydrogenase/reductase	PF13561	PF13561: Enoyl-(Acyl carrier protein) reductase
TraesCS2A02G123400	12.016	14	4	1	0	2	0.164	0.183	0.053	0.014	0	0.025	-3.21107	0.000412551	0.00521841	FAD-binding Berberine family protein, putative	PF01565; PF08031	PF01565: FAD binding domain; PF08031: Berberine and berberine like
TraesCS2A02G124200	0	6.18	2	0	0	0	0	0.238	0.079	0	0	0	-4.52283	0.0424198	0.202958	NAD(P)H dehydrogenase (Quinone)	PF03358	PF03358: NADPH-dependent FMN reductase
TraesCS2A02G129400	16	15.448	16	1	5	8	1.145	1.06	1.122	0.072	0.327	0.534	-1.79431	0.000867561	0.00979645	Disease resistance protein family	0	0
TraesCS2A02G133600	32.848	37.541	42.233	12.208	16.215	21.522	0.397	0.433	0.498	0.152	0.173	0.239	-1.21833	0.000179046	0.00252634	Sodium/hydrogen exchanger 1	PF00999	PF00999: Sodium/hydrogen exchanger family
TraesCS2A02G133700	114.667	118.343	113	277.834	279	313	1.475	1.454	1.42	3.681	3.18	3.7	1.28326	4.34019e-25	4.06464e-23	Carboxypeptidase	PF00450	PF00450: Serine carboxypeptidase
TraesCS2A02G133900	152	182	162	80	88	77	5.983	6.852	6.236	3.203	3.112	2.805	-1.06326	1.91069e-12	8.55845e-11	Structural constituent of ribosome, putative	PF03350	PF03350: Uncharacterized protein family, UPF0114
TraesCS2A02G134000	6753.88	7096.77	7045.2	1938.66	2333.06	2336.15	36.182	36.304	36.87	10.736	11.032	11.481	-1.71105	3.04622e-142	1.67603e-139	Magnesium-chelatase subunit H	PF11965; PF02514	PF11965: Domain of unknown function (DUF3479); PF02514: CobN/Magnesium Chelatase
TraesCS2A02G134500	6	8	3	1	1	2	0.093	0.118	0.045	0.016	0.014	0.028	-2.03492	0.0412668	0.199167	Glycerol-3-phosphate acyltransferase 3, putative	PF01553	PF01553: Acyltransferase
TraesCS2A02G134700	13	17	27	4	6	7	0.64	0.801	1.301	0.2	0.267	0.32	-1.77444	0.000554633	0.00670065	Cysteine-rich receptor-kinase-like protein	PF01657	PF01657: Salt stress response/antifungal
TraesCS2A02G138800	12	5.375	15	24.632	21.631	24	0.2	0.086	0.245	0.423	0.321	0.369	1.06475	0.0119568	0.0805619	SKP1-like 7	0	0
TraesCS2A02G139600	3	9.275	3.098	26.934	15	33	0.039	0.116	0.04	0.364	0.174	0.398	2.22658	1.75093e-05	0.000319921	Hexosyltransferase	PF01501	PF01501: Glycosyl transferase family 8
TraesCS2A02G144900	30	11	16	6	13	9	0.681	0.239	0.355	0.14	0.263	0.188	-1.08035	0.0252943	0.140374	Peroxidase	PF00141	PF00141: Peroxidase
TraesCS2A02G145900	31	30.348	23	15	15	11	0.732	0.685	0.531	0.363	0.316	0.239	-1.07935	0.00266434	0.0245479	Plastid-lipid associated protein PAP / fibrillin family protein	PF04755	PF04755: PAP_fibrillin
TraesCS2A02G152500	0	0	1	13	0	2	0	0	0.016	0.213	0	0.029	3.53508	0.0230757	0.131409	Cytochrome P450	PF00067	PF00067: Cytochrome P450
TraesCS2A02G153300	217.278	182.209	215	69	90	72	4.509	3.612	4.353	1.467	1.659	1.376	-1.46137	8.97925e-23	7.54737e-21	Haloacid dehalogenase-like hydrolase family protein	PF13419	PF13419: Haloacid dehalogenase-like hydrolase
TraesCS2A02G154900	74.784	64	62.794	189.198	218.946	176	1.039	0.849	0.853	2.706	2.697	2.248	1.48518	1.12069e-21	8.92548e-20	Calmodulin-binding family protein, putative, expressed	0	0
TraesCS2A02G159500	34	42	54	13	34	20.348	0.582	0.686	0.903	0.229	0.516	0.32	-1.00641	0.00126712	0.0133899	Phytoene desaturase	PF01593	PF01593: Flavin containing amine oxidoreductase
TraesCS2A02G161200	46.086	59.87	36.392	16.72	26.591	21.981	1.028	1.276	0.793	0.382	0.528	0.452	-1.17203	7.77178e-05	0.00121378	Trehalose 6-phosphate phosphatase	PF02358	PF02358: Trehalose-phosphatase
TraesCS2A02G161400	113.685	100.296	108.358	198.359	254.55	246.716	1.988	1.671	1.86	3.725	4.127	4.162	1.06532	1.81615e-16	1.10414e-14	Transducin/WD40 repeat protein	PF00400	PF00400: WD domain, G-beta repeat
TraesCS2A02G161500	8	7	4	9	26	17	0.166	0.139	0.081	0.192	0.481	0.325	1.36607	0.00840772	0.061345	WRKY transcription factor	PF03106	PF03106: WRKY DNA -binding domain
TraesCS2A02G161700	186.005	195.848	175.322	413.942	432.225	460.314	3.859	3.883	3.555	8.814	7.979	8.797	1.18275	1.13038e-29	1.23155e-27	Leucine-rich repeat protein kinase family protein	0	0
TraesCS2A02G163200	34.101	34.078	46.203	22.229	16.315	18.618	1.024	0.979	1.357	0.682	0.438	0.516	-1.03736	0.00132146	0.013872	Signal peptidase subunit-12	PF06645	PF06645: Microsomal signal peptidase 12 kDa subunit (SPC12)
TraesCS2A02G163300	20	21	18.602	8	9	2.029	0.484	0.486	0.44	0.198	0.194	0.045	-1.67273	0.000689946	0.00808609	Alpha/beta-hydrolase superfamily protein	PF00561	PF00561: alpha/beta hydrolase fold
TraesCS2A02G166600	4	0	1	153	172	170	0.146	0	0.042	6.207	6.365	6.34	6.47955	2.94476e-88	9.39251e-86	cold regulated protein 27	0	0
TraesCS2A02G169600	25	45.376	30	7.295	14	13	0.697	1.209	0.818	0.208	0.349	0.335	-1.59122	1.90492e-05	0.000344718	SPX domain-containing protein	PF03105	PF03105: SPX domain
TraesCS2A02G169700	2	0	2.573	5.134	11	9	0.026	0	0.033	0.069	0.128	0.109	2.30333	0.00879382	0.0634921	Transmembrane protein 87A	PF06814	PF06814: Lung seven transmembrane receptor
TraesCS2A02G170600	21	30	36	6.32	8.663	12	0.323	0.44	0.541	0.1	0.118	0.17	-1.7254	1.77761e-05	0.000324168	Kinase family protein	PF07714	PF07714: Protein tyrosine kinase
TraesCS2A02G172600	18	12	10.159	6	5	4	0.585	0.373	0.323	0.199	0.146	0.12	-1.44353	0.0113029	0.0771812	DUF2996 family protein	PF11210	PF11210: Protein of unknown function (DUF2996)
TraesCS2A02G173800	345.727	280.301	309.336	648.405	788.399	707.44	26.974	20.98	23.669	50.605	56.394	51.629	1.14568	4.13177e-35	5.4396e-33	EGG APPARATUS-1 protein	0	0
TraesCS2A02G177200	0	8	10	1	1	0	0	0.177	0.226	0.024	0.021	0	-2.98301	0.0176118	0.107627	Dihydroflavonol-4-reductase	PF01370	PF01370: NAD dependent epimerase/dehydratase family
TraesCS2A02G180900	4.033	6	3.111	0	0	0	0.07	0.1	0.053	0	0	0	-5.19388	0.0032354	0.0287077	Myosin heavy chain-like protein	0	0
TraesCS2A02G182700	157.936	120.33	166.303	293.608	339.612	431.944	2.267	1.634	2.311	4.297	4.282	5.647	1.20764	1.70663e-19	1.2287e-17	WRKY transcription factor	PF03106	PF03106: WRKY DNA -binding domain
TraesCS2A02G183900	47.389	58.439	58.062	128	136.918	130.612	0.46	0.542	0.551	1.283	1.177	1.165	1.22302	9.52631e-13	4.37389e-11	GH3.3	PF03321	PF03321: GH3 auxin-responsive promoter
TraesCS2A02G184500	78.144	76.878	58.472	278.129	405.891	333.191	1.471	1.383	1.076	5.378	6.792	5.775	2.19565	1.08833e-56	2.27391e-54	Receptor-like protein kinase	PF00069	PF00069: Protein kinase domain
TraesCS2A02G186300	31.914	32	35	1.597	5	3	1.824	1.751	1.958	0.092	0.259	0.159	-3.36837	4.54444e-13	2.13857e-11	SAUR-like auxin-responsive protein family, putative	PF02519	PF02519: Auxin responsive protein
TraesCS2A02G186600	7.143	9.12	7.901	1.101	1.021	0	0.154	0.188	0.166	0.024	0.02	0	-3.33767	0.000507827	0.00622351	Pimeloyl-[acyl-carrier protein] methyl ester esterase	PF12697	PF12697: Alpha/beta hydrolase family
TraesCS2A02G187200	5139.73	5488.28	5071.52	1811.17	1906.72	1975.88	138.927	141.794	134.024	50.096	46.008	49.277	-1.50828	8.70031e-104	3.41922e-101	Chlorophyll a-b binding protein, chloroplastic	PF00504	PF00504: Chlorophyll A-B binding protein
TraesCS2A02G190700	254.041	260.825	212.705	65.764	99.099	82.251	3.551	3.483	2.905	0.946	1.228	1.057	-1.60904	7.82653e-30	8.57658e-28	Aldehyde dehydrogenase	PF00171	PF00171: Aldehyde dehydrogenase family
TraesCS2A02G196400	36.394	59.268	61.438	143.837	248.267	197.269	0.515	0.801	0.849	2.094	3.113	2.565	1.8468	3.37102e-24	3.03848e-22	Phenylalanine ammonia-lyase	PF00221	PF00221: Aromatic amino acid lyase
TraesCS2A02G196700	39.235	38.576	52.201	178.763	238.006	208.92	0.521	0.489	0.677	2.445	2.802	2.551	2.21153	4.51602e-41	6.99919e-39	Phenylalanine ammonia-lyase	PF00221	PF00221: Aromatic amino acid lyase
TraesCS2A02G197500	109.367	105.565	120.675	47.535	61.627	63.641	1.06	0.977	1.143	0.475	0.528	0.567	-1.00726	1.08955e-08	3.37888e-07	Disease resistance protein	PF00931	PF00931: NB-ARC domain
TraesCS2A02G199300	211.007	232.139	238.438	470.912	598.279	524.518	3.818	4.013	4.217	8.756	9.619	8.736	1.17448	6.5948e-34	8.3895e-32	Remorin	PF03763	PF03763: Remorin, C-terminal region
TraesCS2A02G200700	1.067	8.086	0	18.016	0	16.374	0.024	0.171	0	0.409	0	0.334	1.88123	0.0380494	0.188432	Scarecrow transcription factor family protein	PF03514	PF03514: GRAS domain family
TraesCS2A02G200800	8	3	6.492	0	1	1	1.402	0.505	1.132	0	0.164	0.165	-2.96965	0.00712427	0.0538831	Cytochrome C oxidase biogenesis Cmc1-like protein	0	0
TraesCS2A02G203500	16	14.229	9.277	2	3	7	0.275	0.234	0.156	0.035	0.046	0.111	-1.74206	0.00464963	0.0384719	Glycosyltransferase	PF00201	PF00201: UDP-glucoronosyl and UDP-glucosyl transferase
TraesCS2A02G204800	4404.03	4527.15	4338.86	1036.59	1391.83	1315.85	114.918	112.907	110.687	27.69	32.405	31.672	-1.87891	1.62003e-158	1.03845e-155	Chlorophyll a-b binding protein, chloroplastic	PF00504	PF00504: Chlorophyll A-B binding protein
TraesCS2A02G206200	4950.42	5000.65	4989.79	1964.8	2382.06	2369.83	109.538	105.738	107.925	44.589	46.931	48.318	-1.2041	4.50055e-74	1.21531e-71	Chlorophyll a-b binding protein, chloroplastic	PF00504	PF00504: Chlorophyll A-B binding protein
TraesCS2A02G206600	69.507	62.86	49.488	203.184	250.537	229.804	0.748	0.646	0.52	2.254	2.386	2.272	1.85766	1.02989e-35	1.38629e-33	Protein kinase-like	PF03109	PF03109: ABC1 family
TraesCS2A02G207800	0	0	46.201	0	0	0	0	0	1.257	0	0	0	-6.98181	6.06945e-05	0.000970876	Octicosapeptide/Phox/Bem1p	PF00564	PF00564: PB1 domain
TraesCS2A02G209700	12	15.719	4	15.502	35.864	23.275	0.407	0.51	0.133	0.537	1.091	0.73	1.16133	0.00882529	0.0636671	Transmembrane protein, putative	0	0
TraesCS2A02G209900	17	35.962	31	7	22	6.792	0.179	0.361	0.318	0.076	0.205	0.066	-1.28305	0.00234463	0.022113	Serine/threonine-protein kinase	PF01453; PF00954; PF08276; PF00069	PF01453: D-mannose binding lectin; PF00954: S-locus glycoprotein domain; PF08276: PAN-like domain; PF00069: Protein kinase domain
TraesCS2A02G210000	21	21.406	14.297	73.192	94.978	88.16	0.202	0.197	0.134	0.726	0.808	0.779	2.11789	9.45994e-18	6.20858e-16	Cellulose synthase-like protein	PF03552	PF03552: Cellulose synthase
TraesCS2A02G213400	0	0	0	2	7	0	0	0	0	0.085	0.264	0	4.59317	0.0311914	0.163171	Syntaxin	0	0
TraesCS2A02G215200	13.435	22.684	33.548	7.162	6.174	8.069	0.121	0.194	0.294	0.066	0.049	0.067	-1.72834	0.000221105	0.00304099	Serine/threonine-protein phosphatase 7 long form-like protein	PF10536	PF10536: Plant mobile domain
TraesCS2A02G215300	4	13	10	2	0	4	0.05	0.155	0.122	0.026	0	0.046	-2.13598	0.0102842	0.0716891	Beta-amylase	PF01373	PF01373: Glycosyl hydrolase family 14
TraesCS2A02G219100	30	46.368	47.415	2	2	4	0.39	0.576	0.602	0.027	0.023	0.048	-3.93601	9.79925e-17	6.05792e-15	Isocitrate lyase	PF00463	PF00463: Isocitrate lyase family
TraesCS2A02G224800	3	0	3	6	7	9	0.074	0	0.073	0.152	0.155	0.205	1.75898	0.0295518	0.156906	phospholipase-like protein (PEARLI 4) family protein	0	0
TraesCS2A02G241700	5.079	7.151	5.136	0	1.03	2.059	1.295	1.753	1.309	0	0.245	0.496	-2.40996	0.0143589	0.0925183	30S ribosomal protein S16	PF00886	PF00886: Ribosomal protein S16
TraesCS2A02G243600	7	9	10	1	5	2	0.437	0.538	0.611	0.063	0.284	0.116	-1.715	0.0243885	0.136895	Caprin-2	0	0
TraesCS2A02G248000	3	4	8	0	1	2	0.071	0.091	0.186	0	0.021	0.044	-2.24342	0.044784	0.210358	myosin-binding protein (Protein of unknown function, DUF593)	PF04576	PF04576: Zein-binding
TraesCS2A02G249400	91.815	87.581	67.265	41.049	55.438	27.928	1.481	1.35	1.061	0.681	0.794	0.415	-1.03528	8.07758e-06	0.000158958	core-2/I-branching beta-1,6-N-acetylglucosaminyltransferase family protein	PF02485	PF02485: Core-2/I-Branching enzyme
TraesCS2A02G249500	2.053	2.081	7.257	19.589	8.122	10.21	0.162	0.157	0.56	1.542	0.586	0.752	1.68521	0.0135756	0.0886692	GCK domain-containing protein	PF07802	PF07802: GCK domain
TraesCS2A02G250300	7.033	3.014	10.622	0	0	1.263	2.104	0.872	3.218	0	0	0.359	-3.73332	0.000975559	0.0107944	outer envelope membrane protein 7	0	0
TraesCS2A02G252600	1419.49	1592.84	1499.35	692.687	875.94	747.141	55.619	59.693	57.45	27.614	30.834	27.089	-1.01194	6.05418e-45	1.02231e-42	Photosystem I reaction center subunit psaK	PF01241	PF01241: Photosystem I psaG / psaK
TraesCS2A02G254200	70.549	81.584	55.458	22.131	41.253	31.055	1.216	1.344	0.935	0.392	0.632	0.493	-1.1885	1.36354e-06	3.11726e-05	Aldo/keto reductase family-like protein	PF00248	PF00248: Aldo/keto reductase family
TraesCS2A02G255600	12	27	18	32	41	47.468	0.475	1.021	0.696	1.287	1.457	1.737	1.02534	0.00147142	0.0151512	Plant/T7H20-70 protein	0	0
TraesCS2A02G256100	14	19.474	13.358	6	8.532	5	0.115	0.152	0.107	0.051	0.062	0.038	-1.29416	0.0108096	0.0745336	Potassium transporter	PF02705	PF02705: K+ potassium transporter
TraesCS2A02G258600	13.578	22	20.738	33.631	53.49	42	0.364	0.563	0.543	0.922	1.278	1.038	1.13782	0.000196761	0.00274709	Blue copper protein	PF02298	PF02298: Plastocyanin-like domain
TraesCS2A02G260800	14.612	8	9.846	0	3.649	4.537	0.335	0.175	0.221	0	0.074	0.096	-2.00711	0.00509605	0.0413597	Signal recognition particle 54 kDa protein	0	0
TraesCS2A02G262800	29	14.747	29.866	14	11	9	0.465	0.226	0.468	0.231	0.156	0.133	-1.14934	0.00703341	0.0533518	Cytochrome P450	PF00067	PF00067: Cytochrome P450
TraesCS2A02G268600	612.216	595.386	613.338	1706.14	2039.29	1808.04	8.202	7.594	7.943	23.557	24.194	22.262	1.55927	2.59526e-106	1.04801e-103	flocculation protein	0	0
TraesCS2A02G271700	31.634	66.146	25.92	121.09	141.936	133.867	0.789	1.577	0.632	3.095	3.158	3.08	1.63347	3.49404e-14	1.81005e-12	Basic helix-loop-helix (BHLH) Transcription Factor	PF00010	PF00010: Helix-loop-helix DNA-binding domain
TraesCS2A02G276000	3	9.323	11	22.318	42	20	0.039	0.115	0.139	0.298	0.483	0.238	1.7806	9.03175e-05	0.00138693	Exocyst complex component exo70a1	PF03081	PF03081: Exo70 exocyst complex subunit
TraesCS2A02G277100	328.385	352.528	355.088	57	43	49	4.018	4.12	4.245	0.719	0.466	0.551	-2.8395	7.2727e-90	2.37709e-87	Peptidylprolyl isomerase	PF00254; PF00515	PF00254: FKBP-type peptidyl-prolyl cis-trans isomerase; PF00515: Tetratricopeptide repeat
TraesCS2A02G277600	5	13	10	3	4	2	0.251	0.623	0.49	0.152	0.181	0.093	-1.64156	0.0252319	0.140134	RALF	PF05498	PF05498: Rapid ALkalinization Factor (RALF)
TraesCS2A02G288900	9	22	13.422	8	8	5	0.211	0.492	0.307	0.192	0.167	0.108	-1.10695	0.0407437	0.197392	Heavy metal transport/detoxification superfamily protein	0	0
TraesCS2A02G289400	0	0	1.211	1.023	3.276	6.839	0	0	0.021	0.019	0.051	0.111	2.79621	0.0424075	0.202936	Potassium transporter	PF02705	PF02705: K+ potassium transporter
TraesCS2A02G297100	390.081	418	427.834	160.566	208.449	267.62	50.821	52.448	55.164	20.625	25.275	32.88	-1.00948	2.95311e-18	1.99464e-16	Protease inhibitor/seed storage/lipid transfer family protein	PF14368	PF14368: Probable lipid transfer
TraesCS2A02G301500	64.758	46.13	23.151	21.3	25.006	15.838	1.771	1.206	0.619	0.596	0.611	0.4	-1.15396	0.0009185	0.010268	Abscisic stress ripening	PF02496	PF02496: ABA/WDS induced protein
TraesCS2A02G302300	19.557	21	16	5.842	4	3	0.228	0.234	0.182	0.07	0.041	0.031	-2.14831	4.91643e-05	0.000802577	Cellulose synthase family protein, expressed	PF03552	PF03552: Cellulose synthase
TraesCS2A02G302700	4	5	7	0	0	0	0.083	0.085	0.122	0	0	0	-5.47197	0.000768206	0.00884472	PI-PLC X domain-containing protein	0	0
TraesCS2A02G308100	18.288	9	15	5.32	6.156	4	0.128	0.06	0.102	0.038	0.038	0.026	-1.47893	0.007485	0.056002	T-complex protein 11	PF05794	PF05794: T-complex protein 11
TraesCS2A02G310300	29.33	19.169	32.436	7.107	5.047	1.007	0.267	0.157	0.272	0.063	0.038	0.011	-2.62835	1.23752e-07	3.3486e-06	1,4-alpha-glucan-branching enzyme	PF02922; PF00128	PF02922: Carbohydrate-binding module 48 (Isoamylase N-terminal domain); PF00128: Alpha amylase, catalytic domain
TraesCS2A02G311100	18.877	14.788	22.565	4.333	10.254	6.101	1.166	0.875	1.366	0.27	0.576	0.351	-1.48409	0.0018273	0.0180689	AGAMOUS-like MADS-box transcription factor	PF00319; PF01486	PF00319: SRF-type transcription factor (DNA-binding and dimerisation domain); PF01486: K-box region
TraesCS2A02G312600	52	28	39	13	27	21	0.565	0.291	0.414	0.146	0.26	0.21	-1.022	0.00177521	0.0176595	Ferric reduction oxidase 7	PF01794; PF08022; PF08030	PF01794: Ferric reductase like transmembrane component; PF08022: FAD-binding domain; PF08030: Ferric reductase NAD binding domain
TraesCS2A02G315600	2	2	3	0	0	0	0.055	0.053	0.081	0	0	0	-4.32145	0.0405451	0.196885	Reductase 1	PF00248	PF00248: Aldo/keto reductase family
TraesCS2A02G319500	1	0	1	5	1	10	0.06	0	0.059	0.305	0.055	0.563	2.7523	0.0232055	0.131948	guanylate kinase	0	0
TraesCS2A02G321900	5	5	3	0	1	1	0.139	0.133	0.082	0	0.025	0.026	-2.54758	0.0355086	0.179402	Bag family molecular chaperone regulator 2	PF00240	PF00240: Ubiquitin family
TraesCS2A02G322300	45	40.704	45	22	15	15	1.529	1.323	1.495	0.763	0.457	0.471	-1.3643	1.23784e-05	0.000233873	Sushi, von Willebrand factor type A, EGF and pentraxin domain-containing protein 1	0	0
TraesCS2A02G323000	58.288	55.682	58.202	3	24.987	18.41	1.008	0.92	0.983	0.053	0.384	0.293	-1.95282	1.43858e-09	4.94305e-08	BTB/POZ and TAZ domain protein	PF00651; PF02135	PF00651: BTB/POZ domain; PF02135: TAZ zinc finger
TraesCS2A02G325000	0	0	0	4.637	0	8.95	0	0	0	0.061	0	0.111	5.21701	0.00718197	0.0541829	Pentatricopeptide repeat-containing protein	PF13041; PF01535; PF14432	PF13041: PPR repeat family; PF01535: PPR repeat; PF14432: DYW family of nucleic acid deaminases
TraesCS2A02G332400	4	2	8	15	31.161	19	0.514	0.248	1.017	1.901	3.723	2.302	2.12597	3.70495e-05	0.000623781	Heavy metal transport/detoxification protein	0	0
TraesCS2A02G332800	5	3	0	6	13	10	0.258	0.148	0	0.313	0.606	0.478	1.74676	0.0182377	0.110389	Heavy metal transport/detoxification superfamily protein, putative	PF00403	PF00403: Heavy-metal-associated domain
TraesCS2A02G333000	1	0	1	4	2	7	0.034	0	0.033	0.138	0.06	0.218	2.45503	0.0433024	0.205639	Heavy metal transport/detoxification protein	0	0
TraesCS2A02G334400	14	10	5	2	5	1	0.692	0.473	0.242	0.1	0.223	0.046	-1.86887	0.0153155	0.0970854	Protein YcgL	0	0
TraesCS2A02G335500	3.599	5	3	8	11	13	0.15	0.199	0.122	0.339	0.412	0.502	1.38343	0.03269	0.168837	AT hook motif-containing protein, putative	0	0
TraesCS2A02G339100	42	29.319	35	6	13	23	0.994	0.663	0.81	0.145	0.274	0.502	-1.39356	0.000189868	0.00266267	Amino acid transporter, putative	PF01490	PF01490: Transmembrane amino acid transporter protein
TraesCS2A02G340900	41	41	42.081	107	107	112.586	0.542	0.518	0.544	1.457	1.254	1.368	1.34787	1.54165e-12	6.95258e-11	Sugar transporter, putative	PF00083	PF00083: Sugar (and other) transporter
TraesCS2A02G342600	5752.37	6064.8	6172.16	2222.89	2612.46	2618.32	144.935	146.044	152.03	57.36	58.702	60.838	-1.32028	5.44777e-87	1.72097e-84	Chlorophyll a-b binding protein, chloroplastic	PF00504	PF00504: Chlorophyll A-B binding protein
TraesCS2A02G345500	7	1.717	3.273	0	0	0	0.105	0.025	0.048	0	0	0	-5.07505	0.00691726	0.052665	Malate synthase	PF01274	PF01274: Malate synthase
TraesCS2A02G348900	41.555	54.351	47.821	3.066	5	8.171	1.082	1.353	1.217	0.082	0.116	0.196	-3.16663	1.84973e-16	1.12352e-14	B-box zinc finger protein	PF00643	PF00643: B-box zinc finger
TraesCS2A02G349100	5	7	2	21	32.303	22.671	0.151	0.203	0.059	0.65	0.875	0.634	2.35598	7.2211e-07	1.73622e-05	Calcium-binding protein	PF13499	PF13499: EF-hand domain pair
TraesCS2A02G353900	72.163	65.846	62.491	6.529	16.726	18.485	1.309	1.141	1.107	0.122	0.269	0.309	-2.31067	1.4644e-15	8.3674e-14	CONSTANS-like protein	PF00643; PF06203	PF00643: B-box zinc finger; PF06203: CCT motif
TraesCS2A02G355600	103	125.134	101	39	58	57	2.484	2.884	2.382	0.964	1.247	1.266	-1.14573	6.22947e-10	2.21483e-08	Photosystem II reaction center PsbP family protein	PF01789	PF01789: PsbP
TraesCS2A02G359400	7.179	7.022	3.969	8.003	21.168	17.623	0.229	0.215	0.124	0.261	0.605	0.52	1.28101	0.0214709	0.124596	Nuclear transcription factor Y subunit B	PF00808	PF00808: Histone-like transcription factor (CBF/NF-Y) and archaeal histone
TraesCS2A02G359600	13	16	23.894	7	12	7	0.295	0.346	0.529	0.163	0.242	0.146	-1.06694	0.0196838	0.116857	Trichome birefringence	PF14416; PF13839	PF14416: PMR5 N terminal Domain; PF13839: GDSL/SGNH-like Acyl-Esterase family found in Pmr5 and Cas1p
TraesCS2A02G362200	17	15	28.716	11.348	10.562	8	0.423	0.362	0.698	0.293	0.234	0.183	-1.05644	0.019702	0.116926	Protein LOW PSII ACCUMULATION 1, chloroplastic	PF11998	PF11998: Protein of unknown function (DUF3493)
TraesCS2A02G363000	9	5	8	19	16	15	0.099	0.052	0.086	0.215	0.155	0.151	1.12915	0.0159461	0.100169	CsAtPR5	0	0
TraesCS2A02G366100	19.408	7.04	14.17	1	3.169	1	0.414	0.138	0.306	0.025	0.043	0.022	-2.94619	6.29347e-05	0.00100307	B-box zinc finger protein	PF00643	PF00643: B-box zinc finger
TraesCS2A02G368300	27	14	20	4	7	7	0.913	0.453	0.661	0.138	0.212	0.219	-1.79686	0.000181806	0.00256212	Peroxisomal membrane protein 11 homolog	PF05648	PF05648: Peroxisomal biogenesis factor 11 (PEX11)
TraesCS2A02G369000	2	2	4	0	0	0	0.026	0.024	0.05	0	0	0	-4.50509	0.0269453	0.146937	O-glucosyltransferase rumi	PF05686	PF05686: Glycosyl transferase family 90
TraesCS2A02G371100	66	32	39	22	17	17	1.579	0.732	0.912	0.539	0.362	0.375	-1.32986	8.53504e-05	0.00132049	Short chain dehydrogenase/reductase	PF00106	PF00106: short chain dehydrogenase
TraesCS2A02G372300	30.76	26	30.637	2.852	8.146	11.938	5.484	4.457	5.438	0.498	1.361	2.008	-1.9711	1.92102e-06	4.2748e-05	sequence-specific DNA binding transcription factor ATNDX	0	0
TraesCS2A02G377900	7	10	10	15	25	19	0.336	0.46	0.47	0.73	1.084	0.847	1.06249	0.0128971	0.0853397	Response regulator	PF00072	PF00072: Response regulator receiver domain
TraesCS2A02G379300	16	12	9	3	4	7	1.457	1.049	0.803	0.272	0.336	0.597	-1.43182	0.0159291	0.100091	Leguminosin group485 secreted peptide	0	0
TraesCS2A02G379900	79.436	77	73.078	13.032	10	16	1.64	1.519	1.475	0.276	0.184	0.304	-2.59123	4.48012e-21	3.43948e-19	Aquaporin	PF00230	PF00230: Major intrinsic protein
TraesCS2A02G381600	19.119	11.981	16.132	6	5.311	5	0.445	0.266	0.367	0.143	0.11	0.107	-1.55949	0.00289265	0.0262413	Kinase family protein	PF00069	PF00069: Protein kinase domain
TraesCS2A02G382700	480.394	503.787	522	215.881	295.795	249	7.967	7.982	8.46	3.681	4.355	3.799	-1.03695	4.83018e-27	4.854e-25	L-allo-threonine aldolase	PF01212	PF01212: Beta-eliminating lyase
TraesCS2A02G386800	812.351	777.692	775.358	326.17	413.918	424.068	10.006	9.15	9.332	4.139	4.516	4.801	-1.07443	1.89093e-36	2.60097e-34	Hsp70-Hsp90 organizing protein 1	PF13181; PF13414; PF00515	PF13181: Tetratricopeptide repeat; PF13414: TPR repeat; PF00515: Tetratricopeptide repeat
TraesCS2A02G390100	31.122	25.582	28.214	6.923	7.362	5.556	0.535	0.42	0.474	0.122	0.112	0.088	-2.12516	3.23287e-07	8.25084e-06	Cationic amino acid transporter, putative	PF13520; PF13906	PF13520: Amino acid permease; PF13906: C-terminus of AA_permease
TraesCS2A02G391200	63.531	62.316	68	27.761	31.909	28	1.736	1.627	1.816	0.776	0.778	0.706	-1.19003	5.78667e-07	1.4153e-05	senescence regulator (Protein of unknown function, DUF584)	PF04520	PF04520: Senescence regulator
TraesCS2A02G392200	6	3	3	1	0	0	0.177	0.085	0.086	0.03	0	0	-3.20108	0.0236092	0.133667	transcription repressor	PF13724; PF04844	PF13724: DNA-binding domain; PF04844: Transcriptional repressor, ovate
TraesCS2A02G393900	140.181	158.203	125.28	48.256	45.525	57.666	1.919	2.068	1.675	0.68	0.552	0.726	-1.52813	6.67299e-18	4.41682e-16	Pentatricopeptide repeat-containing protein	PF01535; PF12854; PF13041	PF01535: PPR repeat; PF12854: PPR repeat; PF13041: PPR repeat family
TraesCS2A02G394900	35.717	42.498	35.462	153.999	163.006	185.81	0.714	0.812	0.693	3.16	2.898	3.42	2.09449	3.89055e-32	4.58287e-30	2-oxoglutarate and Fe(II)-dependent oxygenase superfamily protein	PF14226; PF03171	PF14226: non-haem dioxygenase in morphine synthesis N-terminal; PF03171: 2OG-Fe(II) oxygenase superfamily
TraesCS2A02G395000	13.677	10	4.428	26	26.934	26.863	0.26	0.182	0.082	0.508	0.455	0.47	1.4464	0.000468865	0.00581012	2-oxoglutarate (2OG) and Fe(II)-dependent oxygenase superfamily protein	PF14226; PF03171	PF14226: non-haem dioxygenase in morphine synthesis N-terminal; PF03171: 2OG-Fe(II) oxygenase superfamily
TraesCS2A02G395100	6	4	10	24	24	26	0.169	0.108	0.275	0.69	0.603	0.675	1.82213	3.05022e-05	0.000524311	RING/U-box superfamily protein	PF13639	PF13639: Ring finger domain
TraesCS2A02G395200	25	23	15.722	12	11	7	0.774	0.68	0.476	0.379	0.305	0.2	-1.12073	0.0101583	0.0710025	DUF1191 superfamily protein	PF06697	PF06697: Protein of unknown function (DUF1191)
TraesCS2A02G396400	12	11.354	7.436	30.813	38.798	64.581	0.157	0.142	0.095	0.416	0.451	0.779	2.05561	2.48698e-08	7.38145e-07	1-aminocyclopropane-1-carboxylate synthase	PF00155	PF00155: Aminotransferase class I and II
TraesCS2A02G396600	0	0	0	8.96	0	0	0	0	0	0.249	0	0	4.72133	0.0423453	0.202749	transcription repressor	PF04844	PF04844: Transcriptional repressor, ovate
TraesCS2A02G399500	1	0	0	2	8	5	0.036	0	0	0.073	0.257	0.166	3.41325	0.0108144	0.0745623	Dehydration-responsive element-binding factor 1	PF00847	PF00847: AP2 domain
TraesCS2A02G399600	0	0	0	6	1	8	0	0	0	0.295	0.044	0.361	5.35874	0.00284916	0.0259073	Dehydration-responsive element binding factor	PF00847	PF00847: AP2 domain
TraesCS2A02G401600	65.979	79.474	70.258	21.2	17.743	25.796	1.469	1.691	1.529	0.484	0.352	0.529	-1.77582	2.70947e-12	1.19859e-10	Heat stress transcription factor	PF00447	PF00447: HSF-type DNA-binding
TraesCS2A02G410100	49	40	58	9	18	13	0.785	0.612	0.908	0.148	0.256	0.192	-1.92397	2.42802e-09	8.13743e-08	Glycosyltransferase	PF00201	PF00201: UDP-glucoronosyl and UDP-glucosyl transferase
TraesCS2A02G415100	71	83.003	79	177.01	172.249	180.824	4.039	4.521	4.4	10.167	8.884	9.563	1.14041	4.50672e-14	2.31288e-12	ethylene-responsive transcription factor	PF00847	PF00847: AP2 domain
TraesCS2A02G415200	13	7.258	11.376	21.623	17.867	28.316	0.623	0.333	0.534	1.051	0.773	1.26	1.0454	0.0123294	0.0824174	ethylene-responsive transcription factor	PF00847	PF00847: AP2 domain
TraesCS2A02G418500	38.622	24.471	14	15.152	13.39	7.226	5.246	3.203	1.882	2.028	1.695	0.925	-1.14267	0.0089579	0.0644161	Phosphatidylinositol 4-phosphate 3-kinase C2 domain-containing subunit alpha	0	0
TraesCS2A02G419000	11	10	15	0	8	2	0.4	0.348	0.534	0	0.261	0.067	-1.88543	0.00384111	0.0330345	Lipid transfer protein	PF14368	PF14368: Probable lipid transfer
TraesCS2A02G419900	534.459	507.212	513.434	180.16	258.245	240.31	4.052	3.691	3.803	1.41	1.73	1.672	-1.24929	3.41584e-36	4.66447e-34	Argonaute family protein	PF16486; PF08699; PF02170; PF16488; PF16487; PF02171	PF16486: N-terminal domain of argonaute; PF08699: Argonaute linker 1 domain; PF02170: PAZ domain; PF16488: Argonaute linker 2 domain; PF16487: Mid domain of argonaute; PF02171: Piwi domain
TraesCS2A02G420700	10	24	17	34	36	39	0.311	0.714	0.518	1.081	1.003	1.122	1.0461	0.0019522	0.0190739	cysteine-rich/transmembrane domain A-like protein	PF12734	PF12734: Cysteine-rich TM module stress tolerance
TraesCS2A02G425800	8	6	8	26	17	20	0.104	0.075	0.102	0.35	0.197	0.24	1.46711	0.0011117	0.0120159	Vacuolar sorting receptor family protein	0	0
TraesCS2A02G426100	15	14	18	3	13.142	6	0.744	0.665	0.874	0.151	0.589	0.276	-1.13938	0.0222447	0.127967	26S proteasome non-ATPase regulatory subunit family protein	PF10075	PF10075: CSN8/PSMD8/EIF3K family
TraesCS2A02G427700	274.385	315.541	283.433	597.741	854.79	883.932	6.754	7.423	6.82	15.073	18.759	20.062	1.36357	1.61596e-41	2.53727e-39	Ethylene-responsive transcription factor, putative	PF00847	PF00847: AP2 domain
TraesCS2A02G428300	1627.7	1645.04	1518.72	553.304	784.861	677.458	11.113	11.036	10.538	3.915	4.939	4.556	-1.30328	3.06949e-66	7.39636e-64	Protein strawberry notch-like protein 1	PF13872; PF00628; PF13871	PF13872: P-loop containing NTP hydrolase pore-1; PF00628: PHD-finger; PF13871: C-terminal domain on Strawberry notch homologue
TraesCS2A02G440600	7	1	1	20	24	18	1.227	0.168	0.174	3.437	3.941	2.974	2.68345	1.97238e-06	4.38097e-05	Protease inhibitor/seed storage/lipid transfer protein family protein	PF14368	PF14368: Probable lipid transfer
TraesCS2A02G443000	22	18	8	25	59	46	0.246	0.192	0.087	0.288	0.584	0.473	1.36263	0.000123922	0.00183428	Kinase, putative	PF00069	PF00069: Protein kinase domain
TraesCS2A02G445500	4	0	1	8	6	10	0.055	0	0.013	0.112	0.072	0.125	2.13642	0.011021	0.0757223	MYB protein	PF00249	PF00249: Myb-like DNA-binding domain
TraesCS2A02G449400	0	6	12	0	2	1	0	0.141	0.288	0	0.044	0.023	-2.50621	0.0394711	0.19314	Heavy metal-associated protein	PF00403	PF00403: Heavy-metal-associated domain
TraesCS2A02G453300	29	47	42	135	159	128	0.458	0.708	0.648	2.191	2.226	1.858	1.78842	2.31624e-21	1.81301e-19	Receptor-like kinase	PF12819	PF12819: Carbohydrate-binding protein of the ER
TraesCS2A02G454000	14	13	26	47	61	82	0.512	0.454	0.929	1.75	2.001	2.772	1.78042	2.71793e-09	9.03341e-08	senescence-associated family protein (DUF581)	PF04570	PF04570: zinc-finger of the FCS-type, C2-C2
TraesCS2A02G454300	43	30	27	70	92	72	1.616	1.078	0.992	2.678	3.103	2.503	1.17119	4.98532e-07	1.23439e-05	senescence-associated family protein (DUF581)	PF04570	PF04570: zinc-finger of the FCS-type, C2-C2
TraesCS2A02G456600	3.153	19.781	21	36.571	54.992	43	0.053	0.317	0.345	0.631	0.82	0.664	1.5558	1.22301e-05	0.000231404	MYB-related transcription factor	PF00249	PF00249: Myb-like DNA-binding domain
TraesCS2A02G458600	28	25.848	36.705	70.432	86.987	74	1.077	0.951	1.381	2.758	3.006	2.634	1.3002	1.74422e-08	5.26328e-07	Ubiquitin	PF00240; PF01020	PF00240: Ubiquitin family; PF01020: Ribosomal L40e family
TraesCS2A02G459100	43	39	60	111	157	125	0.502	0.435	0.685	1.336	1.624	1.342	1.41285	6.00108e-14	3.04313e-12	NBS-LRR disease resistance protein	PF00931	PF00931: NB-ARC domain
TraesCS2A02G464700	95.243	110.581	76.883	35.041	55.855	39.709	0.469	0.52	0.37	0.178	0.243	0.179	-1.16457	2.40017e-08	7.14145e-07	NBS-LRR disease resistance protein-like protein	PF00931	PF00931: NB-ARC domain
TraesCS2A02G466000	1.023	4.667	4.151	0	0	0	0.038	0.168	0.153	0	0	0	-4.786	0.0136579	0.0890825	Transmembrane protein 45B	PF04819	PF04819: Family of unknown function (DUF716)
TraesCS2A02G467100	7.196	8.58	16.514	2.874	1.639	1.235	0.297	0.339	0.666	0.121	0.061	0.047	-2.45384	0.00139836	0.0145498	Transcription factor	PF00170	PF00170: bZIP transcription factor
TraesCS2A02G467500	1	13	4	34	43	42	0.034	0.424	0.133	1.182	1.313	1.323	2.6532	2.24369e-10	8.30133e-09	Pectinesterase inhibitor domain containing protein	PF04043	PF04043: Plant invertase/pectin methylesterase inhibitor
TraesCS2A02G476000	1.078	2	0	4	5	7	0.044	0.078	0	0.166	0.184	0.265	2.19765	0.0279531	0.150844	Translation initiation factor IF-2	0	0
TraesCS2A02G478600	138	128.718	142	38	49	19	2.091	1.863	2.103	0.592	0.659	0.265	-1.9921	7.86884e-22	6.3319e-20	Sugar transport protein 5	0	0
TraesCS2A02G482400	32.362	55.512	16.168	12.06	26.098	12.051	0.29	0.476	0.142	0.112	0.207	0.099	-1.10228	0.00712376	0.0538824	Mediator of RNA polymerase II transcription subunit 15a	PF16987	PF16987: KIX domain
TraesCS2A02G487400	40	47.818	36	112	127	116	0.815	0.931	0.717	2.343	2.303	2.178	1.46941	4.3179e-15	2.38565e-13	Glycosyltransferase	PF00201	PF00201: UDP-glucoronosyl and UDP-glucosyl transferase
TraesCS2A02G489500	187.138	220.665	222.951	490.979	605.109	608.5	3.996	4.502	4.653	10.756	11.5	11.97	1.38348	6.43503e-45	1.08523e-42	WRKY transcription factor	PF03106	PF03106: WRKY DNA -binding domain
TraesCS2A02G490800	2.279	7.678	8.07	1.428	0	0	0.237	0.761	0.816	0.146	0	0	-3.37296	0.00898374	0.0645632	50S ribosomal protein L2||Bifunctional purine biosynthesis protein PurH	0	0
TraesCS2A02G493800	4	12.728	8.781	3	0	0	0.084	0.254	0.179	0.064	0	0	-2.95247	0.00190743	0.0187135	Protein kinase	PF00069	PF00069: Protein kinase domain
TraesCS2A02G494900	20.696	11	15	1	4	6	2.34	1.194	1.672	0.112	0.417	0.638	-2.11063	0.00026669	0.00357703	Auxin responsive SAUR protein	PF02519	PF02519: Auxin responsive protein
TraesCS2A02G496200	11.116	16.209	15	9	3.134	6	0.19	0.264	0.25	0.158	0.048	0.094	-1.23674	0.0224464	0.128819	Molybdate transporter 2	PF16983	PF16983: Molybdate transporter of MFS superfamily
TraesCS2A02G505200	35.76	54.715	45.634	135.456	128.023	133.123	0.361	0.528	0.45	1.411	1.143	1.234	1.49808	6.64844e-16	3.89837e-14	Serine/threonine-protein kinase	PF01453; PF00954; PF08276; PF00069	PF01453: D-mannose binding lectin; PF00954: S-locus glycoprotein domain; PF08276: PAN-like domain; PF00069: Protein kinase domain
TraesCS2A02G507500	13	5	12	3	1	4	0.296	0.109	0.267	0.07	0.02	0.084	-1.9029	0.00907262	0.0650391	Nuclease S1	PF02265	PF02265: S1/P1 Nuclease
TraesCS2A02G508200	285.388	302.959	308.394	649.272	775.824	685.82	3.001	3.043	3.169	7.041	7.221	6.626	1.18596	8.06731e-42	1.27577e-39	Sulfate transporter	PF00916; PF01740	PF00916: Sulfate permease family; PF01740: STAS domain
TraesCS2A02G512400	184.799	137.404	200.786	315.513	365.555	410.869	3.14	2.23	3.334	5.511	5.515	6.424	1.01019	4.02271e-16	2.38952e-14	glucuronoxylan 4-O-methyltransferase-like protein (DUF579)	PF04669	PF04669: Polysaccharide biosynthesis
TraesCS2A02G516300	83.445	100.882	101.083	38.468	57.646	46.736	1.53	1.768	1.812	0.725	0.94	0.789	-1.04827	6.61172e-08	1.86393e-06	EamA-like transporter family	PF00892	PF00892: EamA-like transporter family
TraesCS2A02G518000	25	58	43	19	21	20	1.765	3.925	2.975	1.345	1.355	1.317	-1.10895	0.000798153	0.00913218	14 kDa proline-rich protein DC2.15, putative	PF14547	PF14547: Hydrophobic seed protein
TraesCS2A02G522500	295.502	311.553	284.374	8.008	6.958	9.79	16.063	16.211	15.13	0.44	0.342	0.494	-5.19747	5.12325e-143	2.87879e-140	Glutamate--tRNA ligase	0	0
TraesCS2A02G522600	1079	1084	1098	391	520	508	54.49	52.401	54.271	19.994	23.737	23.81	-1.25279	2.37553e-57	5.05126e-55	G kinase-anchoring protein 1	0	0
TraesCS2A02G523700	11.352	6	10.692	0	3	3	0.374	0.189	0.344	0	0.088	0.091	-2.22175	0.00434935	0.0365044	Early light-induced protein 2, chloroplastic	PF00504	PF00504: Chlorophyll A-B binding protein
TraesCS2A02G523800	4	6	10	0	0	0	0.327	0.47	0.801	0	0	0	-5.78672	0.000174129	0.00246659	mediator of RNA polymerase II transcription subunit 15a-like protein	0	0
TraesCS2A02G524000	64	54	69	5	4	3	5.747	4.655	6.074	0.447	0.331	0.252	-3.9679	1.60367e-25	1.53339e-23	glutamate receptor 2.6	0	0
TraesCS2A02G524200	83	89	97	15	21	40	5.067	5.229	6.067	1.053	1.343	2.426	-1.87181	5.43857e-14	2.76958e-12	Chaperone protein DnaJ||glutamate receptor 2.5	0	0
TraesCS2A02G524900	8	7	3	0	0	2	0.196	0.164	0.072	0	0	0.045	-3.00169	0.00801083	0.0591024	Anthocyanin 5-aromatic acyltransferase	PF02458	PF02458: Transferase family
TraesCS2A02G525100	12	27	20	5	6	7	0.349	0.751	0.569	0.149	0.156	0.188	-1.73751	0.000523966	0.0063898	Anthocyanin 5-aromatic acyltransferase	PF02458	PF02458: Transferase family
TraesCS2A02G527800	8	6	6	3	1	1	0.115	0.083	0.085	0.045	0.013	0.013	-1.95655	0.0288836	0.154464	Receptor-like kinase	PF13947; PF00069	PF13947: Wall-associated receptor kinase galacturonan-binding; PF00069: Protein kinase domain
TraesCS2A02G528600	61	57.701	44.953	20.59	16	18.655	0.823	0.744	0.593	0.286	0.191	0.231	-1.6042	3.86062e-08	1.12066e-06	Heterogeneous nuclear ribonucleoprotein U-like protein 1	PF13671	PF13671: AAA domain
TraesCS2A02G531400	43.6	28.08	21	0	2.05	2	3.402	2.102	1.607	0	0.147	0.146	-4.45026	2.50478e-13	1.20142e-11	Wound-responsive family protein	PF12609	PF12609: Wound-induced protein
TraesCS2A02G531800	11	10	9	0	2	5	2.701	2.372	2.202	0	0.462	1.161	-2.10234	0.00560258	0.0445454	Wound-responsive family protein	PF12609	PF12609: Wound-induced protein
TraesCS2A02G532000	83	88	57	12	24	11	7.309	7.435	4.921	1.053	1.944	0.906	-2.3235	5.6068e-16	3.29932e-14	Wound-responsive family protein	PF12609	PF12609: Wound-induced protein
TraesCS2A02G532700	12	10	11	6	4	5	0.63	0.502	0.565	0.318	0.19	0.244	-1.16032	0.046855	0.217061	Wound-responsive family protein	PF12609	PF12609: Wound-induced protein
TraesCS2A02G533100	3	5	4	16	23	17	0.053	0.084	0.069	0.291	0.361	0.276	2.13664	3.96514e-05	0.000662324	Exocyst complex component, putative	PF03081	PF03081: Exo70 exocyst complex subunit
TraesCS2A02G535900	2	4	1	4	8	12	0.135	0.258	0.066	0.27	0.491	0.753	1.66631	0.0386033	0.190311	DEAD/DEAH box RNA helicase family protein	0	0
TraesCS2A02G539500	78.972	93.962	72.477	177.161	229.409	216.688	2.345	2.667	2.104	5.376	6.089	5.941	1.29242	1.15887e-19	8.40344e-18	Heavy metal transport/detoxification superfamily protein	0	0
TraesCS2A02G542700	445	526.434	423	1050	1119.36	1299	9.762	11.036	9.071	23.627	21.862	26.257	1.26811	2.90447e-46	4.98091e-44	Ethylene-responsive transcription factor, putative	PF00847	PF00847: AP2 domain
TraesCS2A02G544800	137.783	141.444	126.041	52.735	55.212	46.055	1.436	1.409	1.357	0.526	0.576	0.476	-1.44069	9.89585e-17	6.11478e-15	Cyclopropane-fatty-acyl-phospholipid synthase	PF01593; PF02353	PF01593: Flavin containing amine oxidoreductase; PF02353: Mycolic acid cyclopropane synthetase
TraesCS2A02G546900	17	15	23	39	56	54	0.427	0.36	0.564	1.002	1.253	1.25	1.37747	2.52714e-06	5.50122e-05	Phytol kinase	0	0
TraesCS2A02G547500	117.503	132	120.675	61.211	48.955	73	1.075	1.153	1.079	0.599	0.396	0.613	-1.0575	4.1227e-09	1.34286e-07	Serine/threonine-protein kinase	PF01453; PF00954; PF08276	PF01453: D-mannose binding lectin; PF00954: S-locus glycoprotein domain; PF08276: PAN-like domain
TraesCS2A02G548100	96.223	88.299	109.003	670.269	810.974	769.444	1.943	1.704	2.151	13.893	14.565	14.308	2.88711	7.73239e-162	5.07984e-159	Amine oxidase family protein	PF01593	PF01593: Flavin containing amine oxidoreductase
TraesCS2A02G548200	96	117.727	95.338	1421.43	1964.19	1884.77	1.15	1.348	1.116	17.552	20.847	20.756	4.03561	0	0	Amine oxidase family protein	PF01593	PF01593: Flavin containing amine oxidoreductase
TraesCS2A02G553600	15.434	15.893	18.225	7.275	6	9.14	0.2	0.196	0.23	0.097	0.069	0.109	-1.17687	0.0139815	0.0906348	BTB/POZ domain-containing protein	PF03000	PF03000: NPH3 family
TraesCS2A02G553900	4.896	6.879	0.989	0.862	0	0	0.052	0.069	0.01	0.009	0	0	-3.43248	0.0221215	0.127437	ARM repeat superfamily protein	0	0
TraesCS2A02G559700	8	2	7	0	0	0	0.452	0.108	0.332	0	0	0	-5.56477	0.000849797	0.00962384	RING/FYVE/PHD zinc finger superfamily protein	PF12906	PF12906: RING-variant domain
TraesCS2A02G560500	37	47.548	51.983	14	13	19	0.882	1.083	1.211	0.342	0.276	0.417	-1.60794	3.05386e-07	7.83023e-06	Protein STAY-GREEN LIKE, chloroplastic	PF12638	PF12638: Staygreen protein
TraesCS2A02G564100	593	555	525	0	0	0	127.135	114.935	111.794	0	0	0	-12.1491	3.20049e-285	4.40228e-282	Dirigent protein	0	0
TraesCS2A02G565600	4	1	1	22.91	26	28	0.05	0.012	0.012	0.298	0.29	0.324	3.55098	1.12938e-10	4.28912e-09	Protein NRT1/ PTR FAMILY 5.5	PF00854	PF00854: POT family
TraesCS2A02G568000	3	4	4	0	0	0	0.054	0.069	0.07	0	0	0	-4.9457	0.00689188	0.0525218	Glycosyltransferase	PF00201	PF00201: UDP-glucoronosyl and UDP-glucosyl transferase
TraesCS2A02G568600	14	0.165	1.984	0	0	0.269	0.209	0.002	0.029	0	0	0.004	-4.73471	0.00414258	0.0351194	CsAtPR5	0	0
TraesCS2A02G570900	0	0	0	7	0	2	0	0	0	0.104	0	0.027	4.69159	0.0335819	0.172211	PI-PLC X domain-containing protein	0	0
TraesCS2A02G574700	673.585	713.397	729.38	199.509	204.406	196.458	8.365	8.463	8.851	2.553	2.249	2.242	-1.86333	1.70829e-84	5.28283e-82	ABC transporter G family member	PF00005; PF01061	PF00005: ABC transporter; PF01061: ABC-2 type transporter
TraesCS2A02G575000	0	0	1	8	21	9	0	0	0.013	0.109	0.247	0.11	4.74074	1.65595e-06	3.72513e-05	F-box family protein	PF00646	PF00646: F-box domain
TraesCS2A02G575700	12	6	6	18	23	24	0.198	0.095	0.097	0.306	0.337	0.365	1.37013	0.00232821	0.0219832	WAT1-related protein	PF00892	PF00892: EamA-like transporter family
TraesCS2A02G578900	10	18	12	2	0	3	0.193	0.332	0.226	0.04	0	0.053	-2.94642	4.84986e-05	0.000793082	receptor kinase 1||lectin-receptor kinase	PF00168; PF00069	PF00168: C2 domain; PF00069: Protein kinase domain
TraesCS2A02G581000	10	2.004	9	0	0	3.026	0.207	0.04	0.182	0	0	0.058	-2.71227	0.0122582	0.082064	Peroxisomal membrane (Mpv17/PMP22) family protein	PF04117	PF04117: Mpv17 / PMP22 family
TraesCS2A02G583000	8.331	17.385	15.921	68.655	70.924	91.946	0.274	0.546	0.511	2.302	2.086	2.791	2.41865	8.10685e-18	5.34179e-16	CCR4-NOT transcription complex family protein	PF04857	PF04857: CAF1 family ribonuclease
TraesCS2A02G585200	8.325	17.824	7.508	0	2.07	2.069	0.058	0.119	0.051	0	0.013	0.013	-2.96759	0.000233034	0.00318316	Disease resistance protein (TIR-NBS-LRR class) family	PF00931; PF01419	PF00931: NB-ARC domain; PF01419: Jacalin-like lectin domain
TraesCS2A02G585400	10.405	5.89	7.714	2.358	0	3.796	0.361	0.196	0.262	0.083	0	0.122	-1.94173	0.0179002	0.108931	UBX domain-containing protein	0	0
TraesCS2A02G589300	3.08	10	6.259	0	3	0	0.028	0.086	0.055	0	0.024	0	-2.60683	0.0126569	0.0840876	Endoplasmic reticulum metallopeptidase 1	PF04389	PF04389: Peptidase family M28
TraesCS2B02G000100	13	11	4	0	0	0	0.22	0.178	0.066	0	0	0	-6.26755	9.00531e-06	0.000175492	3'-N-debenzoyl-2'-deoxytaxol N-benzoyltransferase	PF02458	PF02458: Transferase family
TraesCS2B02G000900	7.269	8	12.155	0	0	0	0.074	0.077	0.12	0	0	0	-6.23631	4.19234e-06	8.75795e-05	Voltage-dependent calcium channel subunit alpha-2/delta-1	0	0
TraesCS2B02G001800	16.997	6.43	15.931	0	0	1.033	0.308	0.111	0.282	0	0	0.017	-4.86797	6.80431e-07	1.64349e-05	Sterol 3-beta-glucosyltransferase	PF03033	PF03033: Glycosyltransferase family 28 N-terminal domain
TraesCS2B02G002100	999.533	1039.39	1122.15	1	0	0	25.638	25.481	28.139	0.026	0	0	-11.2093	0	0	Inosine-5'-monophosphate dehydrogenase	PF00571	PF00571: CBS domain
TraesCS2B02G002800	13	12.845	17.886	0	0	0	0.395	0.373	0.532	0	0	0	-6.90285	2.45596e-09	8.22483e-08	Sulfotransferase	PF00685	PF00685: Sulfotransferase domain
TraesCS2B02G002900	50.964	67.83	66.615	0	0	0	0.881	1.12	1.125	0	0	0	-8.9759	1.67152e-36	2.3088e-34	Cytochrome P450 family protein, expressed	PF00067	PF00067: Cytochrome P450
TraesCS2B02G003200	25.558	36.02	16.932	0	0	0	0.429	0.577	0.278	0	0	0	-7.73912	4.16198e-15	2.30381e-13	Cytochrome P450 family protein, expressed	PF00067	PF00067: Cytochrome P450
TraesCS2B02G003600	9.549	17.999	23.636	0	0	0	0.144	0.259	0.348	0	0	0	-7.12509	3.24304e-10	1.18232e-08	FCH domain only protein 1	PF10291	PF10291: Muniscin C-terminal mu homology domain
TraesCS2B02G003800	54.472	52	42.838	0	0	0	1.162	1.06	0.893	0	0	0	-8.6661	1.34804e-29	1.46387e-27	BTB/POZ domain-containing protein kctd15	0	0
TraesCS2B02G004000	2058.28	2151.1	2001.13	3.001	1.012	0	24.642	24.599	23.41	0.037	0.011	0	-10.514	0	0	Fructokinase-2	PF00294	PF00294: pfkB family carbohydrate kinase
TraesCS2B02G004500	167.426	176.539	150	0	0	0	2.738	2.758	2.397	0	0	0	-10.3891	7.25283e-98	2.64564e-95	Cytochrome P450 family protein	PF00067	PF00067: Cytochrome P450
TraesCS2B02G005000	205.915	224.879	186	0	0	0	1.306	1.362	1.153	0	0	0	-10.709	8.02401e-119	3.70474e-116	Receptor protein kinase	PF13855; PF00069	PF13855: Leucine rich repeat; PF00069: Protein kinase domain
TraesCS2B02G005100	382	342	351.892	0	0	0	6.927	5.925	6.236	0	0	0	-11.5126	4.9886e-199	4.14299e-196	AAR2 family protein	PF05282	PF05282: AAR2 protein
TraesCS2B02G005300	60.736	46.789	48.127	0	0	0	0.659	0.485	0.51	0	0	0	-8.7273	1.71547e-30	1.91645e-28	Sterol 3-beta-glucosyltransferase	PF03033; PF00201	PF03033: Glycosyltransferase family 28 N-terminal domain; PF00201: UDP-glucoronosyl and UDP-glucosyl transferase
TraesCS2B02G007300	153	216	157	0	0	0	2.292	3.092	2.299	0	0	0	-10.4777	1.56241e-93	5.3449e-91	Ankyrin repeat-containing protein	PF12796; PF13962	PF12796: Ankyrin repeats (3 copies); PF13962: Domain of unknown function
TraesCS2B02G007400	14	42.144	23.162	7.129	5.019	5.047	0.295	0.506	0.619	0.119	0.072	0.075	-2.21549	9.03458e-06	0.000175984	Lectin-related protein||Lectin receptor kinase||Receptor protein kinase-related protein-like	PF00139	PF00139: Legume lectin domain
TraesCS2B02G007600	17	9	20	4	10	6	0.389	0.197	0.448	0.094	0.204	0.127	-1.24838	0.0156588	0.0987729	NBS-LRR disease resistance protein, putative, expressed	0	0
TraesCS2B02G007700	352.396	302.043	309.44	0	0	0	5.11	4.184	4.385	0	0	0	-11.3544	5.54775e-175	3.98136e-172	Protein DA1-related 1	PF00412; PF12315	PF00412: LIM domain; PF12315: Protein DA1
TraesCS2B02G007800	184.866	131.287	116.081	8.046	6.008	13.065	2.123	1.438	1.309	0.097	0.062	0.14	-4.02618	2.8013e-47	4.89942e-45	Serine-rich 25 kDa antigen protein	0	0
TraesCS2B02G008000	11	2	11	0	0	0	1.259	0.22	1.241	0	0	0	-6.05436	9.23103e-05	0.00141359	Protein PLANT CADMIUM RESISTANCE 2	PF04749	PF04749: PLAC8 family
TraesCS2B02G008700	29	16	22	0	0	0	0.252	0.133	0.187	0	0	0	-7.51762	2.07031e-13	9.98466e-12	Receptor-kinase, putative	PF13855; PF13516; PF00069	PF13855: Leucine rich repeat; PF13516: Leucine Rich repeat; PF00069: Protein kinase domain
TraesCS2B02G008900	361.283	460.377	366.924	2.197	5.548	6.557	2.58	3.139	2.559	0.016	0.035	0.043	-6.38807	1.31113e-181	9.89323e-179	Protein transport Sec24-like protein	PF04810; PF04811; PF08033; PF04815	PF04810: Sec23/Sec24 zinc finger; PF04811: Sec23/Sec24 trunk domain; PF08033: Sec23/Sec24 beta-sandwich domain; PF04815: Sec23/Sec24 helical domain
TraesCS2B02G009500	50.225	100.505	102.004	0	0	0	1.3	2.486	2.581	0	0	0	-9.41956	6.59154e-41	1.01578e-38	Cytochrome oxidase complex assembly protein	PF08695	PF08695: Cytochrome oxidase complex assembly protein 1
TraesCS2B02G010000	11.124	16	35	0	0	0	0.265	0.364	0.814	0	0	0	-7.40427	3.25074e-11	1.3087e-09	Werner Syndrome-like exonuclease	PF01612	PF01612: 3'-5' exonuclease
TraesCS2B02G010100	44	33	58	0	0	0	0.669	0.479	0.862	0	0	0	-8.52246	3.10364e-25	2.93154e-23	Flavin-containing monooxygenase	PF00743	PF00743: Flavin-binding monooxygenase-like
TraesCS2B02G010200	211.837	251.231	221.387	4.095	14.195	14.177	2.071	2.346	2.117	0.041	0.123	0.127	-4.43328	1.03539e-95	3.65565e-93	Evolutionarily conserved C-terminal region 2	PF04146	PF04146: YT521-B-like domain
TraesCS2B02G010300	269.054	273.364	348.63	7.612	6.394	16.377	3.917	3.802	4.96	0.114	0.083	0.219	-4.90603	4.25894e-116	1.9194e-113	DUF1644 family protein	PF07800	PF07800: Protein of unknown function (DUF1644)
TraesCS2B02G010400	385.832	486.768	456.7	0	0	0	6.551	7.896	7.578	0	0	0	-11.8155	6.4762e-229	6.28801e-226	TOM1-like protein 2	PF00790; PF03127	PF00790: VHS domain; PF03127: GAT domain
TraesCS2B02G010900	7	5	6	0	0	0	0.085	0.058	0.071	0	0	0	-5.64101	0.000284782	0.00378661	Agenet domain, putative	PF05266	PF05266: Protein of unknown function (DUF724)
TraesCS2B02G011600	3	7	3.141	0	0	0	0.034	0.077	0.035	0	0	0	-5.1909	0.00373143	0.0322593	NBS-LRR disease resistance protein	PF00931	PF00931: NB-ARC domain
TraesCS2B02G012000	599.721	704.423	645.875	0	0	0	12.052	13.527	12.687	0	0	0	-12.3686	0	0	Glycosyltransferase	PF00201	PF00201: UDP-glucoronosyl and UDP-glucosyl transferase
TraesCS2B02G012500	2901.72	3067.77	3040.79	0	2.013	0	45.892	46.352	46.999	0	0.028	0	-11.9271	0	0	Pyruvate dehydrogenase E1 component subunit alpha	PF00676	PF00676: Dehydrogenase E1 component
TraesCS2B02G012600	1020	1148.28	1101.96	0	0	0	13.367	14.383	14.125	0	0	0	-13.1146	0	0	StAR-related lipid transfer protein	0	0
TraesCS2B02G012800	734.024	703.609	707.982	4.003	2.013	0	30.67	28.136	28.945	0.17	0.076	0	-8.43923	0	0	Peptidyl-prolyl cis-trans isomerase	PF00639	PF00639: PPIC-type PPIASE domain
TraesCS2B02G012900	2321.64	2403.09	2351.38	8.206	8.118	20.421	26.157	25.86	25.885	0.095	0.081	0.211	-7.62385	0	0	tRNA-dihydrouridine(47) synthase [NAD(P)(+)]	PF01207	PF01207: Dihydrouridine synthase (Dus)
TraesCS2B02G013000	158.281	236.577	171.676	0	0	0	1.172	1.673	1.25	0	0	0	-10.5843	4.24642e-97	1.52373e-94	Peptide transporter	PF00854	PF00854: POT family
TraesCS2B02G013100	116.719	86.423	183.324	0	0	0	2.308	1.633	3.543	0	0	0	-10.0375	4.47412e-56	9.17389e-54	Glycosyltransferase	PF00201	PF00201: UDP-glucoronosyl and UDP-glucosyl transferase
TraesCS2B02G013200	279.552	265.206	277.188	0	0	0	4.252	3.853	4.12	0	0	0	-11.124	9.42701e-160	6.10205e-157	Terpene synthase	PF01397; PF03936	PF01397: Terpene synthase, N-terminal domain; PF03936: Terpene synthase family, metal binding domain
TraesCS2B02G013300	12.63	21.076	20.777	0	0	0	0.191	0.305	0.307	0	0	0	-7.21486	2.49297e-11	1.0129e-09	Terpene synthase	PF01397; PF03936	PF01397: Terpene synthase, N-terminal domain; PF03936: Terpene synthase family, metal binding domain
TraesCS2B02G013500	659.16	652	623.789	0	0	0	10.748	10.171	9.946	0	0	0	-12.3585	0	0	Cytomatrix protein-like protein	0	0
TraesCS2B02G013600	272	274	245.253	0	0	0	17.433	16.827	15.4	0	0	0	-11.0687	4.88886e-152	2.92111e-149	ATP synthase E chain	0	0
TraesCS2B02G014700	123.648	162	166.817	0	0	0	1.992	2.494	2.627	0	0	0	-10.2614	6.50993e-85	2.02264e-82	Cytochrome P450, putative	PF00067	PF00067: Cytochrome P450
TraesCS2B02G014900	84.996	95.088	91.392	0	0	0	1.374	1.468	1.444	0	0	0	-9.52608	1.11422e-54	2.20916e-52	Cytochrome P450, putative	PF00067	PF00067: Cytochrome P450
TraesCS2B02G015500	2534.99	2511.35	2516.41	0	0	0	11.599	10.972	11.247	0	0	0	-14.325	0	0	Histone-lysine N-methyltransferase	PF07496; PF00856	PF07496: CW-type Zinc Finger; PF00856: SET domain
TraesCS2B02G016000	167.804	170.844	186.345	0	0	1.024	2.479	2.411	2.691	0	0	0.014	-8.59561	3.93079e-105	1.57767e-102	Phosphotransferase	PF00349; PF03727	PF00349: Hexokinase; PF03727: Hexokinase
TraesCS2B02G016100	83	135	65	0	0	0	1.587	2.467	1.214	0	0	0	-9.58271	9.74405e-45	1.63492e-42	WEB family protein	0	0
TraesCS2B02G016300	52	81	49	0	3	0	1.011	1.505	0.931	0	0.052	0	-5.80304	4.91247e-29	5.23553e-27	Late embryogenesis abundant (LEA) hydroxyproline-rich glycoprotein family member	PF03168	PF03168: Late embryogenesis abundant protein
TraesCS2B02G017400	6.534	10.916	10.688	0	0	0	0.098	0.156	0.157	0	0	0	-6.27071	3.60659e-06	7.61988e-05	Terpene synthase	PF01397; PF03936	PF01397: Terpene synthase, N-terminal domain; PF03936: Terpene synthase family, metal binding domain
TraesCS2B02G017600	35.547	25.826	19.227	0	0	0	0.524	0.364	0.277	0	0	0	-7.78157	7.38319e-16	4.31197e-14	Terpene synthase	PF01397; PF03936	PF01397: Terpene synthase, N-terminal domain; PF03936: Terpene synthase family, metal binding domain
TraesCS2B02G017800	109	105	113	9	12	16.274	1.905	1.753	1.93	0.162	0.186	0.262	-3.17078	7.22573e-37	1.01074e-34	DnaJ heat shock amino-terminal domain protein	0	0
TraesCS2B02G018000	2	2	9	0	0	0	0.238	0.228	1.054	0	0	0	-5.18103	0.00620591	0.0482159	DnaJ heat shock amino-terminal domain protein	0	0
TraesCS2B02G018200	13.69	20.345	0	0	0	0	0.086	0.122	0	0	0	0	-6.54017	2.15229e-05	0.000384842	NBS-LRR disease resistance protein-like protein	PF00931	PF00931: NB-ARC domain
TraesCS2B02G018500	264.027	276.511	301.77	0	0	0	1.558	1.558	1.739	0	0	0	-11.1587	2.78774e-161	1.82235e-158	NBS-LRR disease resistance protein-like protein	PF00931	PF00931: NB-ARC domain
TraesCS2B02G018600	98.08	74	81.617	0	0	0	0.616	0.444	0.501	0	0	0	-9.43092	1.83795e-48	3.28414e-46	NBS-LRR disease resistance protein-like protein	PF00931	PF00931: NB-ARC domain
TraesCS2B02G018700	700.599	672.953	589.238	2	4	6	10.919	10.019	8.974	0.032	0.055	0.086	-7.35908	9.1708e-290	1.30214e-286	NBS-LRR disease resistance protein-like protein	PF00931	PF00931: NB-ARC domain
TraesCS2B02G018800	276	271	269	2	1	0	16.342	15.375	15.602	0.119	0.054	0	-7.96461	5.42578e-156	3.37955e-153	NBS-LRR-like resistance protein	0	0
TraesCS2B02G019100	3	3	1	0	0	0	0.048	0.046	0.016	0	0	0	-4.32136	0.043299	0.205639	O-acyltransferase WSD1	PF03007; PF06974	PF03007: Wax ester synthase-like Acyl-CoA acyltransferase domain; PF06974: Protein of unknown function (DUF1298)
TraesCS2B02G019200	6	6	6	0	0	0	0.123	0.118	0.12	0	0	0	-5.63924	0.00026385	0.00354596	Chalcone synthase	PF00195; PF02797	PF00195: Chalcone and stilbene synthases, N-terminal domain; PF02797: Chalcone and stilbene synthases, C-terminal domain
TraesCS2B02G019300	39.988	34.858	59.099	0	0	0	0.399	0.333	0.577	0	0	0	-8.51035	3.98515e-25	3.74276e-23	NBS-LRR disease resistance protein-like protein	PF00931	PF00931: NB-ARC domain
TraesCS2B02G019400	16	16	15	1	0	0	0.56	0.536	0.513	0.036	0	0	-5.14481	3.48558e-09	1.14643e-07	Disease resistance protein (TIR-NBS-LRR class) family	0	0
TraesCS2B02G019800	95.248	101.385	78.096	0	0	1.005	0.544	0.553	0.436	0	0	0.005	-7.68195	2.00978e-51	3.7697e-49	NBS-LRR disease resistance protein-like protein	PF00931	PF00931: NB-ARC domain
TraesCS2B02G020300	9	3	17	2	1	0	0.171	0.054	0.316	0.039	0.017	0	-3.16001	0.00078859	0.00904236	Zinc finger family protein	PF13912	PF13912: C2H2-type zinc finger
TraesCS2B02G020400	994.221	1101.2	1087.67	0	0	1.002	14.734	15.552	15.776	0	0	0.018	-11.2165	0	0	Polycomb group protein VERNALIZATION 2	PF09733	PF09733: VEFS-Box of polycomb protein
TraesCS2B02G020600	3	14	10	0	0	0	0.024	0.109	0.08	0	0	0	-6.20689	1.9686e-05	0.000354928	Disease resistance protein	PF00931	PF00931: NB-ARC domain
TraesCS2B02G021100	1015.9	1042.24	1043.21	1.024	0	0	8.148	7.983	8.175	0.008	0	0	-11.1567	0	0	NDX1 homeobox protein	0	0
TraesCS2B02G021800	59	62	36	0	0	0	0.73	0.698	0.371	0	0	0	-8.7377	8.58816e-29	9.07966e-27	Receptor-like protein kinase	PF00069; PF00400	PF00069: Protein kinase domain; PF00400: WD domain, G-beta repeat
TraesCS2B02G021900	44	57	65	0	0	0	0.964	1.194	1.393	0	0	0	-8.81693	4.25897e-32	5.00791e-30	receptor kinase 1	PF00069	PF00069: Protein kinase domain
TraesCS2B02G022500	33	30	31	1	0	1	0.434	0.377	0.398	0.014	0	0.012	-5.35649	4.85879e-17	3.05958e-15	Disease resistance protein (TIR-NBS-LRR class)	0	0
TraesCS2B02G022600	8.279	31.475	9.219	0	0	0	0.71	2.589	0.775	0	0	0	-7.05507	1.40879e-08	4.3052e-07	Mitochondrial inner membrane protease subunit 1	PF00717	PF00717: Peptidase S24-like
TraesCS2B02G022700	407.133	379	393	5	12	7.017	11.992	10.671	11.318	0.151	0.316	0.191	-5.64625	5.96494e-188	4.71652e-185	mesoderm induction early response protein	0	0
TraesCS2B02G022800	56.987	65.733	55.239	2.038	1.051	0	1.728	1.906	1.638	0.063	0.029	0	-5.73008	1.24322e-31	1.43e-29	YIF1b	PF03878	PF03878: YIF1
TraesCS2B02G023200	101.507	108.282	108.6	0	0	0	1.21	1.233	1.265	0	0	0	-9.75604	4.64781e-64	1.07862e-61	AT-rich interactive domain-containing protein 2	0	0
TraesCS2B02G023400	532.624	634.406	528.29	0	0	0	9.14	10.402	8.848	0	0	0	-12.1665	6.7663e-281	9.21109e-278	Histone deacetylase complex subunit SAP30	PF13867	PF13867: Sin3 binding region of histone deacetylase complex subunit SAP30
TraesCS2B02G023800	628.656	751.997	638.783	19.991	11.763	9.603	4.93	5.632	4.894	0.162	0.082	0.069	-5.64267	1.4281e-263	1.77904e-260	Ethylene receptor	PF01590; PF00072	PF01590: GAF domain; PF00072: Response regulator receiver domain
TraesCS2B02G023900	1107.75	1133.95	1160.28	0	0	1.055	13.019	12.729	13.324	0	0	0.012	-11.2597	0	0	Polycomb group protein VERNALIZATION 2	PF09733	PF09733: VEFS-Box of polycomb protein
TraesCS2B02G024200	24	27	29	0	0	0	0.45	0.484	0.532	0	0	0	-7.76802	8.0073e-17	4.9781e-15	NB-ARC domain-containing disease resistance protein	0	0
TraesCS2B02G024300	49.173	65.177	46	0	0	0	2.175	2.759	1.991	0	0	0	-8.76665	3.80192e-31	4.33163e-29	DUF1635 family protein	PF07795	PF07795: Protein of unknown function (DUF1635)
TraesCS2B02G024400	1409.73	1378.15	1439.09	2.015	0	0	11.371	10.615	11.341	0.017	0	0	-10.8341	0	0	Meiosis-specific protein PAIR3	0	0
TraesCS2B02G024500	1235.56	1330.73	1461.7	0	0	0	16.25	16.718	18.786	0	0	0	-13.4156	0	0	Pectate lyase	PF00544	PF00544: Pectate lyase
TraesCS2B02G025700	3	10	6	0	0	0	0.183	0.584	0.358	0	0	0	-5.7093	0.000314722	0.00413065	Retarded palea 1 protein	PF03634	PF03634: TCP family transcription factor
TraesCS2B02G026100	439.463	456.387	479.771	1.005	7.031	1.005	7.634	7.574	8.145	0.018	0.108	0.016	-7.24022	1.52659e-239	1.57487e-236	DNA-directed RNA polymerase subunit beta'	PF07762	PF07762: Protein of unknown function (DUF1618)
TraesCS2B02G026200	677	740	722	0	0	0	11.533	12.044	12.021	0	0	0	-12.5025	0	0	Calcium sensing receptor, chloroplastic	PF07762	PF07762: Protein of unknown function (DUF1618)
TraesCS2B02G027000	5	8	9	0	0	0	0.056	0.086	0.099	0	0	0	-5.92123	5.76413e-05	0.000927657	receptor kinase 1	PF00069	PF00069: Protein kinase domain
TraesCS2B02G028000	11	6.775	7	0	0	0	0.42	0.247	0.261	0	0	0	-6.09511	1.72268e-05	0.000315457	Dirigent protein	PF03018	PF03018: Dirigent-like protein
TraesCS2B02G029100	146	181	157	0	0	0	2.934	3.476	3.084	0	0	0	-10.3588	4.66189e-95	1.62426e-92	Glycosyltransferase	PF00201	PF00201: UDP-glucoronosyl and UDP-glucosyl transferase
TraesCS2B02G029400	12	14	12	0	0	0	0.488	0.545	0.477	0	0	0	-6.70105	2.79756e-08	8.25133e-07	transmembrane protein, putative (DUF594)	PF04578	PF04578: Protein of unknown function, DUF594
TraesCS2B02G029500	5	11	17	0	0	0	0.055	0.115	0.182	0	0	0	-6.49723	1.22466e-06	2.82223e-05	transmembrane protein, putative (DUF594)	PF13968; PF04578	PF13968: Domain of unknown function (DUF4220); PF04578: Protein of unknown function, DUF594
TraesCS2B02G029900	72	54.785	56	1	0	0	0.838	0.609	0.637	0.012	0	0	-7.10044	6.938e-34	8.8176e-32	transmembrane protein, putative (DUF594)	PF13968; PF04578	PF13968: Domain of unknown function (DUF4220); PF04578: Protein of unknown function, DUF594
TraesCS2B02G030200	9	9	16	0	0	0	0.059	0.057	0.103	0	0	0	-6.54317	3.3185e-07	8.44318e-06	lectin-receptor kinase	PF00069; PF00931	PF00069: Protein kinase domain; PF00931: NB-ARC domain
TraesCS2B02G030500	19	10	18	0	0	0	0.31	0.156	0.286	0	0	0	-7.00939	9.99714e-10	3.48404e-08	Cytochrome P450 family protein, expressed	PF00067	PF00067: Cytochrome P450
TraesCS2B02G030600	786.858	770.155	763.918	0	0	0	9.887	9.244	9.379	0	0	0	-12.621	0	0	CDT1-like protein a, chloroplastic	PF08839; PF16679	PF08839: DNA replication factor CDT1 like; PF16679: DNA replication factor Cdt1 C-terminal domain
TraesCS2B02G030700	2145.82	2021.11	1976.24	3.103	0	1.029	24.251	21.591	20.921	0.044	0	0.013	-10.4603	0	0	RING/U-box superfamily protein||E3 ubiquitin ligase BIG BROTHER-related protein	PF13639	PF13639: Ring finger domain
TraesCS2B02G030800	906.777	815.027	1031.97	0	2.011	0	23.504	20.442	26.02	0	0.048	0	-10.2198	0	0	Formamidopyrimidine-DNA glycosylase	PF06831	PF06831: Formamidopyrimidine-DNA glycosylase H2TH domain
TraesCS2B02G031200	6	5	2	0	0	0	0.097	0.077	0.031	0	0	0	-5.18207	0.00396294	0.03389	Cytochrome P450	PF00067	PF00067: Cytochrome P450
TraesCS2B02G031500	2.532	1.918	2.176	0	0	0	0.046	0.033	0.039	0	0	0	-4.24736	0.0405577	0.196932	Myrcene synthase, chloroplastic	PF01397; PF03936	PF01397: Terpene synthase, N-terminal domain; PF03936: Terpene synthase family, metal binding domain
TraesCS2B02G031800	123.687	127.069	130.679	12.305	2.801	8.209	3.251	3.192	3.358	0.331	0.066	0.199	-4.05421	4.48143e-52	8.52685e-50	ATP-dependent Clp protease adapter protein ClpS	PF02617	PF02617: ATP-dependent Clp protease adaptor protein ClpS
TraesCS2B02G033400	1	4	3	0	0	0	0.008	0.031	0.024	0	0	0	-4.49969	0.0288948	0.154473	NBS-LRR-like resistance protein	PF00931	PF00931: NB-ARC domain
TraesCS2B02G034200	1355.02	1353.34	1319.66	0	0	0	31.92	30.365	30.178	0	0	0	-13.4162	0	0	Receptor-like protein kinase	PF00069	PF00069: Protein kinase domain
TraesCS2B02G034300	937.979	953.647	922.246	2	3	1	15.47	14.914	14.789	0.031	0.041	0.014	-8.83408	0	0	Receptor-like protein kinase||receptor kinase 1	PF00069; PF00635	PF00069: Protein kinase domain; PF00635: MSP (Major sperm protein) domain
TraesCS2B02G034600	118	115	84.083	0	0	0	1.845	1.779	1.337	0	0	0	-9.75066	1.80228e-58	3.88869e-56	receptor kinase 1	PF00069; PF00635	PF00069: Protein kinase domain; PF00635: MSP (Major sperm protein) domain
TraesCS2B02G034700	378	397	380	0	1	0	7.823	7.851	7.687	0	0.026	0	-9.75734	1.17808e-222	1.11116e-219	receptor kinase 1||Receptor-like protein kinase	PF00069	PF00069: Protein kinase domain
TraesCS2B02G035500	5	7	8	2	1	1	0.11	0.132	0.179	0.041	0.018	0.018	-2.25657	0.0147935	0.0947236	Protein UPSTREAM OF FLC	PF06136	PF06136: Domain of unknown function (DUF966)
TraesCS2B02G035600	146.785	123.777	142.931	0	0	0	2.529	2.038	2.407	0	0	0	-10.1341	1.2748e-80	3.76589e-78	Cytochrome P450	PF00067	PF00067: Cytochrome P450
TraesCS2B02G035900	1.301	6	2	0	0	0	0.021	0.092	0.032	0	0	0	-4.7054	0.0214164	0.124346	Glutamyl-tRNA (Gln) amidotransferase subunit A	PF01425	PF01425: Amidase
TraesCS2B02G036200	20	18	18	0	0	0	0.277	0.238	0.244	0	0	0	-7.25749	4.35484e-12	1.8941e-10	Receptor kinase-like protein	PF00069	PF00069: Protein kinase domain
TraesCS2B02G036600	19	34	36	0	0	0	0.291	0.498	0.539	0	0	0	-7.9187	3.15912e-17	2.00749e-15	receptor lectin kinase	PF00069	PF00069: Protein kinase domain
TraesCS2B02G036700	747	675	705	1	0	0	8.573	7.388	7.868	0.012	0	0	-10.6387	0	0	receptor kinase 1	PF00069	PF00069: Protein kinase domain
TraesCS2B02G036800	11	14.111	17	0	0	1	0.168	0.205	0.253	0	0	0.014	-4.99173	5.07064e-08	1.45211e-06	receptor kinase 1	PF00069; PF00635	PF00069: Protein kinase domain; PF00635: MSP (Major sperm protein) domain
TraesCS2B02G036900	2	4	2	0	0	0	0.042	0.08	0.041	0	0	0	-4.50157	0.0267929	0.146402	Cytochrome P450	PF00067	PF00067: Cytochrome P450
TraesCS2B02G037400	3.656	2	2	0	0	0	0.071	0.037	0.038	0	0	0	-4.44735	0.0268409	0.146586	Glutamyl-tRNA (Gln) amidotransferase subunit A	PF01425	PF01425: Amidase
TraesCS2B02G037600	44	35	53	0	0	0	0.767	0.583	0.903	0	0	0	-8.4898	1.07603e-25	1.03412e-23	Cytochrome P450	PF00067	PF00067: Cytochrome P450
TraesCS2B02G037700	26	11	12	0	0	0	0.426	0.172	0.192	0	0	0	-7.07139	1.5084e-09	5.1695e-08	Cytochrome P450	PF00067	PF00067: Cytochrome P450
TraesCS2B02G037900	14	17	14	0	0	0	0.132	0.153	0.129	0	0	0	-6.94258	7.7347e-10	2.72724e-08	Disease resistance protein (NBS-LRR class) family	PF00931	PF00931: NB-ARC domain
TraesCS2B02G038000	117	114	118	1	3	0	1.679	1.563	1.655	0.015	0.038	0	-6.36752	3.16835e-65	7.53828e-63	receptor kinase 1	PF00069	PF00069: Protein kinase domain
TraesCS2B02G038100	34	27	12	0	0	0	0.246	0.191	0.087	0	0	0	-7.63902	2.31254e-13	1.11083e-11	NBS-LRR-like resistance protein	PF00931	PF00931: NB-ARC domain
TraesCS2B02G038200	1352.83	1384.65	1380.89	8.228	3.084	5.07	7.619	7.446	7.597	0.048	0.015	0.026	-7.98924	0	0	Glycine-rich protein	0	0
TraesCS2B02G038500	62.148	56.363	73.701	0	0	0	1.46	1.265	1.692	0	0	0	-9.02999	1.10522e-37	1.57097e-35	2-oxoglutarate (2OG) and Fe(II)-dependent oxygenase superfamily protein	PF14226	PF14226: non-haem dioxygenase in morphine synthesis N-terminal
TraesCS2B02G038700	2	13	4	0	0	0	0.038	0.236	0.074	0	0	0	-5.70463	0.000651042	0.00768746	Chalcone synthase	PF00195; PF02797	PF00195: Chalcone and stilbene synthases, N-terminal domain; PF02797: Chalcone and stilbene synthases, C-terminal domain
TraesCS2B02G038900	12	2	1	1	0	0	0.11	0.018	0.009	0.009	0	0	-3.51775	0.0182153	0.110309	Disease resistance protein (NBS-LRR class) family	PF00931	PF00931: NB-ARC domain
TraesCS2B02G039200	3	7	11.037	0	0	0	0.029	0.064	0.103	0	0	0	-5.85668	0.000158657	0.002274	Disease resistance protein RPM1	PF00931	PF00931: NB-ARC domain
TraesCS2B02G039500	13	6	5	0	0	0	0.485	0.214	0.182	0	0	0	-6.05229	4.68839e-05	0.000770112	Disease resistance protein (NBS-LRR class) family	PF00931	PF00931: NB-ARC domain
TraesCS2B02G039700	23	39	24	0	0	0	0.175	0.283	0.178	0	0	0	-7.86912	6.14265e-17	3.84784e-15	Disease resistance protein RPP13	PF00931	PF00931: NB-ARC domain
TraesCS2B02G039900	90.294	92	114.626	0	0	0	1.88	1.863	2.313	0	0	0	-9.65574	3.97809e-57	8.41826e-55	2-oxoglutarate (2OG) and Fe(II)-dependent oxygenase superfamily protein, putative	PF14226; PF03171	PF14226: non-haem dioxygenase in morphine synthesis N-terminal; PF03171: 2OG-Fe(II) oxygenase superfamily
TraesCS2B02G040000	208	192	192	0	0	0	4.084	3.602	3.685	0	0	0	-10.6509	1.10507e-116	5.03182e-114	12-oxophytodienoate reductase-like protein	PF00724	PF00724: NADH:flavin oxidoreductase / NADH oxidase family
TraesCS2B02G040100	5	8	6	0	0	0	0.132	0.201	0.154	0	0	0	-5.71317	0.000188622	0.00264659	2-oxoglutarate (2OG) and Fe(II)-dependent oxygenase superfamily protein, putative	PF14226; PF03171	PF14226: non-haem dioxygenase in morphine synthesis N-terminal; PF03171: 2OG-Fe(II) oxygenase superfamily
TraesCS2B02G040200	967.343	1057.36	1094.37	0	0	1.003	29.758	31.096	32.919	0	0	0.028	-11.1872	0	0	HR-like lesion-inducing protein-related protein	PF05514	PF05514: HR-like lesion-inducing
TraesCS2B02G040300	648.789	715.109	715.261	0	0	4.082	8.749	9.211	9.425	0	0	0.051	-8.91305	0	0	Actin-related protein	PF00022	PF00022: Actin
TraesCS2B02G040600	3	6	2	0	0	0	0.052	0.1	0.034	0	0	0	-4.94264	0.00857603	0.062284	Glycosyltransferase	PF00201	PF00201: UDP-glucoronosyl and UDP-glucosyl transferase
TraesCS2B02G041500	249.59	269.659	266.52	4	0	0	3.589	3.704	3.745	0.059	0	0	-7.53494	2.37998e-146	1.3664e-143	PAIR1 protein, putative, expressed	0	0
TraesCS2B02G041600	491.263	450.587	420.361	4.727	6.826	0	3.263	2.858	2.728	0.032	0.04	0	-6.88511	1.90703e-218	1.74874e-215	ABC transporter B family protein	PF00664; PF00005	PF00664: ABC transporter transmembrane region; PF00005: ABC transporter
TraesCS2B02G041700	1.255	0	2.419	18.002	23.13	32.518	0.016	0	0.029	0.23	0.254	0.37	4.13993	9.20725e-11	3.52405e-09	Glycosyltransferase	PF00389; PF02826; PF00201	PF00389: D-isomer specific 2-hydroxyacid dehydrogenase, catalytic domain; PF02826: D-isomer specific 2-hydroxyacid dehydrogenase, NAD binding domain; PF00201: UDP-glucoronosyl and UDP-glucosyl transferase
TraesCS2B02G041800	44	44.206	28.128	0	0	0	0.729	0.7	0.456	0	0	0	-8.30673	1.3141e-22	1.09272e-20	Glycosyltransferase	PF00201	PF00201: UDP-glucoronosyl and UDP-glucosyl transferase
TraesCS2B02G041900	34.443	41.233	50.199	0	0	1	0.571	0.653	0.814	0	0	0.015	-6.56284	1.50626e-23	1.32071e-21	PAIR1 protein, putative, expressed	0	0
TraesCS2B02G042400	54	79	102	0	0	0	1.342	1.876	2.478	0	0	0	-9.3168	2.02304e-40	3.07056e-38	Exocyst complex component 7	PF03081	PF03081: Exo70 exocyst complex subunit
TraesCS2B02G042500	468	433	484	0	0	0	3.767	3.328	3.806	0	0	0	-11.8767	4.07062e-247	4.47931e-244	NBS-LRR-like resistance protein	PF00931	PF00931: NB-ARC domain
TraesCS2B02G042600	99.739	103	100	22	43	42	1.02	1.006	0.999	0.232	0.389	0.395	-1.55276	4.95982e-14	2.53359e-12	NBS-LRR-like resistance protein	PF00931	PF00931: NB-ARC domain
TraesCS2B02G042700	1	7	0	0	0	0	0.015	0.098	0	0	0	0	-4.49168	0.0486237	0.222715	NBS-LRR-like resistance protein	PF00931	PF00931: NB-ARC domain
TraesCS2B02G042800	27	20	30	0	0	0	0.763	0.54	0.829	0	0	0	-7.71539	9.69076e-16	5.61002e-14	NBS-LRR disease resistance protein	PF00931	PF00931: NB-ARC domain
TraesCS2B02G042900	4	4	3	0	0	0	0.059	0.056	0.043	0	0	0	-4.94702	0.00692204	0.0526916	Exocyst complex component 7	PF03081	PF03081: Exo70 exocyst complex subunit
TraesCS2B02G043500	19.779	19.939	24.232	0	1.085	0	0.275	0.265	0.33	0	0.013	0	-5.50655	2.69876e-12	1.19466e-10	Transcription factor	PF02319; PF16421	PF02319: E2F/DP family winged-helix DNA-binding domain; PF16421: E2F transcription factor CC-MB domain
TraesCS2B02G043700	6	2	1	0	0	0	0.055	0.018	0.009	0	0	0	-4.67496	0.0231189	0.131575	NBS-LRR-like resistance protein	PF00931	PF00931: NB-ARC domain
TraesCS2B02G043900	36.937	33	24	0	0	0	0.432	0.401	0.272	0	0	0	-8.00008	9.49788e-19	6.56981e-17	Exocyst complex component, putative||exocyst subunit exo70 family protein F1	PF03081	PF03081: Exo70 exocyst complex subunit
TraesCS2B02G044000	18	16	20	0	0	0	0.271	0.23	0.294	0	0	0	-7.20542	1.23271e-11	5.1479e-10	Exocyst complex component, putative	PF03081	PF03081: Exo70 exocyst complex subunit
TraesCS2B02G044300	19	24	20	0	0	0	0.278	0.336	0.286	0	0	0	-7.42443	2.28097e-13	1.09686e-11	Exocyst complex component, putative	PF03081	PF03081: Exo70 exocyst complex subunit
TraesCS2B02G044400	22	21	21	0	0	0	0.262	0.239	0.245	0	0	0	-7.44863	1.22657e-13	6.04126e-12	Exocyst complex component 7	PF03081	PF03081: Exo70 exocyst complex subunit
TraesCS2B02G044600	16	19	13	0	0	0	0.227	0.257	0.18	0	0	0	-7.035	2.42854e-10	8.96516e-09	Exocyst complex component, putative	PF03081	PF03081: Exo70 exocyst complex subunit
TraesCS2B02G044700	798.841	787.179	796.961	188.256	201.234	206.019	4.422	4.161	4.31	1.077	0.983	1.046	-2.04788	4.51295e-107	1.83928e-104	NBS-LRR-like resistance protein	PF00931	PF00931: NB-ARC domain
TraesCS2B02G044800	169.605	122.452	143	0	0	0	2.168	1.495	1.786	0	0	0	-10.2085	5.68357e-79	1.63509e-76	Exocyst complex component, putative	PF03081	PF03081: Exo70 exocyst complex subunit
TraesCS2B02G044900	626.351	615.162	593.376	1.022	0	0	4.551	4.267	4.215	0.008	0	0	-10.402	0	0	NBS-LRR-like resistance protein	PF00931	PF00931: NB-ARC domain
TraesCS2B02G045000	31	21	28	0	0	0	0.39	0.29	0.339	0	0	0	-7.77086	2.59135e-16	1.56176e-14	Exocyst complex component, putative	PF03081	PF03081: Exo70 exocyst complex subunit
TraesCS2B02G045100	2	2	7	0	0	0	0.016	0.015	0.053	0	0	0	-4.94719	0.0103152	0.0718521	Disease resistance protein	PF00931	PF00931: NB-ARC domain
TraesCS2B02G045200	79	87	103	1	0	0	1.013	1.065	1.29	0.013	0	0	-7.65523	1.88802e-50	3.50646e-48	Exocyst complex component, putative	PF03081	PF03081: Exo70 exocyst complex subunit
TraesCS2B02G045300	1	5	2	0	0	0	0.008	0.036	0.015	0	0	0	-4.49759	0.0311656	0.163062	Disease resistance protein	PF00931	PF00931: NB-ARC domain
TraesCS2B02G045400	309.75	350	251.849	4	3	5.011	2.166	2.337	1.72	0.029	0.019	0.032	-6.24958	2.99806e-136	1.60278e-133	Disease resistance protein (NBS-LRR class) family	PF00931	PF00931: NB-ARC domain
TraesCS2B02G045700	667	632	633	0	0	0	4.36	3.945	4.042	0	0	0	-12.3566	0	0	NBS-LRR-like resistance protein	PF00931	PF00931: NB-ARC domain
TraesCS2B02G045800	74	66	73	3	3	5	0.927	0.786	0.893	0.04	0.035	0.06	-4.27863	4.39122e-31	4.98154e-29	Exocyst complex component, putative||Exocyst complex component 7	PF03081	PF03081: Exo70 exocyst complex subunit
TraesCS2B02G046100	17.032	28	15	0	0	0	0.324	0.509	0.279	0	0	0	-7.35325	3.884e-12	1.69714e-10	F-box/RNI-like superfamily protein	PF08387	PF08387: FBD
TraesCS2B02G046400	89.215	102.256	112.615	1.011	7.048	4.05	2.219	2.342	2.679	0.03	0.185	0.11	-4.65973	4.28263e-46	7.3348e-44	U4/U6 small nuclear ribonucleoprotein Prp31	PF01798; PF09785	PF01798: snoRNA binding domain, fibrillarin; PF09785: Prp31 C terminal domain
TraesCS2B02G046500	1023.56	989.052	1049	0	0	0	15.732	14.522	15.756	0	0	0	-13.0206	0	0	ATP sulfurylase (Sulfate adenylyltransferase)	PF14306; PF01747	PF14306: PUA-like domain; PF01747: ATP-sulfurylase
TraesCS2B02G046600	714.01	707.369	711.39	0	0	0	13.745	13.011	13.385	0	0	0	-12.499	0	0	Zinc finger (Ran-binding) family protein	PF00641	PF00641: Zn-finger in Ran binding protein and others
TraesCS2B02G046700	74.766	75.608	67.608	0	0	2.014	2.015	1.947	1.781	0	0	0.05	-6.55995	2.10086e-40	3.18501e-38	carbohydrate esterase, putative (DUF303)	PF03629	PF03629: Carbohydrate esterase, sialic acid-specific acetylesterase
TraesCS2B02G046800	56	58	52	0	0	0	2.059	2.039	1.869	0	0	0	-8.81811	1.28704e-33	1.61704e-31	Carboxymethylenebutenolidase 1	PF01738	PF01738: Dienelactone hydrolase family
TraesCS2B02G046900	8	3	3	0	0	1	0.428	0.153	0.157	0	0	0.05	-3.43674	0.0122415	0.0819827	Zinc finger (CCCH-type) family protein / RNA recognition motif (RRM)-containing protein	0	0
TraesCS2B02G047000	824.202	849.458	792.952	3.007	0	2.003	25.601	25.224	24.084	0.095	0	0.057	-8.88657	0	0	NAD(P)-binding Rossmann-fold superfamily protein	0	0
TraesCS2B02G047100	199	199	183	0	0	0	3.03	2.896	2.722	0	0	0	-10.6234	1.27049e-115	5.66775e-113	Nicotianamine synthase	PF03059	PF03059: Nicotianamine synthase protein
TraesCS2B02G047200	11	7	1	0	0	0	0.171	0.104	0.015	0	0	0	-5.7197	0.000714073	0.00832085	Hfr-2-like protein	0	0
TraesCS2B02G047300	55.391	72.392	66.621	0	0	0	0.845	1.055	0.993	0	0	0	-9.04419	1.55082e-38	2.24789e-36	Chitinase	PF00187; PF00182	PF00187: Chitin recognition protein; PF00182: Chitinase class I
TraesCS2B02G047400	7.046	5.931	0	0	0	1.069	0.066	0.053	0	0	0	0.009	-3.25684	0.03175	0.165275	Heat shock protein 90	PF02518; PF00183	PF02518: Histidine kinase-, DNA gyrase B-, and HSP90-like ATPase; PF00183: Hsp90 protein
TraesCS2B02G047500	241.162	234.566	235.033	0	0	0	58.081	54.794	56.363	0	0	0	-10.9142	2.35996e-139	1.26678e-136	caspase-6 protein	0	0
TraesCS2B02G047600	44	47	49	0	0	0	2.347	2.4	2.558	0	0	0	-8.5728	1.42938e-28	1.50276e-26	Dirigent protein	PF03018; PF01419	PF03018: Dirigent-like protein; PF01419: Jacalin-like lectin domain
TraesCS2B02G047700	6	3	3	0	0	0	1.149	0.552	0.57	0	0	0	-5.07266	0.00539626	0.0432793	Dirigent protein	PF03018	PF03018: Dirigent-like protein
TraesCS2B02G047900	84	84.54	52.338	5	2.021	2.053	2.082	2.002	1.268	0.127	0.045	0.047	-4.59314	6.50357e-30	7.14462e-28	Glyoxylate reductase/hydroxypyruvate reductase	PF00389; PF02826	PF00389: D-isomer specific 2-hydroxyacid dehydrogenase, catalytic domain; PF02826: D-isomer specific 2-hydroxyacid dehydrogenase, NAD binding domain
TraesCS2B02G048100	49	61	73	4.017	2	6	0.331	0.393	0.482	0.028	0.012	0.037	-3.93274	8.11763e-24	7.20858e-22	Glyoxylate reductase/hydroxypyruvate reductase	PF00389; PF02826	PF00389: D-isomer specific 2-hydroxyacid dehydrogenase, catalytic domain; PF02826: D-isomer specific 2-hydroxyacid dehydrogenase, NAD binding domain
TraesCS2B02G048200	47.488	39.409	36.977	0	0	0	2.316	1.84	1.765	0	0	0	-8.39824	5.46075e-25	5.09598e-23	Glyceraldehyde-3-phosphate dehydrogenase	PF02672	PF02672: CP12 domain
TraesCS2B02G048300	201.174	234.887	240.358	10	9.09	16	2.214	2.469	2.585	0.113	0.089	0.162	-4.30217	1.03052e-91	3.43632e-89	LOW protein: M-phase inducer phosphatase-like protein	PF14383; PF14309	PF14383: DUF761-associated sequence motif; PF14309: Domain of unknown function (DUF4378)
TraesCS2B02G048400	25.04	28.762	19	0	0	0	0.488	0.535	0.362	0	0	0	-7.63237	4.72718e-15	2.60524e-13	Chalcone synthase	PF00195; PF02797	PF00195: Chalcone and stilbene synthases, N-terminal domain; PF02797: Chalcone and stilbene synthases, C-terminal domain
TraesCS2B02G048500	89.63	119.172	96	0	0	0	1.958	2.488	2.05	0	0	0	-9.69179	1.21154e-58	2.63126e-56	Glyoxylate reductase/hydroxypyruvate reductase	PF00389; PF02826	PF00389: D-isomer specific 2-hydroxyacid dehydrogenase, catalytic domain; PF02826: D-isomer specific 2-hydroxyacid dehydrogenase, NAD binding domain
TraesCS2B02G048600	25.822	19.005	8.27	0	0	1.651	0.446	0.314	0.14	0	0	0.026	-4.77131	3.69898e-08	1.0761e-06	HXXXD-type acyl-transferase family protein	PF02458	PF02458: Transferase family
TraesCS2B02G048700	184.717	210.278	205.642	0	0	0	3.908	4.251	4.253	0	0	0	-10.6706	5.00431e-119	2.31863e-116	Arginase	PF00491	PF00491: Arginase family
TraesCS2B02G049000	14	29.465	30	0	2	0	0.535	1.078	1.122	0	0.069	0	-5.00516	6.87104e-12	2.93817e-10	Plant invertase/pectin methylesterase inhibitor superfamily protein, putative	PF04043	PF04043: Plant invertase/pectin methylesterase inhibitor
TraesCS2B02G049100	47.94	52.304	48.956	0	0	0	0.734	0.765	0.732	0	0	0	-8.66424	2.91278e-30	3.22403e-28	HXXXD-type acyl-transferase family protein	PF02458	PF02458: Transferase family
TraesCS2B02G049200	361	387.359	430	15.041	25.045	14	6.528	6.692	7.599	0.279	0.402	0.233	-4.48585	1.10641e-154	6.82708e-152	3-ketoacyl-CoA thiolase	PF00108; PF02803	PF00108: Thiolase, N-terminal domain; PF02803: Thiolase, C-terminal domain
TraesCS2B02G049300	211	188	199	0	0	0	2.475	2.107	2.281	0	0	0	-10.6657	1.31167e-116	5.952e-114	Terpene cyclase/mutase family member	PF13243	PF13243: Squalene-hopene cyclase C-terminal domain
TraesCS2B02G049400	152	154	160	2	0	0	3.487	3.376	3.588	0.047	0	0	-7.6619	7.71369e-91	2.54644e-88	Cytochrome P450	PF00067	PF00067: Cytochrome P450
TraesCS2B02G049600	256.572	249.713	268.182	0	2.382	0	7.085	6.591	7.24	0	0.059	0	-8.18141	1.75801e-148	1.03174e-145	Adenylate kinase	PF00406	PF00406: Adenylate kinase
TraesCS2B02G049700	85.629	84	64.638	0	0	0	1.788	1.676	1.319	0	0	0	-9.31448	4.79278e-45	8.10342e-43	UNC93-like protein 2	PF05978	PF05978: Ion channel regulatory protein UNC-93
TraesCS2B02G050000	1134.97	1135	1078.98	0	0	0	27.488	26.271	25.546	0	0	0	-13.1498	0	0	Dirigent protein	PF03018; PF01419	PF03018: Dirigent-like protein; PF01419: Jacalin-like lectin domain
TraesCS2B02G050100	108	142	151	0	0	0	2.692	3.383	3.68	0	0	0	-10.0873	1.1791e-74	3.21689e-72	Dirigent protein	PF03018; PF01419	PF03018: Dirigent-like protein; PF01419: Jacalin-like lectin domain
TraesCS2B02G050200	5	14	4	0	0	0	0.122	0.326	0.095	0	0	0	-5.97923	9.53298e-05	0.00145292	Dirigent protein	PF03018; PF01419	PF03018: Dirigent-like protein; PF01419: Jacalin-like lectin domain
TraesCS2B02G050300	34	33	24.889	0	0	0	2.342	2.179	1.68	0	0	0	-7.96786	9.9436e-19	6.87092e-17	Stress responsive A/B barrel domain protein	PF07876	PF07876: Stress responsive A/B Barrel Domain
TraesCS2B02G050400	287.17	252.15	291.011	0	0	0	10.918	9.169	10.819	0	0	0	-11.1391	3.11939e-154	1.8982e-151	Stress responsive A/B barrel domain protein	PF07876	PF07876: Stress responsive A/B Barrel Domain
TraesCS2B02G050500	9	10	9	0	0	0	0.071	0.075	0.069	0	0	0	-6.26571	2.74598e-06	5.92969e-05	Disease resistance protein (TIR-NBS-LRR class)	0	0
TraesCS2B02G050600	1927.84	2079.34	1989.7	0	1.014	0	46.646	48.083	47.063	0	0.022	0	-12.1181	0	0	dimethylallyl, adenosine tRNA methylthiotransferase	0	0
TraesCS2B02G050800	82	104	73	0	1	0	0.776	0.94	0.675	0	0.008	0	-7.60137	2.78185e-47	4.87185e-45	Subtilisin-like protease	PF00082; PF02225	PF00082: Subtilase family; PF02225: PA domain
TraesCS2B02G050900	11	10	23	0	0	0	0.217	0.189	0.444	0	0	0	-6.91208	8.52654e-09	2.68487e-07	2-oxoglutarate (2OG) and Fe(II)-dependent oxygenase superfamily protein, putative	PF14226; PF03171	PF14226: non-haem dioxygenase in morphine synthesis N-terminal; PF03171: 2OG-Fe(II) oxygenase superfamily
TraesCS2B02G051000	3285.16	3319.69	3228.49	0	1.113	0	21.63	20.872	20.768	0	0.007	0	-12.7332	0	0	Cullin-associated NEDD8-dissociated protein 1	PF08623	PF08623: TATA-binding protein interacting (TIP20)
TraesCS2B02G051100	4.037	2	1	0	0	0	0.102	0.048	0.025	0	0	0	-4.33258	0.0453127	0.212006	2-oxoglutarate (2OG) and Fe(II)-dependent oxygenase superfamily protein, putative	PF14226; PF03171	PF14226: non-haem dioxygenase in morphine synthesis N-terminal; PF03171: 2OG-Fe(II) oxygenase superfamily
TraesCS2B02G051300	37.204	35.391	34.101	3	1.002	6.03	0.515	0.468	0.461	0.043	0.012	0.077	-3.40948	1.44067e-13	7.04842e-12	3-oxo-5-alpha-steroid 4-dehydrogenase	PF06966	PF06966: Protein of unknown function (DUF1295)
TraesCS2B02G051400	261.172	258.833	242.37	0	0	0	9.589	9.087	8.7	0	0	0	-11.0152	2.42804e-148	1.41867e-145	Actin-related protein 4A	0	0
TraesCS2B02G051500	339.19	405.096	401	10	12.01	14	3.315	3.383	3.665	0.056	0.057	0.069	-5.02499	1.20698e-165	8.00904e-163	Receptor-like protein kinase||Protein kinase domain containing protein, expressed	PF00069	PF00069: Protein kinase domain
TraesCS2B02G051600	28.425	26	23	0	0	0	0.554	0.498	0.485	0	0	0	-7.72218	2.55943e-16	1.54323e-14	Beta-glucosidase	PF00232	PF00232: Glycosyl hydrolase family 1
TraesCS2B02G051700	56	51.318	46	3	0	4	0.629	0.551	0.505	0.035	0	0.041	-4.42646	5.34487e-23	4.57111e-21	RING/U-box superfamily protein	PF12906	PF12906: RING-variant domain
TraesCS2B02G051800	116.568	132.839	114.283	0	0	0	1.091	1.188	1.045	0	0	0	-9.94732	2.11953e-72	5.50943e-70	23S rRNA (Uracil-5-)-methyltransferase	PF00642; PF13847; PF05958	PF00642: Zinc finger C-x8-C-x5-C-x3-H type (and similar); PF13847: Methyltransferase domain; PF05958: tRNA (Uracil-5-)-methyltransferase
TraesCS2B02G052300	877.322	885.901	855.146	0	0	0	5.568	5.56	5.374	0	0	0	-12.7947	0	0	Histone acetyltransferase	PF08214; PF02135	PF08214: Histone acetylation protein; PF02135: TAZ zinc finger
TraesCS2B02G052600	10	7	3.073	0	0	0	0.171	0.114	0.051	0	0	0	-5.7961	0.000214074	0.00295536	Glycosyltransferase	PF03407	PF03407: Nucleotide-diphospho-sugar transferase
TraesCS2B02G052700	158	148	176	2	7	6	2.612	2.337	2.843	0.034	0.103	0.091	-5.02266	2.28086e-76	6.30091e-74	F-box family protein	0	0
TraesCS2B02G053000	2528.42	2521.8	2552.81	0	0	3.027	46.506	44.318	45.892	0	0	0.051	-11.173	0	0	Transmembrane protein 115	PF08551	PF08551: Eukaryotic integral membrane protein (DUF1751)
TraesCS2B02G053100	3411.66	3605.78	3412.55	1.002	0	0	58.562	58.235	56.753	0.031	0	0	-12.9292	0	0	Eukaryotic translation initiation factor 3 subunit M	0	0
TraesCS2B02G053500	10	17	28	3	0	2	0.127	0.207	0.349	0.039	0	0.023	-3.39788	7.49613e-07	1.79809e-05	Receptor lectin kinase	PF00139; PF00069	PF00139: Legume lectin domain; PF00069: Protein kinase domain
TraesCS2B02G053600	1795.41	1741.68	1846.12	0	0	0	42.245	39.164	42.463	0	0	0	-13.8348	0	0	Acetyltransferase component of pyruvate dehydrogenase complex	PF00364; PF00198	PF00364: Biotin-requiring enzyme; PF00198: 2-oxoacid dehydrogenases acyltransferase (catalytic domain)
TraesCS2B02G053700	1076.74	1046.3	1060.04	2.092	6.271	2.04	11.991	11.133	11.539	0.024	0.061	0.021	-8.25555	0	0	Glutamyl-tRNA(Gln) amidotransferase subunit A	PF01425	PF01425: Amidase
TraesCS2B02G053800	1165.12	1057.05	1096.31	4.71	4.09	0	14.888	12.902	13.689	0.062	0.046	0	-8.54753	0	0	Glutamyl-tRNA(Gln) amidotransferase subunit A	PF01425	PF01425: Amidase
TraesCS2B02G054400	570.912	613.597	581.868	10.223	18.274	14.227	16.076	16.516	16.02	0.294	0.46	0.37	-5.40695	1.60377e-259	1.92522e-256	Mitochondrial inner membrane protease subunit 1	0	0
TraesCS2B02G054600	45	34	49	0	0	0	1.194	0.862	1.271	0	0	0	-8.44583	3.40742e-25	3.21159e-23	Phosphoglycerate mutase-like protein	PF00300	PF00300: Histidine phosphatase superfamily (branch 1)
TraesCS2B02G054700	112.9	139.102	116.057	0	0	1.005	2.544	2.996	2.557	0	0	0.021	-8.10204	2.85184e-70	7.20038e-68	Phosphoglycerate mutase-like protein	PF00300	PF00300: Histidine phosphatase superfamily (branch 1)
TraesCS2B02G054900	722.52	763.492	739	8.013	6.008	7.01	5.376	5.425	5.372	0.062	0.04	0.048	-6.74814	0	0	Disease resistance protein	PF00931	PF00931: NB-ARC domain
TraesCS2B02G055400	3	1	3	0	0	0	0.086	0.027	0.084	0	0	0	-4.32528	0.0435001	0.206237	HXXXD-type acyl-transferase family protein	PF02458	PF02458: Transferase family
TraesCS2B02G056500	18	16	11	2	2	1	0.132	0.112	0.079	0.015	0.013	0.007	-3.12385	4.09508e-06	8.56561e-05	NBS-LRR resistance-like protein	0	0
TraesCS2B02G056700	118	87	92	13.021	15	9	4.645	3.275	3.541	0.521	0.531	0.328	-3.04138	6.23752e-29	6.62632e-27	Dirigent protein	PF01419	PF01419: Jacalin-like lectin domain
TraesCS2B02G056800	451.686	473.139	464.657	0	0	0	2.972	2.973	2.986	0	0	0	-11.8805	1.54602e-260	1.87293e-257	Formin-like protein	PF02181	PF02181: Formin Homology 2 Domain
TraesCS2B02G057000	458.887	420.655	451.962	7.084	7.04	10.241	9.866	8.649	9.481	0.186	0.188	0.282	-5.80002	1.4501e-207	1.2434e-204	Mortality factor 4-like protein 1	PF11717; PF05712	PF11717: RNA binding activity-knot of a chromodomain; PF05712: MRG
TraesCS2B02G057100	38.897	46.765	31.637	0	0	0	0.518	0.595	0.412	0	0	0	-8.31745	2.1505e-23	1.87191e-21	Cytochrome P450 family protein	PF00067	PF00067: Cytochrome P450
TraesCS2B02G057200	202.94	180.455	171.299	0	0	0	4.05	3.441	3.341	0	0	0	-10.5573	7.53873e-107	3.063e-104	ELMO domain-containing protein, putative	PF04727	PF04727: ELMO/CED-12 family
TraesCS2B02G057300	116	135.627	156.293	0	0	0	1.077	1.203	1.418	0	0	0	-10.1127	2.38972e-77	6.74267e-75	Zinc finger (C3HC4-type RING finger) family protein	PF17123; PF13519	PF17123: RING-like zinc finger; PF13519: von Willebrand factor type A domain
TraesCS2B02G057600	6	4	3	0	0	0	0.085	0.054	0.042	0	0	0	-5.18329	0.00340338	0.0298711	NRT1/PTR family protein 2.2	PF00854	PF00854: POT family
TraesCS2B02G057900	7.454	5	10.737	0	0	0	0.122	0.078	0.171	0	0	0	-6.00023	3.37032e-05	0.000573437	Cytochrome P450	PF00067	PF00067: Cytochrome P450
TraesCS2B02G058000	43	37	50.764	0	0	0	0.82	0.544	0.935	0	0	0	-8.47583	4.75381e-26	4.62247e-24	Cytochrome P450	PF00067	PF00067: Cytochrome P450
TraesCS2B02G058100	4	3	12.236	0	0	0	0.072	0.052	0.214	0	0	0	-5.7343	0.000363294	0.00466929	Cytochrome P450	PF00067	PF00067: Cytochrome P450
TraesCS2B02G058200	706.899	647.567	712.351	0	0	0	6.39	5.591	6.292	0	0	0	-12.4542	0	0	Cyclopropane-fatty-acyl-phospholipid synthase	PF01593; PF02353	PF01593: Flavin containing amine oxidoreductase; PF02353: Mycolic acid cyclopropane synthetase
TraesCS2B02G059200	30	23	11	0	0	0	3.787	2.794	1.372	0	0	0	-7.45044	4.87852e-12	2.11559e-10	Flowering-promoting factor 1-like protein 1	0	0
TraesCS2B02G059400	4.367	8	6.75	0	0	0	0.054	0.095	0.082	0	0	0	-5.7213	0.000199891	0.00278343	Receptor-like protein kinase	PF13947; PF07714	PF13947: Wall-associated receptor kinase galacturonan-binding; PF07714: Protein tyrosine kinase
TraesCS2B02G059500	223.135	206.611	190.678	0	0	0	11.335	10.047	9.481	0	0	0	-10.7185	3.76276e-119	1.74953e-116	Flowering-promoting factor 1-like protein 1	0	0
TraesCS2B02G059700	7.877	3	4	0	0	0	1.935	0.712	0.979	0	0	0	-5.37592	0.00163329	0.0164955	Rab GTPase-activating protein 1	0	0
TraesCS2B02G059800	0	9	2	0	0	0	0	0.664	0.151	0	0	0	-4.93112	0.0199556	0.118012	Ribonuclease Y	0	0
TraesCS2B02G060200	75	86	80	0	0	0	1.291	1.415	1.346	0	0	0	-9.35439	2.41872e-48	4.31604e-46	Glycerol-3-phosphate acyltransferase	0	0
TraesCS2B02G060500	25	17	26	0	0	0	1.362	0.886	1.386	0	0	0	-7.53745	6.32555e-14	3.19784e-12	tonoplast monosaccharide transporter2	0	0
TraesCS2B02G060900	19.268	37	24.472	0	0	0	0.147	0.269	0.182	0	0	0	-7.77784	7.11074e-16	4.15653e-14	ABC transporter G family member	PF00005	PF00005: ABC transporter
TraesCS2B02G061100	32	33	42	4	3	2	0.266	0.262	0.341	0.034	0.022	0.015	-3.56284	4.43955e-14	2.28107e-12	NBS-LRR-like resistance protein	PF00931	PF00931: NB-ARC domain
TraesCS2B02G061200	22	28	15	0	0	0	1.376	1.678	0.919	0	0	0	-7.46892	4.18235e-13	1.97593e-11	serine hydroxymethyltransferase 2	0	0
TraesCS2B02G061300	31.483	27	22	0	0	0	1.669	1.37	1.141	0	0	0	-7.77824	1.30326e-16	7.99687e-15	serine hydroxymethyltransferase 2	0	0
TraesCS2B02G061600	22.354	7	7	0	0	0	0.213	0.064	0.065	0	0	0	-6.64695	6.52923e-07	1.58226e-05	NBS-LRR-like resistance protein	0	0
TraesCS2B02G061900	44.215	48.568	45.293	0	0	0	2.636	2.775	2.645	0	0	0	-8.5527	2.989e-28	3.12256e-26	Integrator complex subunit 5	0	0
TraesCS2B02G062200	1	5	8	0	0	0	0.116	0.559	0.918	0	0	0	-5.27986	0.00383644	0.0330071	glycosyl hydrolase 9B11	0	0
TraesCS2B02G062500	76	88	83	0	0	0	1.926	2.132	2.057	0	0	0	-9.38976	1.67546e-49	3.0516e-47	S-adenosylmethionine-dependent methyltransferase, putative	PF08241	PF08241: Methyltransferase domain
TraesCS2B02G062700	9	16	8	0	0	0	1.417	2.432	1.249	0	0	0	-6.49676	5.51218e-07	1.35267e-05	Sucrose transporter-like protein	0	0
TraesCS2B02G062900	13.186	12.427	26.914	3.475	1.1	0	1.165	1.053	2.331	0.306	0.089	0	-3.45226	1.68417e-06	3.78346e-05	Transcription factor, putative	PF03634	PF03634: TCP family transcription factor
TraesCS2B02G063400	5	10	1	0	0	0	0.185	0.354	0.036	0	0	0	-5.46697	0.00201563	0.0195692	Sulfotransferase	PF00685	PF00685: Sulfotransferase domain
TraesCS2B02G063600	6.705	15.413	24.537	1.081	0	1.117	0.219	0.48	0.782	0.036	0	0.034	-4.22891	4.41593e-07	1.10271e-05	Diphosphomevalonate decarboxylase	0	0
TraesCS2B02G063700	36	24.063	38.359	0	0	0	0.463	0.295	0.482	0	0	0	-8.06864	2.63394e-19	1.87598e-17	Acidic leucine-rich nuclear phosphoprotein 32 family B protein	0	0
TraesCS2B02G063900	378.752	339.514	350.22	0	0	0	4.393	3.764	3.969	0	0	0	-11.5027	3.82794e-198	3.1592e-195	Peptidylprolyl isomerase	PF00254; PF13181; PF00515	PF00254: FKBP-type peptidyl-prolyl cis-trans isomerase; PF13181: Tetratricopeptide repeat; PF00515: Tetratricopeptide repeat
TraesCS2B02G064900	46	44	49	0	0	0	0.602	0.549	0.63	0	0	0	-8.56311	2.61806e-28	2.73721e-26	transmembrane protein, putative (DUF594)	PF13968; PF04578	PF13968: Domain of unknown function (DUF4220); PF04578: Protein of unknown function, DUF594
TraesCS2B02G065300	342.396	311.606	322.783	0	0	0	3.185	2.768	2.934	0	0	0	-11.3731	8.31993e-185	6.35046e-182	Pumilio-like protein	PF00806	PF00806: Pumilio-family RNA binding repeat
TraesCS2B02G065400	126	92	126	0	0	0	6.749	4.717	6.606	0	0	0	-9.86985	1.59059e-62	3.64642e-60	Assembly factor CBP4	0	0
TraesCS2B02G065500	180	173	179	0	0	0	1.145	1.05	1.112	0	0	0	-10.4966	3.88314e-107	1.58749e-104	NBS-LRR resistance-like protein	PF00931	PF00931: NB-ARC domain
TraesCS2B02G065600	20	36	17	0	0	0	0.435	0.748	0.361	0	0	0	-7.63303	4.92833e-14	2.51854e-12	receptor kinase 1	PF00069	PF00069: Protein kinase domain
TraesCS2B02G065700	52	45	46	0	0	0	0.729	0.603	0.63	0	0	0	-8.60453	7.8861e-29	8.3441e-27	Embryogenesis transmembrane protein-like	PF13962	PF13962: Domain of unknown function
TraesCS2B02G065800	25.612	38.698	33.061	0	0	0	4.087	5.933	5.235	0	0	0	-8.04858	1.17118e-19	8.48341e-18	O-methyltransferase	PF00891	PF00891: O-methyltransferase
TraesCS2B02G066000	6462.29	6903.26	6424.44	1.007	0	0	125.244	127.872	121.786	0.019	0	0	-13.8484	0	0	2-oxoglutarate (2OG) and Fe(II)-dependent oxygenase superfamily protein, putative||2-oxoglutarate (2OG) and Fe(II)-dependent oxygenase superfamily protein	PF14226; PF03171	PF14226: non-haem dioxygenase in morphine synthesis N-terminal; PF03171: 2OG-Fe(II) oxygenase superfamily
TraesCS2B02G066100	8500.73	8754.73	8517.72	0	0	1	153.384	150.927	150.209	0	0	0.017	-14.2363	0	0	O-methyltransferase	PF08100; PF00891	PF08100: Dimerisation domain; PF00891: O-methyltransferase
TraesCS2B02G067000	189	181.652	177.576	1.013	0	0	1.948	1.769	1.77	0.011	0	0	-8.66895	5.91603e-108	2.43365e-105	Serine/threonine-protein kinase	PF01453; PF00069	PF01453: D-mannose binding lectin; PF00069: Protein kinase domain
TraesCS2B02G067100	174	197.946	189.927	0	0	0	9.519	10.366	10.17	0	0	0	-10.5744	2.53953e-112	1.09231e-109	Peptidylprolyl isomerase	PF00254	PF00254: FKBP-type peptidyl-prolyl cis-trans isomerase
TraesCS2B02G067300	1916	1780.94	1910	0	0	0	19.186	17.433	18.816	0	0	0	-13.8938	0	0	Cyclopropane-fatty-acyl-phospholipid synthase	PF02353	PF02353: Mycolic acid cyclopropane synthetase
TraesCS2B02G067400	112.593	120.778	106.154	0	0	0	1.848	1.894	1.703	0	0	0	-9.8486	1.1735e-67	2.86959e-65	NAC domain-containing protein	PF02365	PF02365: No apical meristem (NAM) protein
TraesCS2B02G067500	9.062	7.028	16.005	4.021	1.003	2.004	0.089	0.066	0.154	0.041	0.009	0.018	-2.16623	0.00293569	0.0265351	Dirigent protein	PF03018	PF03018: Dirigent-like protein
TraesCS2B02G068200	131.75	127.802	134.268	1.237	0	0	6.426	5.967	6.41	0.061	0	0	-7.97729	1.0801e-77	3.06719e-75	Tyrosine--tRNA ligase	0	0
TraesCS2B02G068800	582	642	512	0	0	0	18.012	18.995	15.495	0	0	0	-12.2012	1.99754e-277	2.66436e-274	Sulfotransferase	PF00685	PF00685: Sulfotransferase domain
TraesCS2B02G068900	6	3	0	0	0	0	0.365	0.175	0	0	0	0	-4.67358	0.0294578	0.156544	Sulfotransferase	PF00685	PF00685: Sulfotransferase domain
TraesCS2B02G069000	1248.86	1312.51	1247.69	0	0	0	6.523	6.546	6.366	0	0	0	-13.3351	0	0	ABC subfamily C transporter	PF00664; PF00005	PF00664: ABC transporter transmembrane region; PF00005: ABC transporter
TraesCS2B02G069300	81.456	106.008	105.148	7	5.017	0	0.477	0.593	0.601	0.042	0.026	0	-4.6072	5.87016e-42	9.31662e-40	NBS-LRR disease resistance protein-like	PF00931	PF00931: NB-ARC domain
TraesCS2B02G069400	8.124	9.184	3	0	0	0	0.117	0.127	0.042	0	0	0	-5.80899	0.000146854	0.00212692	Cytochrome P450	PF00067	PF00067: Cytochrome P450
TraesCS2B02G070700	274.988	248.41	304.812	0	0	0	9.856	8.514	10.681	0	0	0	-11.1352	2.28632e-150	1.35383e-147	Chaperone protein DnaJ	0	0
TraesCS2B02G070800	218.64	226	237	0	0	0	16.326	16.176	17.342	0	0	0	-10.8536	3.85598e-134	2.04488e-131	2-oxoglutarate (2OG) and Fe(II)-dependent oxygenase superfamily protein	0	0
TraesCS2B02G071000	12.41	13.909	13.565	0	0	0	0.255	0.273	0.272	0	0	0	-6.77051	1.1567e-08	3.57371e-07	F-box family protein-like protein	PF00646	PF00646: F-box domain
TraesCS2B02G071100	2	4	2	0	0	0	0.019	0.037	0.019	0	0	0	-4.50157	0.0267929	0.146402	Leucine-rich repeat receptor-like protein kinase family protein	PF08263; PF00560; PF13855	PF08263: Leucine rich repeat N-terminal domain; PF00560: Leucine Rich Repeat; PF13855: Leucine rich repeat
TraesCS2B02G071600	30	28.107	41	0	0	0	0.837	0.75	1.119	0	0	0	-8.07675	1.09773e-19	7.96445e-18	MBOAT (membrane bound O-acyl transferase) family protein	PF13813	PF13813: Membrane bound O-acyl transferase family
TraesCS2B02G072200	7.59	7.091	4.435	0	0	0	0.366	0.327	0.209	0	0	0	-5.72464	0.000199796	0.00278239	F-box family protein-like protein	0	0
TraesCS2B02G072300	13	5	10	0	0	0	0.124	0.046	0.094	0	0	0	-6.27143	6.74616e-06	0.000134707	Leucine-rich repeat receptor-like protein kinase family protein	PF08263; PF00560; PF13855	PF08263: Leucine rich repeat N-terminal domain; PF00560: Leucine Rich Repeat; PF13855: Leucine rich repeat
TraesCS2B02G072400	138	142.418	129	1	0	0	2.961	2.92	2.706	0.022	0	0	-8.26128	9.6404e-81	2.85425e-78	MBOAT (membrane bound O-acyl transferase) family protein	PF13813	PF13813: Membrane bound O-acyl transferase family
TraesCS2B02G072700	67	60.16	37	0	0	0	1.302	1.117	0.703	0	0	0	-8.80308	1.15437e-29	1.25665e-27	MBOAT (membrane bound O-acyl transferase) family protein	PF13813	PF13813: Membrane bound O-acyl transferase family
TraesCS2B02G073100	5	9	2	0	0	0	0.102	0.175	0.04	0	0	0	-5.46845	0.00132179	0.0138743	Calcium-dependent lipid-binding (CaLB domain) family protein	PF00168	PF00168: C2 domain
TraesCS2B02G073200	794.707	865.672	841.861	6.077	11.083	15.076	13.361	13.904	13.832	0.105	0.165	0.233	-6.31129	0	0	S-acyltransferase	PF01529	PF01529: DHHC palmitoyltransferase
TraesCS2B02G073300	11.363	13	16	3	1	4	0.225	0.246	0.309	0.061	0.018	0.073	-2.32378	0.000276852	0.00369531	MBOAT (Membrane bound O-acyl transferase) family protein	PF13813	PF13813: Membrane bound O-acyl transferase family
TraesCS2B02G073400	52	65	58	3	4	3	0.298	0.355	0.324	0.018	0.02	0.016	-4.12678	2.66709e-25	2.52642e-23	Leucine-rich repeat receptor-like protein kinase family protein	PF08263; PF13516; PF13855; PF00560	PF08263: Leucine rich repeat N-terminal domain; PF13516: Leucine Rich repeat; PF13855: Leucine rich repeat; PF00560: Leucine Rich Repeat
TraesCS2B02G073500	18.659	21.925	19.696	0	0	0	0.285	0.32	0.294	0	0	0	-7.36158	6.96455e-13	3.23026e-11	Ubiquitin thioesterase	PF10275	PF10275: Peptidase C65 Otubain
TraesCS2B02G073600	423.756	402.071	434.784	1.024	1.091	0	3.718	3.369	3.727	0.009	0.008	0	-9.02997	3.90815e-231	3.88017e-228	F5O11.10 isoform 1	0	0
TraesCS2B02G073800	1257.94	1335.51	1260.85	0	0	0	23.171	23.504	22.699	0	0	0	-13.3521	0	0	RNA-binding family protein	PF00076	PF00076: RNA recognition motif. (a.k.a. RRM, RBD, or RNP domain)
TraesCS2B02G074100	1236.59	1168.39	1240.37	2.002	0	1.005	11.028	9.947	10.811	0.019	0	0.008	-10.1209	0	0	basic helix-loop-helix (bHLH) DNA-binding superfamily protein	0	0
TraesCS2B02G074200	528.937	576.396	589.164	0	0	0	4.984	5.187	5.424	0	0	0	-12.1665	6.20782e-299	9.00802e-296	Shikimate dehydrogenase (NADP(+))	0	0
TraesCS2B02G074400	525.197	463.096	468.209	0	0	0	5.654	4.761	4.925	0	0	0	-11.9496	8.87805e-251	1.01063e-247	SNARE-interacting protein KEULE	PF00995	PF00995: Sec1 family
TraesCS2B02G074500	2270.64	2261.88	2209.94	0	0	1.05	11.959	11.376	11.37	0	0	0.005	-12.2517	0	0	Cleavage and polyadenylation specificity factor subunit 1	PF10433; PF03178	PF10433: Mono-functional DNA-alkylating methyl methanesulfonate N-term; PF03178: CPSF A subunit region
TraesCS2B02G074700	52.587	35	42	7	6	1	1.073	0.682	0.837	0.147	0.109	0.019	-3.22256	4.25184e-14	2.18973e-12	WD-repeat protein, putative	PF00400	PF00400: WD domain, G-beta repeat
TraesCS2B02G074800	5	7	5	0	0	0	0.059	0.079	0.058	0	0	0	-5.5566	0.000447529	0.00559139	NADH-quinone oxidoreductase subunit N	PF13968	PF13968: Domain of unknown function (DUF4220)
TraesCS2B02G075000	115	125	97.23	0	0	0	1.654	1.718	1.367	0	0	0	-9.83871	5.88587e-65	1.39037e-62	Endo-1,4-beta-xylanase	PF00331	PF00331: Glycosyl hydrolase family 10
TraesCS2B02G075300	9	9	11	0	0	0	0.284	0.272	0.339	0	0	0	-6.3163	1.7977e-06	4.02276e-05	Proline-rich protein, putative, expressed	PF01190	PF01190: Pollen proteins Ole e I like
TraesCS2B02G075600	36.603	31.05	77.985	0	0	0	2.139	1.737	4.462	0	0	0	-8.63093	2.91246e-23	2.52518e-21	Proline-rich protein	PF01190	PF01190: Pollen proteins Ole e I like
TraesCS2B02G075700	19.135	40.199	25.077	0	0	0	0.588	1.181	0.753	0	0	0	-7.84104	4.41963e-16	2.61823e-14	Proline-rich protein, putative, expressed	PF01190	PF01190: Pollen proteins Ole e I like
TraesCS2B02G075800	1390.97	1361.86	1277.8	8.784	6.322	5	37.959	35.523	34.092	0.245	0.154	0.126	-7.66939	0	0	Proline-rich protein, putative, expressed	PF01190	PF01190: Pollen proteins Ole e I like
TraesCS2B02G076200	121.817	129.774	116.652	1.029	0	0	0.964	0.98	0.901	0.008	0	0	-8.07783	3.73894e-72	9.6998e-70	Pentatricopeptide repeat-containing protein	PF01535; PF12854; PF13041	PF01535: PPR repeat; PF12854: PPR repeat; PF13041: PPR repeat family
TraesCS2B02G076500	3	3	1	0	0	0	0.087	0.083	0.028	0	0	0	-4.32136	0.043299	0.205639	Telomere repeat-binding factor like-protein	PF00249	PF00249: Myb-like DNA-binding domain
TraesCS2B02G076800	863.788	734.086	884.049	0	0	0	7.095	5.776	7.125	0	0	0	-12.7188	0	0	PHD finger protein	0	0
TraesCS2B02G076900	3259.72	3344	3550.3	119.216	152.282	173.201	15.588	15.101	16.375	0.646	0.704	0.828	-4.56274	0	0	E3 ubiquitin-protein ligase	PF00632	PF00632: HECT-domain (ubiquitin-transferase)
TraesCS2B02G077100	22.834	11.163	26.548	0	0	0	0.891	0.416	1.013	0	0	0	-7.37249	8.77261e-12	3.71165e-10	Heavy metal-associated domain containing protein, expressed	PF00403	PF00403: Heavy-metal-associated domain
TraesCS2B02G077200	122.857	137.493	132.359	0	0	0	2.709	2.897	2.853	0	0	0	-10.0581	1.7806e-79	5.14496e-77	Prostaglandin E synthase 2	PF13417	PF13417: Glutathione S-transferase, N-terminal domain
TraesCS2B02G077300	421.361	402.551	403.34	0	0	1.023	5.338	4.775	4.763	0	0	0.02	-9.82158	1.45051e-230	1.42938e-227	mRNA-capping enzyme	PF00782; PF01331; PF03919	PF00782: Dual specificity phosphatase, catalytic domain; PF01331: mRNA capping enzyme, catalytic domain; PF03919: mRNA capping enzyme, C-terminal domain
TraesCS2B02G077700	11050.4	11578.5	11314.1	1.01	0	0	196.21	196.422	196.341	0.018	0	0	-14.6233	0	0	Aquaporin	PF00230	PF00230: Major intrinsic protein
TraesCS2B02G078200	10101.8	10908.9	10864.9	181.365	180.037	182.822	265.217	273.744	278.877	4.874	4.218	4.428	-5.91726	0	0	40S ribosomal protein S6	PF01092	PF01092: Ribosomal protein S6e
TraesCS2B02G078300	15065.9	15738	15243.4	402.304	400.632	441.788	489.327	488.695	484.146	13.337	11.649	13.258	-5.25427	0	0	40S ribosomal protein S6	PF01092	PF01092: Ribosomal protein S6e
TraesCS2B02G078400	1200.11	1232.04	1254.65	4.184	3.17	4.207	17.035	16.706	17.403	0.061	0.04	0.055	-8.31952	0	0	Rho GTPase-activating protein	PF00786; PF00620	PF00786: P21-Rho-binding domain; PF00620: RhoGAP domain
TraesCS2B02G078500	92.256	83.971	91.291	0	0	0	1.586	1.38	1.534	0	0	0	-9.50612	1.94942e-53	3.77999e-51	Ubiquitin thioesterase	PF10275	PF10275: Peptidase C65 Otubain
TraesCS2B02G078600	6	24	18	0	0	0	0.136	0.519	0.398	0	0	0	-7.02878	6.62712e-09	2.11581e-07	Alcohol dehydrogenase, putative	PF08240; PF00107	PF08240: Alcohol dehydrogenase GroES-like domain; PF00107: Zinc-binding dehydrogenase
TraesCS2B02G078700	13	13.041	5	0	0	0	0.26	0.249	0.098	0	0	0	-6.41311	1.99833e-06	4.4334e-05	Alcohol dehydrogenase, putative	PF08240; PF00107	PF08240: Alcohol dehydrogenase GroES-like domain; PF00107: Zinc-binding dehydrogenase
TraesCS2B02G078800	13	13.191	3	0	0	0	0.322	0.312	0.073	0	0	0	-6.32546	7.35139e-06	0.00014574	Expansin	PF03330; PF01357	PF03330: Lytic transglycolase; PF01357: Pollen allergen
TraesCS2B02G078900	4.525	5.744	3.226	0	0	0	0.144	0.177	0.102	0	0	0	-5.23177	0.00209775	0.0202163	Ribulose bisphosphate carboxylase small chain	PF12338; PF00101	PF12338: Ribulose-1,5-bisphosphate carboxylase small subunit; PF00101: Ribulose bisphosphate carboxylase, small chain
TraesCS2B02G079100	801.873	786.351	925.456	2.005	0	0	11.49	10.764	12.959	0.03	0	0	-10.0902	0	0	Ribulose bisphosphate carboxylase small chain	PF12338; PF00101	PF12338: Ribulose-1,5-bisphosphate carboxylase small subunit; PF00101: Ribulose bisphosphate carboxylase, small chain
TraesCS2B02G079200	654.75	621.591	644.664	0	0	0	21.933	19.908	21.112	0	0	0	-12.3484	0	0	Ribulose bisphosphate carboxylase small chain	PF12338; PF00101	PF12338: Ribulose-1,5-bisphosphate carboxylase small subunit; PF00101: Ribulose bisphosphate carboxylase, small chain
TraesCS2B02G079300	113.574	151.646	150.319	0	0	0	4.498	5.745	5.822	0	0	0	-10.1385	1.53128e-78	4.38618e-76	Ribulose bisphosphate carboxylase small chain	PF12338; PF00101	PF12338: Ribulose-1,5-bisphosphate carboxylase small subunit; PF00101: Ribulose bisphosphate carboxylase, small chain
TraesCS2B02G079400	322.851	347.725	331.019	3.006	1.245	0	10.459	10.77	10.487	0.099	0.036	0	-7.80514	3.42962e-187	2.67973e-184	Ribulose bisphosphate carboxylase small chain	PF12338; PF00101	PF12338: Ribulose-1,5-bisphosphate carboxylase small subunit; PF00101: Ribulose bisphosphate carboxylase, small chain
TraesCS2B02G079500	1143.24	1261.3	1132.95	0	0	0	37.657	39.72	36.493	0	0	0	-13.2281	0	0	Ribulose bisphosphate carboxylase small chain	PF12338; PF00101	PF12338: Ribulose-1,5-bisphosphate carboxylase small subunit; PF00101: Ribulose bisphosphate carboxylase, small chain
TraesCS2B02G079600	440.589	452.278	464.232	0	1.002	0	9.246	9.069	9.522	0	0.019	0	-9.9875	2.80335e-254	3.33493e-251	Coiled-coil domain-containing protein 6	0	0
TraesCS2B02G079700	388.244	430.421	370.589	0	0	0	5.61	5.942	5.233	0	0	0	-11.6557	1.35339e-219	1.24973e-216	Eukaryotic aspartyl protease family protein	PF14543; PF14541	PF14543: Xylanase inhibitor N-terminal; PF14541: Xylanase inhibitor C-terminal
TraesCS2B02G079900	108.967	85.606	94.843	0	0	0	2.649	1.989	2.254	0	0	0	-9.62042	1.12469e-55	2.28833e-53	Thioredoxin protein	0	0
TraesCS2B02G080000	1371.43	1223.54	1267.16	0	0	0	16.613	14.157	14.999	0	0	0	-13.3564	0	0	Glucose-6-phosphate 1-dehydrogenase	PF00479; PF02781	PF00479: Glucose-6-phosphate dehydrogenase, NAD binding domain; PF02781: Glucose-6-phosphate dehydrogenase, C-terminal domain
TraesCS2B02G080100	132.559	139	120	0	0	0	0.94	0.942	0.832	0	0	0	-10.0542	3.09167e-78	8.83656e-76	Receptor-kinase, putative	PF08263; PF13855; PF00069	PF08263: Leucine rich repeat N-terminal domain; PF13855: Leucine rich repeat; PF00069: Protein kinase domain
TraesCS2B02G080200	357.164	391.721	395.435	17	15.056	8	2.24	2.346	2.423	0.11	0.083	0.046	-4.87076	6.9157e-167	4.65921e-164	Receptor-kinase, putative	PF13855; PF00069	PF13855: Leucine rich repeat; PF00069: Protein kinase domain
TraesCS2B02G080300	9	8	12	0	0	0	0.115	0.098	0.15	0	0	0	-6.31689	2.11279e-06	4.67007e-05	Receptor-kinase, putative	PF13855; PF00069	PF13855: Leucine rich repeat; PF00069: Protein kinase domain
TraesCS2B02G080400	143.126	129.791	158.701	0	0	0	0.943	0.817	1.022	0	0	0	-10.1955	5.25917e-84	1.61128e-81	Receptor-kinase, putative	PF08263; PF13855; PF00560; PF00069	PF08263: Leucine rich repeat N-terminal domain; PF13855: Leucine rich repeat; PF00560: Leucine Rich Repeat; PF00069: Protein kinase domain
TraesCS2B02G080700	116.949	114.408	120.725	0	0	0	0.726	0.678	0.732	0	0	0	-9.9015	8.89729e-71	2.25936e-68	Receptor-kinase, putative	PF08263; PF13855; PF00069	PF08263: Leucine rich repeat N-terminal domain; PF13855: Leucine rich repeat; PF00069: Protein kinase domain
TraesCS2B02G080900	8.163	0	1.023	0	0	0	0.12	0	0.015	0	0	0	-4.71301	0.0386627	0.190491	Leucine-rich repeat receptor-like protein kinase family protein	PF13855	PF13855: Leucine rich repeat
TraesCS2B02G081000	38.028	35.114	39.485	0	0	0	1.028	0.907	1.043	0	0	0	-8.26066	3.51998e-23	3.032e-21	Leucine-rich repeat receptor-like protein kinase family protein	PF08263; PF13855	PF08263: Leucine rich repeat N-terminal domain; PF13855: Leucine rich repeat
TraesCS2B02G081100	16.218	16.721	22	0	0	0	0.387	0.381	0.513	0	0	0	-7.22937	9.97531e-12	4.19363e-10	protein kinase family protein	PF00069	PF00069: Protein kinase domain
TraesCS2B02G081300	271.402	248.429	258.138	1	6	6.027	1.747	1.527	1.623	0.007	0.034	0.036	-5.91066	2.85556e-132	1.50227e-129	Receptor-kinase, putative	PF08263; PF00560; PF13855; PF00069	PF08263: Leucine rich repeat N-terminal domain; PF00560: Leucine Rich Repeat; PF13855: Leucine rich repeat; PF00069: Protein kinase domain
TraesCS2B02G081600	360.553	400	425	0	0	0	12.386	13.138	14.273	0	0	0	-11.6513	6.45488e-217	5.79833e-214	50S ribosomal protein L30	PF00327	PF00327: Ribosomal protein L30p/L7e
TraesCS2B02G081700	78.682	32.209	63.299	2	9	8	0.554	0.216	0.435	0.015	0.056	0.052	-3.23664	2.24003e-15	1.26245e-13	Receptor-kinase, putative	PF13855; PF00069	PF13855: Leucine rich repeat; PF00069: Protein kinase domain
TraesCS2B02G081900	75.349	93	59	0	0	0	0.746	0.879	0.652	0	0	0	-9.26969	6.3668e-42	1.00927e-39	Leucine-rich repeat receptor-like protein kinase family protein||Leucine-rich receptor-like protein kinase family protein	PF08263; PF00560; PF13855	PF08263: Leucine rich repeat N-terminal domain; PF00560: Leucine Rich Repeat; PF13855: Leucine rich repeat
TraesCS2B02G082100	146	144	145.992	0	0	0	1.078	1.015	1.053	0	0	0	-10.2095	8.72205e-89	2.80909e-86	Receptor-kinase, putative	PF08263; PF13855; PF00069	PF08263: Leucine rich repeat N-terminal domain; PF13855: Leucine rich repeat; PF00069: Protein kinase domain
TraesCS2B02G082200	10	2	4	0	0	0	0.416	0.08	0.163	0	0	0	-5.48202	0.00161597	0.0163627	Protein kinase family protein	PF00069	PF00069: Protein kinase domain
TraesCS2B02G082300	1	5	3	0	0	0	0.032	0.153	0.094	0	0	0	-4.66109	0.0202823	0.119527	Leucine-rich repeat receptor-like protein kinase family protein||Receptor-kinase, putative	PF08263; PF00560	PF08263: Leucine rich repeat N-terminal domain; PF00560: Leucine Rich Repeat
TraesCS2B02G082400	15.974	23	23	0	0	0	0.253	0.348	0.356	0	0	0	-7.4003	5.46405e-13	2.55776e-11	MYB-related transcription factor	PF00249	PF00249: Myb-like DNA-binding domain
TraesCS2B02G082500	9425.09	9552.6	9420.5	13.079	7.112	30.026	33.221	32.149	32.435	0.048	0.022	0.097	-9.18157	0	0	Acetyl-CoA carboxylase	PF00289; PF02786; PF02785; PF00364; PF08326; PF01039	PF00289: Biotin carboxylase, N-terminal domain; PF02786: Carbamoyl-phosphate synthase L chain, ATP binding domain; PF02785: Biotin carboxylase C-terminal domain; PF00364: Biotin-requiring enzyme; PF08326: Acetyl-CoA carboxylase, central region; PF01039: Carboxyl transferase domain
TraesCS2B02G082700	3855.31	4124.19	4261.74	6.134	1.015	3.052	28.973	29.598	31.289	0.048	0.007	0.021	-10.2242	0	0	FACT complex subunit SPT16	PF14826; PF00557; PF08644; PF08512	PF14826: FACT complex subunit SPT16 N-terminal lobe domain; PF00557: Metallopeptidase family M24; PF08644: FACT complex subunit (SPT16/CDC68); PF08512: Histone chaperone Rttp106-like
TraesCS2B02G082800	149.23	166	141.249	0	0	0	6.681	7.113	6.188	0	0	0	-10.275	4.13299e-91	1.37124e-88	INO80 complex subunit C	PF08265	PF08265: YL1 nuclear protein C-terminal domain
TraesCS2B02G083000	187	173.72	172.961	0	0	0	3.581	3.179	3.237	0	0	0	-10.5014	2.41963e-106	9.80083e-104	F-box protein	PF03478	PF03478: Protein of unknown function (DUF295)
TraesCS2B02G083100	31.943	25	34	0	0	0	0.307	0.229	0.319	0	0	0	-7.95418	1.55943e-18	1.06749e-16	Ubiquitin carboxyl-terminal hydrolase 2	PF13968; PF04578	PF13968: Domain of unknown function (DUF4220); PF04578: Protein of unknown function, DUF594
TraesCS2B02G083500	6.112	4.268	13.363	1.054	2.043	2.409	0.071	0.047	0.151	0.013	0.021	0.026	-2.09012	0.0110697	0.0759857	Tata box-binding protein-associated factor rna polymerase i subunit b	0	0
TraesCS2B02G083700	1	4	3	0	0	0	0.016	0.062	0.048	0	0	0	-4.49969	0.0288948	0.154473	Glycosyltransferase	PF00201	PF00201: UDP-glucoronosyl and UDP-glucosyl transferase
TraesCS2B02G083800	95.865	89.816	94.504	0	0	1	2.866	2.567	2.763	0	0	0.028	-7.71601	2.07289e-54	4.08539e-52	Lactoylglutathione lyase	PF00903	PF00903: Glyoxalase/Bleomycin resistance protein/Dioxygenase superfamily
TraesCS2B02G083900	17.357	5.151	17.3	0	0	0	0.326	0.098	0.337	0	0	0	-6.77434	9.85633e-08	2.70866e-06	CW7 protein, putative	PF09741	PF09741: Uncharacterized conserved protein (DUF2045)
TraesCS2B02G084200	4.126	4.056	5.108	0	0	2.023	0.049	0.046	0.06	0	0	0.022	-2.5597	0.0378379	0.187638	Glycerol-3-phosphate dehydrogenase	PF01266; PF16901	PF01266: FAD dependent oxidoreductase; PF16901: C-terminal domain of alpha-glycerophosphate oxidase
TraesCS2B02G084600	5	2	1	0	0	0	0.102	0.039	0.02	0	0	0	-4.51058	0.0316852	0.165061	Alcohol dehydrogenase, putative	PF08240; PF00107	PF08240: Alcohol dehydrogenase GroES-like domain; PF00107: Zinc-binding dehydrogenase
TraesCS2B02G084800	4	6	3	0	0	0	0.068	0.098	0.05	0	0	0	-5.17834	0.00333886	0.0294378	Glycosyltransferase	PF00201	PF00201: UDP-glucoronosyl and UDP-glucosyl transferase
TraesCS2B02G084900	18	18	33	0	0	0	0.554	0.493	0.925	0	0	0	-7.55638	1.67348e-13	8.14222e-12	Disease resistance protein (TIR-NBS-LRR class) family||Disease resistance protein RPP13	PF00931	PF00931: NB-ARC domain
TraesCS2B02G085000	1247.32	1114.72	1131.44	19.546	32.495	37.941	9.326	8.042	8.17	0.169	0.24	0.292	-5.32494	0	0	Disease resistance protein (TIR-NBS-LRR class) family	PF00931	PF00931: NB-ARC domain
TraesCS2B02G085500	7	8.479	11.733	3.126	0	2.081	0.116	0.135	0.19	0.053	0	0.032	-2.33551	0.00269036	0.0247382	Flavin-containing monooxygenase	PF00743	PF00743: Flavin-binding monooxygenase-like
TraesCS2B02G087300	0	0	1.032	3.042	2	5.041	0	0	0.013	0.041	0.023	0.06	2.85815	0.0485746	0.222571	Receptor-like protein kinase	PF13947; PF07714	PF13947: Wall-associated receptor kinase galacturonan-binding; PF07714: Protein tyrosine kinase
TraesCS2B02G093100	6.736	2.202	0	0	0	0	0.103	0.032	0	0	0	0	-4.66706	0.0317971	0.165438	Cytochrome P450, putative	PF00067	PF00067: Cytochrome P450
TraesCS2B02G098100	13	25	25	62	44.198	48	0.284	0.521	0.533	1.388	0.859	0.965	1.25387	4.00196e-05	0.000667911	Peroxidase	PF00141	PF00141: Peroxidase
TraesCS2B02G098200	0	0	0	1	7	7.028	0	0	0	0.024	0.145	0.15	5.30416	0.0030787	0.0275506	Peroxidase	PF00141	PF00141: Peroxidase
TraesCS2B02G098400	6	4	12.142	23	23.489	30.098	0.113	0.072	0.223	0.444	0.392	0.521	1.7255	0.000123087	0.00182356	Peroxidase	PF00141	PF00141: Peroxidase
TraesCS2B02G103500	268.298	277.393	290.167	686.095	821.79	744.027	5.596	5.489	5.924	14.573	15.074	14.185	1.38024	7.22048e-55	1.43808e-52	Isoflavone reductase-like protein	PF05368	PF05368: NmrA-like family
TraesCS2B02G111300	4	2	15	0	0	0	0.046	0.022	0.17	0	0	0	-5.8596	0.000416669	0.00526561	F-box protein family-like	PF03478	PF03478: Protein of unknown function (DUF295)
TraesCS2B02G114900	10	11	12	33	56	43	0.193	0.202	0.226	0.652	0.958	0.762	1.93093	1.63926e-08	4.96698e-07	Protein kinase	PF07714	PF07714: Protein tyrosine kinase
TraesCS2B02G115200	8	16	9	26	54	16	0.386	0.739	0.425	1.271	2.351	0.716	1.47027	0.000703882	0.00822605	VQ motif-containing family protein	PF05678	PF05678: VQ motif
TraesCS2B02G116000	5	8	2	1.05	0	0	0.075	0.144	0.037	0.011	0	0	-3.45616	0.00856396	0.0622245	F-box family protein||F-box domain containing protein	PF12937	PF12937: F-box-like
TraesCS2B02G118000	1334.44	1440.26	1352.03	302.085	384.24	339.457	22.073	22.76	21.856	5.138	5.643	5.166	-2.05799	4.6394e-158	2.94531e-155	Dof zinc finger protein	PF02701	PF02701: Dof domain, zinc finger
TraesCS2B02G118300	6	1	3	0	0	0	0.129	0.02	0.063	0	0	0	-4.82242	0.0152726	0.0968783	NAC domain-containing protein	PF02365	PF02365: No apical meristem (NAM) protein
TraesCS2B02G120600	614.779	686.93	652.797	193.015	245.267	252.752	5.278	5.632	5.476	1.71	1.862	1.992	-1.54991	7.26924e-61	1.61597e-58	ATP-dependent RNA helicase DeaD	PF00270; PF00271; PF16124; PF09382; PF00570; PF14493	PF00270: DEAD/DEAH box helicase; PF00271: Helicase conserved C-terminal domain; PF16124: RecQ zinc-binding; PF09382: RQC domain; PF00570: HRDC domain; PF14493: Helix-turn-helix domain
TraesCS2B02G121600	32	31	43	112.019	161.13	158.699	0.291	0.269	0.382	1.052	1.296	1.326	1.96802	1.00355e-24	9.26689e-23	extra-large G-like protein, putative (DUF3133)	PF11331	PF11331: Probable zinc-ribbon domain
TraesCS2B02G130300	1350.89	1319.1	1413.6	477.51	800.514	802.277	40.678	37.971	41.621	14.693	21.553	22.308	-1.03466	3.24863e-26	3.1776e-24	Ultraviolet-B-repressible protein	PF06596	PF06596: Photosystem II reaction centre X protein (PsbX)
TraesCS2B02G131400	13.07	18.509	6.469	6.787	6.289	3.106	0.425	0.575	0.206	0.225	0.183	0.093	-1.25392	0.0329113	0.169668	Universal stress protein	PF00582	PF00582: Universal stress protein family
TraesCS2B02G131600	3	8	6	0	2	2	0.068	0.174	0.133	0	0.041	0.042	-2.04658	0.0445176	0.209453	E3 ubiquitin-protein ligase	PF13445	PF13445: RING-type zinc-finger
TraesCS2B02G133500	189.01	177.201	184.05	69.407	81.726	97.698	6.218	5.573	5.921	2.33	2.407	2.97	-1.1942	3.5027e-16	2.09666e-14	Photosystem I reaction center subunit N	PF05479	PF05479: Photosystem I reaction centre subunit N (PSAN or PSI-N)
TraesCS2B02G134200	87.495	91.252	94.147	188.337	224.594	192.271	1.28	1.276	1.346	2.836	2.915	2.587	1.09928	1.58191e-15	9.02326e-14	GH3 family protein	PF03321	PF03321: GH3 auxin-responsive promoter
TraesCS2B02G135500	85	60	56	22	25	26	1.105	0.745	0.713	0.295	0.288	0.311	-1.50751	1.01306e-08	3.15801e-07	Cation calcium exchanger	PF01699	PF01699: Sodium/calcium exchanger protein
TraesCS2B02G137500	8	12	16	25	39	15	0.135	0.183	0.25	0.418	0.554	0.233	1.07395	0.0126453	0.0840226	Ankyrin repeat protein-like	PF12796; PF07719	PF12796: Ankyrin repeats (3 copies); PF07719: Tetratricopeptide repeat
TraesCS2B02G140900	0	1	0	9	6	2.191	0	0.036	0	0.349	0.205	0.077	3.66176	0.00452126	0.0376504	6-methylsalicylic acid synthase	0	0
TraesCS2B02G141100	1.604	4	1	0	0	0	0.049	0.116	0.03	0	0	0	-4.23672	0.045886	0.213968	ATPase E1-E2 type family protein / haloacid dehalogenase-like hydrolase family protein	0	0
TraesCS2B02G145800	30	26.412	49.822	19.687	19.396	12	0.626	0.527	1.017	0.422	0.36	0.231	-1.09482	0.00191116	0.0187381	Tyrosine-specific transport protein, putative	PF03222	PF03222: Tryptophan/tyrosine permease family
TraesCS2B02G157500	24	23	16	1	12	5	0.601	0.551	0.392	0.026	0.268	0.115	-1.85661	0.000224053	0.00307608	Structural constituent of ribosome, putative	PF03350	PF03350: Uncharacterized protein family, UPF0114
TraesCS2B02G157600	3313.25	3664.63	3392.41	1104.78	1380.14	1193.54	18.717	19.768	18.721	6.45	6.883	6.186	-1.54494	6.83582e-112	2.9307e-109	Magnesium-chelatase subunit H	PF11965; PF02514	PF11965: Domain of unknown function (DUF3479); PF02514: CobN/Magnesium Chelatase
TraesCS2B02G159800	16	7.731	21	0	7	4	0.224	0.104	0.288	0	0.087	0.052	-2.06278	0.000866796	0.0097905	Terpene synthase	PF01397; PF03936	PF01397: Terpene synthase, N-terminal domain; PF03936: Terpene synthase family, metal binding domain
TraesCS2B02G160100	18.769	10.936	17	1	0	3	0.578	0.263	0.482	0.031	0	0.085	-3.4758	1.42916e-06	3.25432e-05	Lipase	PF01764	PF01764: Lipase (class 3)
TraesCS2B02G161500	0	0	0	0	7	2.141	0	0	0	0	0.067	0.021	4.58942	0.0306048	0.160937	ARM repeat superfamily protein	0	0
TraesCS2B02G163600	11	7	3	10	19	18	0.167	0.102	0.045	0.156	0.256	0.252	1.08666	0.0332253	0.170813	Hexosyltransferase	PF01501	PF01501: Glycosyl transferase family 8
TraesCS2B02G165100	7	3	7	0	2	2	0.541	0.223	0.531	0	0.142	0.145	-2.05498	0.0447235	0.210136	Nucleolar RNA binding protein	0	0
TraesCS2B02G171200	3	4	3	7	10	17	0.044	0.056	0.043	0.106	0.13	0.229	1.67359	0.0104248	0.0724364	4-coumarate-CoA ligase	PF00501; PF13193	PF00501: AMP-binding enzyme; PF13193: AMP-binding enzyme C-terminal domain
TraesCS2B02G173500	0	0	0	4	3	7	0	0	0	0.066	0.043	0.103	5.24087	0.00233048	0.0220015	Peroxidase	PF00141	PF00141: Peroxidase
TraesCS2B02G175600	14	17	11.198	2	3	7	0.507	0.589	0.397	0.074	0.098	0.235	-1.83416	0.00192437	0.0188439	Chaperone protein DnaJ	PF00226	PF00226: DnaJ domain
TraesCS2B02G180000	30.887	17	28.655	69.802	58.487	73.821	0.424	0.223	0.384	0.987	0.712	0.932	1.35306	2.84415e-07	7.31668e-06	Calmodulin-binding family protein, putative, expressed	0	0
TraesCS2B02G180300	27.668	24.392	37	4.117	20	21	0.844	0.711	1.104	0.128	0.546	0.592	-1.04538	0.00762929	0.05684	Glucan endo-1,3-beta-glucosidase 3	PF07983	PF07983: X8 domain
TraesCS2B02G184000	23	21	21	8	1	5	0.398	0.347	0.355	0.142	0.015	0.08	-2.21767	1.31147e-05	0.000246403	Glycosyltransferase	PF00201	PF00201: UDP-glucoronosyl and UDP-glucosyl transferase
TraesCS2B02G185100	41.947	42.331	31.834	11.003	24.584	17.3	0.88	0.849	0.653	0.237	0.459	0.334	-1.18705	0.000205981	0.00285671	Phytoene desaturase	PF01593	PF01593: Flavin containing amine oxidoreductase
TraesCS2B02G189700	70.878	92.709	86.584	23.689	33.998	44.145	1.733	2.166	2.07	0.593	0.741	0.995	-1.34535	2.69643e-09	8.96439e-08	Alcohol dehydrogenase, putative	PF08240; PF00107	PF08240: Alcohol dehydrogenase GroES-like domain; PF00107: Zinc-binding dehydrogenase
TraesCS2B02G192700	2	1	3	193.305	280.071	256.38	0.051	0.024	0.075	5.042	6.363	6.023	6.786	6.2505e-120	2.92683e-117	cold regulated protein 27	0	0
TraesCS2B02G199300	16.26	8.416	24.558	3.026	8	4.042	0.69	0.342	1.019	0.13	0.305	0.159	-1.74541	0.00167551	0.0168428	sugar transporter, putative (DUF1195)	PF06708	PF06708: Protein of unknown function (DUF1195)
TraesCS2B02G200100	1	1.041	3	9	5	6	0.023	0.023	0.068	0.213	0.103	0.128	1.88347	0.0316813	0.16506	Sulfotransferase	PF00685	PF00685: Sulfotransferase domain
TraesCS2B02G200500	0	0	0	1	3	4	0	0	0	0.063	0.169	0.231	4.44108	0.0284443	0.152714	EGG APPARATUS-1 protein	0	0
TraesCS2B02G204500	26	43	25	9	14	18	0.655	1.033	0.613	0.231	0.313	0.416	-1.24094	0.000871005	0.0098261	Dihydroflavonol-4-reductase	PF01370	PF01370: NAD dependent epimerase/dehydratase family
TraesCS2B02G209200	45.917	43.211	48.484	100.962	129.437	111.717	0.746	0.671	0.77	1.688	1.868	1.671	1.26079	5.87592e-12	2.5282e-10	WRKY transcription factor, putative	PF03106	PF03106: WRKY DNA -binding domain
TraesCS2B02G210600	59.589	44.315	40.722	108.092	146.602	141.597	0.76	0.54	0.508	1.421	1.657	1.661	1.39809	3.22643e-14	1.67734e-12	GH3.3	PF03321	PF03321: GH3 auxin-responsive promoter
TraesCS2B02G216400	308.586	358.441	354.58	152.791	153.618	147.045	4.809	5.337	5.4	2.45	2.124	2.108	-1.21653	2.58527e-26	2.53249e-24	Aldehyde dehydrogenase	PF00171	PF00171: Aldehyde dehydrogenase family
TraesCS2B02G220100	3732.11	3788.79	3767.5	1063.7	1123.85	1103.38	132.103	128.232	130.38	38.379	35.664	36.107	-1.82376	6.03961e-154	3.64164e-151	Chlorophyll a-b binding protein, chloroplastic	PF00504	PF00504: Chlorophyll A-B binding protein
TraesCS2B02G220500	8	4	4	17	12	9	0.093	0.045	0.046	0.205	0.124	0.097	1.194	0.0356664	0.179985	vacuolar sorting-associated protein (DUF946)	PF06101	PF06101: Plant protein of unknown function (DUF946)
TraesCS2B02G222900	80.163	58.693	95.894	421.268	517.994	485.703	1.744	1.22	2.039	9.399	10.03	9.734	2.54875	5.57658e-92	1.86898e-89	Receptor-like protein kinase	PF00069	PF00069: Protein kinase domain
TraesCS2B02G224000	5.013	1.011	3.182	7.328	11.135	19.766	0.054	0.01	0.034	0.082	0.107	0.197	1.94954	0.00295685	0.0266917	Phenylalanine ammonia-lyase	PF00221	PF00221: Aromatic amino acid lyase
TraesCS2B02G224300	31.747	26.791	30.614	135.085	184.28	192.352	0.33	0.266	0.311	1.45	1.698	1.839	2.46216	5.70719e-39	8.34577e-37	Phenylalanine ammonia-lyase	PF00221	PF00221: Aromatic amino acid lyase
TraesCS2B02G229900	34.711	45.366	47.249	13.576	21.575	29.087	0.631	0.783	0.834	0.252	0.346	0.487	-1.03651	0.000560336	0.00675781	lysine ketoglutarate reductase trans-splicing-like protein (DUF707)	PF05212	PF05212: Protein of unknown function (DUF707)
TraesCS2B02G230800	10	9.771	7	1	2	0	0.157	0.147	0.107	0.016	0.028	0	-3.05637	0.00053989	0.00654831	Glycosyltransferase	PF00201	PF00201: UDP-glucoronosyl and UDP-glucosyl transferase
TraesCS2B02G233100	25	23	23	10	15	8.442	2.075	1.832	1.872	0.829	1.143	0.655	-1.12935	0.00490586	0.0401255	Wound-responsive family protein	PF12609	PF12609: Wound-induced protein
TraesCS2B02G233400	4440.75	4386.6	4284.97	1918.23	2161.96	2175.05	70.364	66.401	66.352	31.264	30.402	31.703	-1.11589	4.33788e-63	1.00141e-60	Chlorophyll a-b binding protein, chloroplastic	PF00504	PF00504: Chlorophyll A-B binding protein
TraesCS2B02G236200	60.519	58.428	68.252	166.581	192.412	217.272	0.52	0.48	0.573	1.478	1.461	1.714	1.57046	8.10607e-24	7.20317e-22	Cellulose synthase-like protein	PF03552	PF03552: Cellulose synthase
TraesCS2B02G241400	5	3	9	11	16	12	0.059	0.04	0.142	0.17	0.166	0.129	1.1268	0.0418448	0.201082	Receptor-like protein kinase||Protein kinase	PF01657; PF00069	PF01657: Salt stress response/antifungal; PF00069: Protein kinase domain
TraesCS2B02G244100	5.108	18	10	18.08	29.49	36.462	0.146	0.491	0.279	0.528	0.752	0.96	1.27977	0.00244858	0.0229296	Glutathione S-transferase	PF13417; PF13410	PF13417: Glutathione S-transferase, N-terminal domain; PF13410: Glutathione S-transferase, C-terminal domain
TraesCS2B02G244600	72	80.632	67.585	12	6	10	0.926	0.991	0.849	0.159	0.068	0.118	-3.00163	7.75012e-23	6.54759e-21	Isocitrate lyase	PF00463	PF00463: Isocitrate lyase family
TraesCS2B02G245800	63	62.816	58.931	25	24.159	45	2.144	2.045	1.963	0.869	0.738	1.417	-1.01862	6.06859e-05	0.000970857	Transmembrane protein||CTD small phosphatase-like protein 2, putative	0	0
TraesCS2B02G247300	50	47	39	160	190	202	0.61	0.547	0.465	2.01	2.052	2.264	1.96798	4.97572e-32	5.82994e-30	Heat-shock protein, putative	PF00011	PF00011: Hsp20/alpha crystallin family
TraesCS2B02G255300	5.168	1.312	3.672	0	0	0	0.063	0.015	0.044	0	0	0	-4.8412	0.0133368	0.0874946	E3 ubiquitin-protein ligase	PF13639; PF02845	PF13639: Ring finger domain; PF02845: CUE domain
TraesCS2B02G255700	29.177	31.965	24.431	0	0	0	0.363	0.379	0.296	0	0	0	-7.8648	8.22492e-18	5.41418e-16	WD repeat-containing protein	PF08513; PF00400	PF08513: LisH; PF00400: WD domain, G-beta repeat
TraesCS2B02G255900	38.67	40.899	35.983	2.986	2.579	4.412	0.671	0.678	0.61	0.053	0.047	0.07	-3.53258	2.2492e-15	1.26654e-13	Asparagine-tRNA ligase	PF01336; PF00152	PF01336: OB-fold nucleic acid binding domain; PF00152: tRNA synthetases class II (D, K and N)
TraesCS2B02G269300	172	221	216.465	65	113	98	4.669	5.734	5.745	1.805	2.738	2.454	-1.19657	1.62045e-15	9.23108e-14	3-oxo-5-alpha-steroid 4-dehydrogenase family protein	PF02544	PF02544: 3-oxo-5-alpha-steroid 4-dehydrogenase
TraesCS2B02G272300	1314.76	1495.72	1392.53	506.018	570.77	614.931	59.072	64.314	61.221	23.077	23.11	25.615	-1.36068	1.98462e-72	5.16895e-70	Photosystem I reaction center subunit psaK	PF01241	PF01241: Photosystem I psaG / psaK
TraesCS2B02G276000	3	6	1	11	13	10	0.104	0.198	0.034	0.388	0.403	0.32	1.68368	0.0100511	0.0704358	HTH-type transcriptional regulator	PF14009	PF14009: Domain of unknown function (DUF4228)
TraesCS2B02G276500	212	224	214	82	98	98	3.908	3.945	3.855	1.553	1.605	1.663	-1.2736	8.73875e-22	7.00203e-20	F-box family protein	PF00646	PF00646: F-box domain
TraesCS2B02G276600	12	10	8	23	34	14	0.799	0.638	0.522	1.539	2.064	0.869	1.1804	0.00751422	0.0561698	F-box family protein	PF12937	PF12937: F-box-like
TraesCS2B02G277600	49.001	58.829	70.277	98.994	142.402	146.74	0.648	0.743	0.908	1.348	1.669	1.784	1.06817	2.55379e-09	8.51787e-08	Nitrate transporter 1.2	PF00854	PF00854: POT family
TraesCS2B02G284700	17	16	20	36.633	44	47	0.42	0.378	0.484	0.928	0.97	1.072	1.21183	6.37433e-05	0.00101497	Blue copper protein	PF02298	PF02298: Plastocyanin-like domain
TraesCS2B02G286900	6	5	10	20	18	34	0.227	0.181	0.371	0.772	0.613	1.192	1.71219	0.000178269	0.00251916	Plant/T7H20-70 protein	0	0
TraesCS2B02G287400	724.646	659.013	613.375	1432.12	1921.14	1718.33	8.821	7.509	7.189	18.009	20.455	19.319	1.29015	2.46156e-61	5.53738e-59	flocculation protein	0	0
TraesCS2B02G289700	1	3.009	1.133	9.048	1.013	13.237	0.032	0.092	0.035	0.292	0.029	0.381	2.08269	0.0270348	0.147287	Basic helix-loop-helix (BHLH) Transcription Factor	PF00010	PF00010: Helix-loop-helix DNA-binding domain
TraesCS2B02G289900	52.103	58.774	50.318	161.198	225.784	182.522	1.041	1.122	0.983	3.308	4.014	3.359	1.766	8.79184e-28	9.06988e-26	Basic helix-loop-helix (BHLH) Transcription Factor	PF00010	PF00010: Helix-loop-helix DNA-binding domain
TraesCS2B02G290100	23.632	25	29	37	76	66.422	0.184	0.189	0.234	0.279	0.491	0.454	1.1425	3.15457e-05	0.000539788	Serine/threonine-protein kinase	PF01453; PF00954; PF08276; PF00069	PF01453: D-mannose binding lectin; PF00954: S-locus glycoprotein domain; PF08276: PAN-like domain; PF00069: Protein kinase domain
TraesCS2B02G293700	7	8	7.302	14.036	18.752	17.19	0.087	0.095	0.089	0.18	0.207	0.196	1.10011	0.0217915	0.125964	Exocyst complex component exo70a1	PF03081	PF03081: Exo70 exocyst complex subunit
TraesCS2B02G294500	1436.42	1504.29	1419	317.963	345	360	16.827	16.832	16.243	3.839	3.579	3.875	-2.13873	3.81514e-172	2.69402e-169	Peptidylprolyl isomerase	PF00254; PF00515	PF00254: FKBP-type peptidyl-prolyl cis-trans isomerase; PF00515: Tetratricopeptide repeat
TraesCS2B02G295900	6	10	18.788	1	4	3	0.063	0.101	0.193	0.011	0.037	0.029	-2.12744	0.00346839	0.0303428	U-box domain-containing protein	PF04564	PF04564: U-box domain
TraesCS2B02G296600	19	13	11	6	6	4	0.342	0.224	0.194	0.111	0.096	0.066	-1.4525	0.00824172	0.0604109	Chitinase-like protein	PF00704	PF00704: Glycosyl hydrolases family 18
TraesCS2B02G298200	19.254	15.829	19.33	43.25	41.942	38.352	0.488	0.38	0.476	1.109	0.937	0.885	1.13311	0.000183625	0.00258363	N-acetyl-gamma-glutamyl-phosphate reductase||Nodulation receptor kinase	0	0
TraesCS2B02G298300	6	6	7	0	2	3	0.161	0.154	0.183	0	0.048	0.074	-1.9107	0.0404994	0.196728	F-box/kelch-repeat protein	PF01344; PF07646	PF01344: Kelch motif; PF07646: Kelch motif
TraesCS2B02G299900	2.018	3	3	13	10	10	0.088	0.125	0.128	0.577	0.394	0.405	1.95555	0.00311714	0.0278305	Chaperone protein dnaJ-related	0	0
TraesCS2B02G301800	531.446	536.697	601.153	243.968	298.297	254.5	6.327	6.103	6.993	2.993	3.145	2.784	-1.11622	3.59655e-31	4.10119e-29	Yellow stripe-like transporter 12	PF03169	PF03169: OPT oligopeptide transporter protein
TraesCS2B02G308400	8	10	4.516	13	32.058	16	0.149	0.178	0.082	0.249	0.532	0.275	1.35979	0.00563191	0.0447193	Arogenate dehydratase	PF00800	PF00800: Prephenate dehydratase
TraesCS2B02G310100	38.926	50	40.407	8	0	7	0.824	1.011	0.836	0.174	0	0.136	-3.11207	1.07078e-13	5.29964e-12	Late embryogenesis abundant protein	PF06830	PF06830: Root cap
TraesCS2B02G310700	22.316	37	32.373	77	91.258	96	0.482	0.764	0.684	1.707	1.755	1.911	1.47494	3.24319e-11	1.30606e-09	Terminal flower 1	PF01161	PF01161: Phosphatidylethanolamine-binding protein
TraesCS2B02G311000	18	9	5	1	3	2	0.517	0.247	0.14	0.029	0.077	0.053	-2.40542	0.00209264	0.0201833	Oxysterol-binding protein 11	0	0
TraesCS2B02G312600	597.279	625.033	668.49	262.895	295.928	297.688	62.233	62.597	68.587	27.202	28.501	29.171	-1.19039	6.58697e-39	9.62164e-37	Photosystem I subunit O	0	0
TraesCS2B02G315600	13	5	7	1	1	0	0.376	0.15	0.214	0.032	0.028	0	-3.46528	0.000632804	0.00750094	Sulfotransferase	PF00685	PF00685: Sulfotransferase domain
TraesCS2B02G318100	5	3	3	0	1	0	0.05	0.029	0.029	0	0.009	0	-3.1026	0.0317483	0.165273	Cellulose synthase family protein, expressed	PF03552	PF03552: Cellulose synthase
TraesCS2B02G318900	314.12	294.297	317.602	1	0	0	8.6	7.701	8.501	0.028	0	0	-9.43891	1.02613e-177	7.56974e-175	Cytochrome P450, putative	PF00067	PF00067: Cytochrome P450
TraesCS2B02G319000	455.062	576.833	486.599	0	0	0	9.145	11.076	9.558	0	0	0	-12.0072	1.79663e-251	2.06297e-248	Cytochrome P450, putative	PF00067	PF00067: Cytochrome P450
TraesCS2B02G323500	44.488	29.005	28.113	16.633	7.752	19.479	0.962	0.6	0.594	0.369	0.149	0.388	-1.24554	0.00107499	0.0116986	NAC domain-containing protein	PF02365	PF02365: No apical meristem (NAM) protein
TraesCS2B02G324500	54.589	49.198	28.313	22.466	22.556	14	0.37	0.319	0.188	0.158	0.135	0.087	-1.20174	0.000230803	0.00315595	T-complex protein 11	PF05794	PF05794: T-complex protein 11
TraesCS2B02G328400	26	27	27	18	8	11	0.374	0.371	0.38	0.267	0.102	0.146	-1.1375	0.00408442	0.0347333	Cytochrome P450, putative	PF00067	PF00067: Cytochrome P450
TraesCS2B02G329600	24	43	30	5	3	3	0.228	0.389	0.278	0.049	0.025	0.026	-3.13732	6.59544e-11	2.57059e-09	Ferric reduction oxidase 7	PF01794; PF08022; PF08030	PF01794: Ferric reductase like transmembrane component; PF08022: FAD-binding domain; PF08030: Ferric reductase NAD binding domain
TraesCS2B02G332700	106	131	138	55	49	55	4.571	5.406	5.822	2.409	1.902	2.197	-1.28011	2.31361e-12	1.02934e-10	Protein kinase superfamily protein	0	0
TraesCS2B02G334600	15.436	19.227	16	7	7.459	7	0.342	0.408	0.347	0.159	0.147	0.143	-1.27123	0.00764612	0.0569525	Aspartic proteinase nepenthesin-1	PF14543; PF14541	PF14543: Xylanase inhibitor N-terminal; PF14541: Xylanase inhibitor C-terminal
TraesCS2B02G335400	933.803	908.791	958.421	393.142	429.103	464.452	10.493	9.727	10.406	4.519	4.351	4.749	-1.17034	1.63163e-46	2.8127e-44	Zeaxanthin epoxidase, chloroplastic	PF01494; PF00498	PF01494: FAD binding domain; PF00498: FHA domain
TraesCS2B02G336300	9	12	11	4	4	5	0.202	0.258	0.242	0.092	0.08	0.104	-1.3212	0.0358084	0.180447	Ring finger protein, putative	PF13639	PF13639: Ring finger domain
TraesCS2B02G337700	0	1	1	3	1	10	0	0.105	0.107	0.325	0.101	1.026	2.55801	0.0448331	0.210469	guanylate kinase 1	0	0
TraesCS2B02G340300	3753.32	3610.37	3710.37	1208.24	1614.98	1577.11	89.714	82.473	86.698	29.595	34.403	34.752	-1.38587	2.99151e-84	9.20798e-82	Chlorophyll a-b binding protein, chloroplastic	PF00504	PF00504: Chlorophyll A-B binding protein
TraesCS2B02G342900	25	34.374	35	4.211	8	12	0.591	0.777	0.81	0.102	0.169	0.262	-1.99918	4.46783e-07	1.11483e-05	Amino acid transporter, putative	PF01490	PF01490: Transmembrane amino acid transporter protein
TraesCS2B02G347600	13	17	18	5	5	4	0.736	0.922	0.998	0.286	0.257	0.211	-1.79563	0.000764173	0.00880827	Protein YcgL	0	0
TraesCS2B02G348800	9	8	7	45	55	34	0.298	0.254	0.227	1.522	1.633	1.042	2.41532	8.62975e-11	3.31551e-09	Heavy metal transport/detoxification protein	0	0
TraesCS2B02G349200	0	0	0	3.112	6.106	3.056	0	0	0	0.191	0.337	0.173	5.04193	0.00509115	0.0413301	Heavy metal transport/detoxification protein	0	0
TraesCS2B02G350000	6	12	6	28	36.839	31	0.478	0.918	0.469	2.231	2.692	2.309	1.93177	7.78086e-07	1.86098e-05	Heavy metal transport/detoxification protein	0	0
TraesCS2B02G353500	9	4.382	17.79	1	7	5	0.23	0.107	0.445	0.026	0.16	0.118	-1.31091	0.0498341	0.226445	Brevis radix-like protein	PF08381	PF08381: Transcription factor regulating root and shoot growth via Pin3
TraesCS2B02G355600	22	17	15	35	51	57	0.447	0.33	0.298	0.731	0.923	1.068	1.34298	8.58222e-06	0.000167966	NAC domain protein,	PF02365	PF02365: No apical meristem (NAM) protein
TraesCS2B02G358900	39	30	34.925	98.831	112.773	76.759	0.818	0.602	0.716	2.128	2.106	1.484	1.42211	1.48973e-10	5.58692e-09	rRNA N-glycosidase	0	0
TraesCS2B02G359600	116.712	150.629	118.51	28.672	63.375	57.59	2.496	3.079	2.478	0.629	1.206	1.135	-1.42205	2.21248e-13	1.06548e-11	BTB/POZ and TAZ domain protein	PF00651; PF02135	PF00651: BTB/POZ domain; PF02135: TAZ zinc finger
TraesCS2B02G362300	67.122	79.183	73.766	298.919	358.464	289.649	0.714	0.804	0.767	3.278	3.374	2.83	2.05546	8.99315e-53	1.73615e-50	Phospholipase A1-II 7	0	0
TraesCS2B02G364000	6	4	14	0	0	0	0.09	0.057	0.205	0	0	0	-6.04872	6.30631e-05	0.00100464	Malate synthase	PF01274	PF01274: Malate synthase
TraesCS2B02G365000	16.228	12.398	14	3	7	3.097	0.355	0.259	0.3	0.067	0.136	0.062	-1.7309	0.00257722	0.023915	Protein DDI1 2	0	0
TraesCS2B02G366900	231.103	241.721	301.528	82.507	85.33	99.165	4.164	4.186	5.31	1.528	1.366	1.645	-1.58242	1.03153e-28	1.08795e-26	Phosphoglycolate phosphatase	PF13344; PF13242	PF13344: Haloacid dehalogenase-like hydrolase; PF13242: HAD-hyrolase-like
TraesCS2B02G367300	53.374	57.859	64.863	2.465	1.259	2.341	1.002	1.048	1.19	0.048	0.021	0.04	-4.82221	2.18554e-28	2.29044e-26	B-box zinc finger protein	PF00643	PF00643: B-box zinc finger
TraesCS2B02G367500	7	17	7	24	43.443	35.128	0.23	0.534	0.225	0.805	1.278	1.066	1.65789	1.54856e-05	0.000286112	Calcium-binding protein	PF13499	PF13499: EF-hand domain pair
TraesCS2B02G368400	8.46	7	8.581	3.413	4.071	1.105	0.118	0.094	0.117	0.049	0.05	0.014	-1.49202	0.0384596	0.189872	Nitrate transporter 1.2	PF00854	PF00854: POT family
TraesCS2B02G372000	219.837	270.751	194.07	49.054	51.274	56.515	4.07	4.789	3.512	0.933	0.844	0.963	-2.17009	5.32787e-40	8.00381e-38	CONSTANS-like protein	PF00643; PF06203	PF00643: B-box zinc finger; PF06203: CCT motif
TraesCS2B02G372700	151.674	117.561	156.754	58	92	54	3.871	2.865	3.906	1.513	2.094	1.271	-1.11621	9.42078e-10	3.29273e-08	Photosystem II reaction center PsbP family protein	PF01789	PF01789: PsbP
TraesCS2B02G373300	110	88	68	224	301	278	1.047	0.8	0.633	2.2	2.535	2.431	1.53888	4.54081e-27	4.57016e-25	Ubiquitin carboxyl-terminal hydrolase 2	PF13968; PF04578	PF13968: Domain of unknown function (DUF4220); PF04578: Protein of unknown function, DUF594
TraesCS2B02G384900	32.493	19	33.049	103.981	132.095	158.216	0.298	0.167	0.296	0.984	1.072	1.333	2.16254	1.0947e-23	9.66912e-22	Serine/threonine-protein kinase	PF01453; PF00954; PF08276; PF00069	PF01453: D-mannose binding lectin; PF00954: S-locus glycoprotein domain; PF08276: PAN-like domain; PF00069: Protein kinase domain
TraesCS2B02G385200	25	20.96	12	4	4	7	0.685	0.549	0.322	0.112	0.098	0.177	-1.9735	0.000174226	0.00246769	Caleosin	PF05042	PF05042: Caleosin related protein
TraesCS2B02G388800	120.965	135.333	121.008	328.075	360.256	390.614	1.685	1.801	1.647	4.706	4.45	5.004	1.46724	3.93161e-37	5.52299e-35	Lectin receptor kinase	PF00139; PF00069	PF00139: Legume lectin domain; PF00069: Protein kinase domain
TraesCS2B02G394500	6.671	3.336	3.023	5	12	19	0.07	0.034	0.031	0.054	0.112	0.184	1.37264	0.0295824	0.157008	Yellow stripe-like transporter 12	PF03169	PF03169: OPT oligopeptide transporter protein
TraesCS2B02G396700	308.525	341.105	308.244	108.66	131.603	109.618	5.885	6.217	5.747	2.126	2.225	1.92	-1.50072	1.12337e-36	1.56147e-34	Aquaporin	PF00230	PF00230: Major intrinsic protein
TraesCS2B02G396800	91.125	96.677	72.016	40.402	37.68	37.511	1.701	1.724	1.314	0.775	0.625	0.644	-1.21089	1.90339e-08	5.72526e-07	Aquaporin	PF00230	PF00230: Major intrinsic protein
TraesCS2B02G398100	0	1.054	2.071	3.198	11.605	3.107	0	0.019	0.038	0.062	0.383	0.054	2.31458	0.0289969	0.154813	Phenylalanine ammonia-lyase	PF00221	PF00221: Aromatic amino acid lyase
TraesCS2B02G398200	17	9	25.153	51.125	38	38	0.169	0.085	0.244	0.523	0.333	0.346	1.27044	0.000216556	0.00298526	Phenylalanine ammonia-lyase	PF00221	PF00221: Aromatic amino acid lyase
TraesCS2B02G398300	4	10	5	26	39	34	0.039	0.093	0.056	0.261	0.336	0.304	2.30627	1.90173e-08	5.72156e-07	Phenylalanine ammonia-lyase	PF00221	PF00221: Aromatic amino acid lyase
TraesCS2B02G398400	42.607	43.444	43.732	103.518	137.434	144.485	0.439	0.428	0.441	1.101	1.254	1.369	1.51519	1.27631e-16	7.83516e-15	Phenylalanine ammonia-lyase	PF00221	PF00221: Aromatic amino acid lyase
TraesCS2B02G401500	79.068	68	82	38	39	34	1.014	0.833	1.028	0.502	0.531	0.417	-1.08996	7.88601e-07	1.8851e-05	Beta-glucosidase	PF00232	PF00232: Glycosyl hydrolase family 1
TraesCS2B02G406600	13	12.344	21	25.024	37	46	0.379	0.345	0.6	0.746	0.965	1.239	1.15819	0.000781673	0.00897473	Zinc finger, B-box	PF00643	PF00643: B-box zinc finger
TraesCS2B02G407600	14.387	21.812	12.199	8.027	11.267	5.07	0.252	0.364	0.209	0.144	0.175	0.082	-1.02669	0.0386555	0.190476	Homeobox protein, putative	PF00046; PF02183	PF00046: Homeobox domain; PF02183: Homeobox associated leucine zipper
TraesCS2B02G411800	23	21	17	13	2	10	0.894	0.781	0.646	0.514	0.07	0.36	-1.30038	0.00744116	0.0557371	Oxidative stress 3, putative isoform 2	0	0
TraesCS2B02G411900	108.674	95.292	134.781	40.766	60.617	58.574	1.384	1.159	1.677	0.535	0.684	0.686	-1.13476	3.24527e-09	1.07053e-07	Pentatricopeptide repeat-containing protein	PF01535; PF12854; PF13041	PF01535: PPR repeat; PF12854: PPR repeat; PF13041: PPR repeat family
TraesCS2B02G412500	32	54	31.723	12	15	13	1.543	2.493	1.497	0.587	0.653	0.582	-1.59492	4.89507e-06	0.000100887	Heavy metal transport/detoxification superfamily protein	PF00403	PF00403: Heavy-metal-associated domain
TraesCS2B02G414500	372.367	401.561	414.415	122.761	126.494	142.607	7.046	7.261	7.665	2.386	2.128	2.484	-1.64698	1.35851e-48	2.43404e-46	Beta-carotene hydroxylase	PF04116	PF04116: Fatty acid hydroxylase superfamily
TraesCS2B02G414700	111	88	124.537	29	32	40	3.141	2.33	3.373	0.822	0.792	1.023	-1.72637	8.58855e-16	5.00044e-14	Nuclear transport factor 2 (NTF2) family protein	PF10184	PF10184: Uncharacterized conserved protein (DUF2358)
TraesCS2B02G414800	7	10	15	26.509	30.274	29	0.096	0.131	0.202	0.375	0.369	0.367	1.36487	0.000466982	0.00579059	1-aminocyclopropane-1-carboxylate synthase	PF00155	PF00155: Aminotransferase class I and II
TraesCS2B02G416100	16.779	7	9.873	2	3	7	0.239	0.095	0.138	0.029	0.038	0.092	-1.51802	0.0249001	0.138842	S-type anion channel	PF03595	PF03595: Voltage-dependent anion channel
TraesCS2B02G416900	0	0	0	163.377	78.851	14.19	0	0	0	2.014	0.835	0.156	9.45429	1.87889e-21	1.47681e-19	Subtilisin-like protease	PF05922; PF00082; PF02225	PF05922: Peptidase inhibitor I9; PF00082: Subtilase family; PF02225: PA domain
TraesCS2B02G419600	98.542	96.787	86.608	43.855	54.216	41.049	2.298	2.157	1.974	1.048	1.126	0.882	-1.0664	4.40209e-08	1.26919e-06	Heat Stress Transcription Factor family protein	PF00447	PF00447: HSF-type DNA-binding
TraesCS2B02G422500	27	41.334	35	75.227	68.215	79	0.337	0.492	0.426	0.966	0.753	0.906	1.06128	4.46641e-06	9.27619e-05	Kinase family protein	PF07714	PF07714: Protein tyrosine kinase
TraesCS2B02G428500	32	28	37	12	21	15	0.559	0.467	0.631	0.215	0.326	0.241	-1.06436	0.00200179	0.0194634	Glycosyltransferase	PF00201	PF00201: UDP-glucoronosyl and UDP-glucosyl transferase
TraesCS2B02G429700	32	31	31	114	133	138	4.227	3.946	4.054	14.841	16.354	17.198	1.98046	9.22684e-25	8.52614e-23	Type IV secretion system putative lipoprotein virB7	0	0
TraesCS2B02G431000	9	14	6	31	27	32	0.156	0.233	0.102	0.554	0.417	0.512	1.58063	4.38275e-05	0.000725231	Serine carboxypeptidase family protein, expressed	PF00450	PF00450: Serine carboxypeptidase
TraesCS2B02G435000	11	10	10	26	20	24	0.285	0.247	0.253	0.689	0.462	0.573	1.1255	0.00700487	0.0531811	Cotton fiber protein	PF05553	PF05553: Cotton fibre expressed protein
TraesCS2B02G447100	28.228	20	10	3	12.566	10.836	2.182	1.484	0.758	0.232	0.891	0.784	-1.19978	0.0149195	0.0952609	transmembrane protein, putative (DUF 3339)	PF11820	PF11820: Protein of unknown function (DUF3339)
TraesCS2B02G448100	293.049	259.459	249	664.535	872.054	872.01	7.457	6.31	6.194	17.316	19.792	20.464	1.53315	6.30476e-58	1.35591e-55	Ethylene-responsive transcription factor	PF00847	PF00847: AP2 domain
TraesCS2B02G451600	58	42.94	40.909	3	5	13.617	0.798	0.564	0.55	0.042	0.061	0.172	-2.74867	1.21865e-12	5.54132e-11	Sodium transporter	PF02386	PF02386: Cation transport protein
TraesCS2B02G456000	74	95	78	36	49	35	2.908	3.571	2.998	1.439	1.73	1.273	-1.08857	3.44944e-07	8.74767e-06	Leucine-rich repeat protein kinase family protein	0	0
TraesCS2B02G456100	20	23	22	6	16	11	0.384	0.422	0.413	0.118	0.273	0.194	-1.02913	0.0128859	0.0852783	RING/U-box superfamily protein	PF13639	PF13639: Ring finger domain
TraesCS2B02G459000	0	0	0	11.048	11.643	4.708	0	0	0	0.364	0.336	0.14	6.1956	1.02368e-05	0.000196991	Ubiquinol oxidase	PF01786	PF01786: Alternative oxidase
TraesCS2B02G459900	14	18	22	3	8	3	0.258	0.317	0.397	0.057	0.131	0.051	-1.97475	0.00012333	0.00182675	Glycosyltransferase	PF00201	PF00201: UDP-glucoronosyl and UDP-glucosyl transferase
TraesCS2B02G460700	0	0	0	0	11.545	0	0	0	0	0	1.896	0	4.89041	0.0334037	0.17151	Protease inhibitor/seed storage/lipid transfer protein family protein	PF14368	PF14368: Probable lipid transfer
TraesCS2B02G462600	17.791	20.261	26.222	7.59	18.803	5.628	0.61	0.665	0.879	0.266	0.578	0.178	-1.05663	0.0178401	0.10863	Acetylglutamate kinase	0	0
TraesCS2B02G462800	8	21	18	7	4	9	0.143	0.357	0.313	0.128	0.063	0.148	-1.25417	0.0198306	0.117473	Anthocyanin 5-aromatic acyltransferase	PF02458	PF02458: Transferase family
TraesCS2B02G466400	8	10	8	23	31	54	0.171	0.204	0.167	0.504	0.589	1.062	1.98317	1.30676e-06	2.99534e-05	MYB protein	PF00249	PF00249: Myb-like DNA-binding domain
TraesCS2B02G466500	1.697	4	9.612	17.536	16.142	16	0.029	0.065	0.16	0.307	0.244	0.25	1.63365	0.00342923	0.030054	MYB protein	PF00249	PF00249: Myb-like DNA-binding domain
TraesCS2B02G467200	24.847	39	23.557	5	5	11	0.339	0.509	0.314	0.07	0.061	0.138	-2.08484	1.30033e-06	2.98256e-05	E3 ubiquitin-protein ligase RNF14	PF05773; PF00097; PF01485	PF05773: RWD domain; PF00097: Zinc finger, C3HC4 type (RING finger); PF01485: IBR domain, a half RING-finger domain
TraesCS2B02G471800	4	4	6	9	16	13	0.115	0.11	0.169	0.265	0.412	0.346	1.35994	0.0164059	0.10226	Methyl esterase	PF12697	PF12697: Alpha/beta hydrolase family
TraesCS2B02G474600	49	41.3	56	240	267	302	0.704	0.567	0.786	3.548	3.4	3.988	2.41522	1.83421e-56	3.80226e-54	Receptor-like kinase	PF12819	PF12819: Carbohydrate-binding protein of the ER
TraesCS2B02G474800	41	53	37	17	19	22	0.903	1.116	0.797	0.384	0.373	0.447	-1.21784	4.95223e-05	0.000807923	senescence-associated family protein (DUF581)	PF04570	PF04570: zinc-finger of the FCS-type, C2-C2
TraesCS2B02G474900	80	109	106	29	46	56	4.13	5.385	5.356	1.515	2.147	2.684	-1.22215	5.2959e-09	1.70564e-07	senescence-associated family protein (DUF581)	PF04570	PF04570: zinc-finger of the FCS-type, C2-C2
TraesCS2B02G475000	90	73	106	26	40	39	4.016	3.117	4.628	1.178	1.608	1.613	-1.40866	2.98497e-10	1.09276e-08	senescence-associated family protein (DUF581)	PF04570	PF04570: zinc-finger of the FCS-type, C2-C2
TraesCS2B02G475100	50	56	58	28	19	35	1.849	1.98	2.097	1.055	0.63	1.197	-1.03906	0.00012719	0.00187635	senescence-associated family protein (DUF581)	PF04570	PF04570: zinc-finger of the FCS-type, C2-C2
TraesCS2B02G475700	8	9	10	35.81	50	42	0.338	0.363	0.413	1.536	1.899	1.642	2.17512	8.77347e-10	3.07708e-08	senescence-associated family protein (DUF581)	PF04570	PF04570: zinc-finger of the FCS-type, C2-C2
TraesCS2B02G475800	42	52	58	109	115	113	1.503	1.78	2.03	3.976	3.691	3.74	1.1008	2.11082e-09	7.12865e-08	senescence-associated family protein (DUF581)	PF04570	PF04570: zinc-finger of the FCS-type, C2-C2
TraesCS2B02G476200	0	0	0	2	7	1	0	0	0	0.41	1.381	0.199	4.74131	0.0167043	0.103669	senescence-associated family protein (DUF581)	PF04570	PF04570: zinc-finger of the FCS-type, C2-C2
TraesCS2B02G476600	2	4	2	3	17	8	0.42	0.81	0.418	0.615	3.353	1.589	1.68221	0.0285801	0.153269	senescence-associated family protein (DUF581)	PF04570	PF04570: zinc-finger of the FCS-type, C2-C2
TraesCS2B02G476900	135.681	151.298	111.025	248.466	261.267	324.639	3.204	3.415	2.563	6.014	5.498	7.067	1.01995	1.4027e-14	7.47171e-13	senescence-associated family protein (DUF581)	PF04570	PF04570: zinc-finger of the FCS-type, C2-C2
TraesCS2B02G479500	0	1	0	15.501	20.356	8	0	0.012	0	0.202	0.228	0.093	4.96795	1.35026e-07	3.63654e-06	Disease resistance protein (TIR-NBS-LRR class) family	PF12274	PF12274: Protein of unknown function (DUF3615)
TraesCS2B02G482900	35	43	31	77	73	139	10.273	12.226	9.18	22.042	20.137	38.824	1.35588	5.41208e-08	1.5452e-06	BLT14.1 protein	0	0
TraesCS2B02G483900	19.149	15	10.654	42	53	30	0.328	0.246	0.179	0.74	0.807	0.473	1.42365	3.09766e-05	0.000531082	Glycosyltransferase	PF00201	PF00201: UDP-glucoronosyl and UDP-glucosyl transferase
TraesCS2B02G490400	30.497	27	30	109	162	117.178	1.126	0.953	1.083	4.1	5.367	4.002	2.09036	3.16213e-24	2.85214e-22	Pectinesterase inhibitor domain containing protein	PF04043	PF04043: Plant invertase/pectin methylesterase inhibitor
TraesCS2B02G490600	6	7	10.182	12.23	18	19.204	0.237	0.265	0.394	0.492	0.64	0.703	1.02668	0.0390443	0.191777	DNA polymerase III polC-type	PF00929	PF00929: Exonuclease
TraesCS2B02G494100	4	5	2	0	0	0	0.075	0.09	0.037	0	0	0	-4.94558	0.00789393	0.0584045	Benzyl alcohol O-benzoyltransferase	PF02458	PF02458: Transferase family
TraesCS2B02G500900	44.434	44.698	38.897	8.018	30.071	26.027	6.939	6.752	6.026	1.226	4.41	3.833	-1.06015	0.000742364	0.00859892	Non-specific lipid-transfer protein	PF00234	PF00234: Protease inhibitor/seed storage/LTP family
TraesCS2B02G503800	2	8.73	5	1	1	1	0.027	0.115	0.067	0.014	0.012	0.013	-2.29231	0.0335645	0.172159	F-box domain containing protein, expressed	0	0
TraesCS2B02G504500	21.538	3.104	20.125	31.953	53.59	27.704	0.485	0.067	0.443	0.738	1.075	0.575	1.2686	0.00179826	0.0178418	CsAtPR5	0	0
TraesCS2B02G509400	2.129	3	5	9	25	17	0.116	0.157	0.268	0.498	1.239	0.864	2.22302	0.000152233	0.00219288	Harpin-induced protein	PF03168	PF03168: Late embryogenesis abundant protein
TraesCS2B02G510700	42	34	28.489	64	64.74	89.705	2.665	2.068	1.771	4.087	3.74	5.305	1.01269	2.12674e-05	0.000380531	Pollen Ole e 1 allergen and extensin family protein, putative	0	0
TraesCS2B02G513800	69.699	87.78	76	29	35.468	40.667	5.264	6.357	5.627	2.193	2.454	2.872	-1.19745	6.7193e-08	1.89345e-06	Wound-responsive family protein	PF12609	PF12609: Wound-induced protein
TraesCS2B02G516900	10	14	11	8.208	0	3.25	0.141	0.188	0.151	0.119	0	0.042	-1.59154	0.0238976	0.134847	Beta-fructofuranosidase, insoluble protein	PF00251; PF08244	PF00251: Glycosyl hydrolases family 32 N-terminal domain; PF08244: Glycosyl hydrolases family 32 C terminal
TraesCS2B02G517400	460.536	481.545	454.98	1096.85	1212.85	1172.17	10.379	10.37	10.023	25.347	24.342	24.343	1.27044	6.8296e-62	1.54954e-59	WRKY transcription factor	PF03106	PF03106: WRKY DNA -binding domain
TraesCS2B02G517700	4	1	3	0	0	0	0.038	0.009	0.028	0	0	0	-4.51046	0.0293546	0.156154	Leucine-rich repeat receptor-like protein kinase family protein	PF00560; PF13855	PF00560: Leucine Rich Repeat; PF13855: Leucine rich repeat
TraesCS2B02G530100	5	0	10.576	0	1	0	0.084	0	0.174	0	0.015	0	-3.59852	0.0147901	0.0947189	Farnesyl pyrophosphate synthase	PF00348	PF00348: Polyprenyl synthetase
TraesCS2B02G533200	1.004	1.003	7.029	9.011	10.036	9.035	0.014	0.013	0.093	0.125	0.12	0.112	1.55042	0.0303011	0.159799	Cytochrome P450-like	PF00067	PF00067: Cytochrome P450
TraesCS2B02G533300	2	4	4	0	0	0	0.029	0.056	0.057	0	0	0	-4.81127	0.0112512	0.0768957	Sucrose transporter	PF13347	PF13347: MFS/sugar transport protein
TraesCS2B02G534400	0	0	0	4.279	3.167	1.208	0	0	0	0.066	0.042	0.018	4.58459	0.0197667	0.11721	Purple acid phosphatase	PF16656; PF00149; PF14008	PF16656: Purple acid Phosphatase, N-terminal domain; PF00149: Calcineurin-like phosphoesterase; PF14008: Iron/zinc purple acid phosphatase-like protein C
TraesCS2B02G541300	1	4	0	6.052	16	5	0.023	0.089	0	0.144	0.331	0.107	2.28883	0.00841903	0.0614064	Late embryogenesis abundant (LEA) hydroxyproline-rich glycoprotein family	0	0
TraesCS2B02G544200	27.481	32.778	21.301	9.263	7.081	15.142	0.353	0.402	0.267	0.123	0.081	0.179	-1.4079	0.000434375	0.00545646	Glycerol kinase	PF00370; PF02782	PF00370: FGGY family of carbohydrate kinases, N-terminal domain; PF02782: FGGY family of carbohydrate kinases, C-terminal domain
TraesCS2B02G549300	22	30	35	77.234	84	61	0.198	0.282	0.293	0.78	0.657	0.486	1.3051	1.37027e-07	3.68667e-06	Methylcytosine binding domain protein||Minichromosome maintenance (MCM2/3/5) family protein	0	0
TraesCS2B02G550200	14	27	22	4	5	22	0.549	1.012	0.843	0.159	0.176	0.798	-1.06837	0.032443	0.167921	Major allergen Bet v 1	PF00407	PF00407: Pathogenesis-related protein Bet v I family
TraesCS2B02G553300	85.863	74.061	94.373	29.394	45.438	48.804	2.297	1.893	2.468	0.805	1.085	1.204	-1.09287	2.97981e-07	7.65371e-06	Shikimate kinase	PF01202	PF01202: Shikimate kinase
TraesCS2B02G554900	12	10	17.198	3	1	5	0.215	0.171	0.301	0.055	0.016	0.082	-2.12114	0.000981948	0.0108533	Anthocyanin 5-aromatic acyltransferase	PF02458	PF02458: Transferase family
TraesCS2B02G555000	25	27	5	10	6	7	0.48	0.495	0.094	0.197	0.102	0.124	-1.3293	0.0158487	0.0997187	HXXXD-type acyl-transferase family protein	PF02458	PF02458: Transferase family
TraesCS2B02G559600	19	7.499	13	27.176	39	33.141	0.317	0.12	0.212	0.466	0.578	0.509	1.26579	0.000483135	0.00596012	Cytochrome P450 family protein, expressed	PF00067	PF00067: Cytochrome P450
TraesCS2B02G561300	15	18	15	2	4	5	1.042	1.198	1.021	0.139	0.254	0.324	-2.14044	0.000138117	0.00201548	Wound-responsive family protein	PF12609	PF12609: Wound-induced protein
TraesCS2B02G561400	62	45	64	16	16	28	4.736	3.298	4.795	1.224	1.12	2.001	-1.55605	1.00757e-07	2.7651e-06	Wound-responsive family protein	PF12609	PF12609: Wound-induced protein
TraesCS2B02G565400	12	12	6.152	3	7	2.017	0.547	0.523	0.274	0.139	0.288	0.085	-1.3573	0.0433672	0.20585	indeterminate(ID)-domain 11	PF06108	PF06108: Protein of unknown function (DUF952)
TraesCS2B02G568300	42	44	52	14	13	9	1.019	1.02	1.233	0.348	0.281	0.201	-1.97248	1.32523e-09	4.56308e-08	Sulfotransferase	PF00685	PF00685: Sulfotransferase domain
TraesCS2B02G568400	13	15	17	7	10	3	0.3	0.33	0.383	0.165	0.205	0.064	-1.20367	0.0220657	0.127173	Cyanidin-3-O-glucoside 2-O-glucuronosyltransferase	0	0
TraesCS2B02G568500	46.253	36.349	46	17	23	21	0.433	0.325	0.421	0.164	0.19	0.181	-1.1236	0.000144166	0.0020931	Serine/threonine-protein kinase	PF01453; PF00954; PF08276; PF07714	PF01453: D-mannose binding lectin; PF00954: S-locus glycoprotein domain; PF08276: PAN-like domain; PF07714: Protein tyrosine kinase
TraesCS2B02G569200	10	14.457	15	58	56	55	0.384	0.53	0.563	2.265	1.929	1.952	2.04537	1.05939e-11	4.44098e-10	Heavy metal transport/detoxification superfamily protein	PF00403	PF00403: Heavy-metal-associated domain
TraesCS2B02G569400	39.374	56	50.837	188.4	191.772	204.788	1.025	1.394	1.294	5.023	4.456	4.919	1.95271	1.56946e-32	1.87721e-30	Heavy metal transport/detoxification superfamily protein	0	0
TraesCS2B02G569500	81.44	97.038	74.547	217.229	262.584	245.667	2.527	2.878	2.261	6.883	7.287	7.039	1.46915	1.45448e-27	1.48885e-25	Heavy metal transport/detoxification superfamily protein	PF00403	PF00403: Heavy-metal-associated domain
TraesCS2B02G569600	34	25	21	103	135	117.204	1.109	0.779	0.67	3.427	3.941	3.531	2.0933	3.2803e-23	2.8311e-21	Heavy metal transport/detoxification superfamily protein	0	0
TraesCS2B02G571500	1	3	0	19	16	18	0.02	0.058	0	0.393	0.287	0.334	3.57179	1.27903e-07	3.45315e-06	Exocyst complex component, putative	PF03081	PF03081: Exo70 exocyst complex subunit
TraesCS2B02G571600	6	12	9	15	21	21	0.217	0.415	0.319	0.553	0.682	0.703	1.01687	0.0193762	0.115538	Exocyst complex component, putative	PF03081	PF03081: Exo70 exocyst complex subunit
TraesCS2B02G572500	211	218.566	192	417	552.638	520	4.395	4.351	3.909	8.915	10.244	9.978	1.20809	3.63084e-33	4.44342e-31	Ethylene-responsive transcription factor, putative	PF00847	PF00847: AP2 domain
TraesCS2B02G573500	1	0	1	5	10	3	0.031	0	0.03	0.156	0.273	0.085	2.89416	0.00771142	0.0573677	Acyl-protein thioesterase 1	PF02230	PF02230: Phospholipase/Carboxylesterase
TraesCS2B02G576600	860	741	831	360	425	415	7.14	5.877	6.742	3.086	3.118	3.164	-1.06941	6.14094e-34	7.81967e-32	receptor kinase 1||lectin-receptor kinase	PF00069; PF16709	PF00069: Protein kinase domain; PF16709: Fused Ig-PH domain of plant-specific actin-binding protein
TraesCS2B02G577100	8	9	5	1	1	0	0.14	0.151	0.086	0.018	0.016	0	-3.27746	0.00141278	0.0146663	Cytochrome P450 family protein, expressed	PF00067	PF00067: Cytochrome P450
TraesCS2B02G577200	0	0	4	12	9	3	0	0	0.062	0.197	0.128	0.044	2.45486	0.0110943	0.0761107	Cytochrome P450 family protein, expressed	PF00067	PF00067: Cytochrome P450
TraesCS2B02G577700	73	58	56	109	154.419	134	2.214	1.681	1.661	3.377	4.188	3.753	1.03203	2.48751e-09	8.31573e-08	Phytol kinase 1	0	0
TraesCS2B02G579000	229.172	285.956	270.415	1458.53	1701.65	1765.57	4.237	5.051	4.886	27.7	27.956	30.046	2.5994	1.30089e-205	1.10826e-202	Amine oxidase family protein	PF01593	PF01593: Flavin containing amine oxidoreductase
TraesCS2B02G579100	156	154	162	2524.71	3037.7	3093.03	1.817	1.713	1.843	30.302	31.327	33.098	4.14511	0	0	Amine oxidase family protein	PF01593	PF01593: Flavin containing amine oxidoreductase
TraesCS2B02G579200	109	127.656	130	268.709	347.728	314.461	1.799	2.013	2.097	4.562	5.096	4.776	1.29248	1.1782e-27	1.21073e-25	Adenylate kinase	PF00406	PF00406: Adenylate kinase
TraesCS2B02G581300	28.021	25.001	28.011	12.003	9.001	14.001	0.128	0.109	0.125	0.057	0.036	0.059	-1.24721	0.0012417	0.013173	Leucine-rich repeat receptor-like protein kinase	PF08263; PF13855; PF00560; PF13516	PF08263: Leucine rich repeat N-terminal domain; PF13855: Leucine rich repeat; PF00560: Leucine Rich Repeat; PF13516: Leucine Rich repeat
TraesCS2B02G582000	6.938	2.32	14	0	2.995	3.588	0.314	0.1	0.62	0	0.122	0.151	-1.83659	0.0310294	0.162625	Pathogenesis-related protein PR-4	PF00967	PF00967: Barwin family
TraesCS2B02G585400	19	18.167	10.133	4.071	3	10	0.234	0.213	0.122	0.052	0.033	0.113	-1.49883	0.00715036	0.0540217	BTB/POZ domain-containing protein	PF03000	PF03000: NPH3 family
TraesCS2B02G585800	12	23	32	32.949	54.895	58.546	0.127	0.232	0.33	0.359	0.513	0.568	1.06642	0.0006204	0.0073844	ARM repeat superfamily protein	0	0
TraesCS2B02G588800	1	1	3	4	8	11	0.009	0.008	0.025	0.036	0.061	0.088	2.06053	0.0169062	0.104583	Receptor-like protein kinase	PF13947; PF07645; PF07714	PF13947: Wall-associated receptor kinase galacturonan-binding; PF07645: Calcium-binding EGF domain; PF07714: Protein tyrosine kinase
TraesCS2B02G592400	35	28	32	14	18	13	0.487	0.372	0.435	0.201	0.222	0.166	-1.12233	0.0011274	0.0121557	Cytochrome P450	PF00067	PF00067: Cytochrome P450
TraesCS2B02G592800	10	2	11	13	27	21	0.321	0.061	0.345	0.426	0.776	0.623	1.32675	0.0085861	0.06234	Dof zinc finger protein	PF02701	PF02701: Dof domain, zinc finger
TraesCS2B02G593000	1173.53	1140.4	1072.98	2178.08	2474.31	2712.12	27.439	25.031	24.482	53.181	51.448	58.405	1.07118	1.82339e-48	3.26254e-46	Protochlorophyllide reductase	PF00106	PF00106: short chain dehydrogenase
TraesCS2B02G597700	94.633	79.838	80.449	190.357	242.781	220.341	1.044	0.841	0.867	2.165	2.371	2.234	1.30538	5.69188e-21	4.35458e-19	Disease resistance protein (NBS-LRR class) family||Disease resistance protein (TIR-NBS-LRR class) family	PF00931	PF00931: NB-ARC domain
TraesCS2B02G598500	5.359	1.088	3.18	0	0	0	0.114	0.022	0.066	0	0	0	-4.76831	0.0143533	0.0924907	WAT1-related protein	PF00892	PF00892: EamA-like transporter family
TraesCS2B02G598900	16	21	19	13	10	4	0.317	0.397	0.368	0.264	0.176	0.073	-1.07792	0.0219685	0.126754	F-box family protein	PF00646	PF00646: F-box domain
TraesCS2B02G601300	0	0	0	4	2	7	0	0	0	0.074	0.032	0.116	5.142	0.00443907	0.0371065	U-box domain-containing family protein	PF04564	PF04564: U-box domain
TraesCS2B02G603200	153	137.41	160.171	295.634	319.012	342	3.286	2.82	3.363	6.514	6.099	6.767	1.03763	2.4023e-19	1.71377e-17	Late embryogenesis abundant (LEA) hydroxyproline-rich glycoprotein family	PF03168	PF03168: Late embryogenesis abundant protein
TraesCS2B02G603400	1	2	4	8	6	9	0.031	0.06	0.122	0.256	0.168	0.26	1.6256	0.0345097	0.175662	transcription repressor	PF04844	PF04844: Transcriptional repressor, ovate
TraesCS2B02G603600	46.441	66.761	63.177	220	281.513	283.857	1.018	1.398	1.354	4.946	5.494	5.733	2.10148	1.02781e-46	1.7858e-44	CCR4-NOT transcription complex family protein	PF04857	PF04857: CAF1 family ribonuclease
TraesCS2B02G608900	28.801	35.694	18.998	7.529	7.618	10	0.63	0.746	0.406	0.169	0.148	0.202	-1.76293	2.73606e-05	0.000476612	Peroxisomal membrane (Mpv17/PMP22) family protein	PF04117	PF04117: Mpv17 / PMP22 family
TraesCS2B02G612200	409.048	406.642	469.607	64.549	91.432	72	5.717	5.43	6.414	0.929	1.133	0.925	-2.54439	1.29672e-89	4.22789e-87	ABC transporter G family member	PF00005; PF01061	PF00005: ABC transporter; PF01061: ABC-2 type transporter
TraesCS2B02G613400	8	3	7	0	3	0	0.156	0.056	0.134	0	0.052	0	-2.51663	0.0211499	0.123183	Peroxidase	PF00141	PF00141: Peroxidase
TraesCS2B02G615700	9.643	6.041	5	0	0	0	0.297	0.178	0.151	0	0	0	-5.83891	0.000101084	0.00153055	Peroxidase	PF00141	PF00141: Peroxidase
TraesCS2B02G617000	13.597	16.805	18.943	0	0	1.049	0.373	0.441	0.508	0	0	0.027	-5.16813	1.75406e-09	5.97114e-08	Ras family protein	PF00071	PF00071: Ras family
TraesCS2B02G618100	2	4	2	0	0	0	0.015	0.029	0.015	0	0	0	-4.50157	0.0267929	0.146402	NBS-LRR disease resistance protein||NBS-LRR-like resistance protein	PF00931	PF00931: NB-ARC domain
TraesCS2B02G618300	6.017	14.39	10	2.005	4.032	2.01	0.039	0.089	0.063	0.013	0.023	0.012	-1.91846	0.00712925	0.0539023	Disease resistance protein (NBS-LRR class) family	PF00931	PF00931: NB-ARC domain
TraesCS2B02G618700	29.716	19.098	15.888	8.156	9.337	10.468	0.226	0.139	0.118	0.064	0.063	0.073	-1.25107	0.00370932	0.0321144	Disease resistance protein (NBS-LRR class) family	PF00931	PF00931: NB-ARC domain
TraesCS2B02G620300	8.046	13.349	11.851	0	0	0	0.147	0.233	0.212	0	0	0	-6.50845	2.48619e-07	6.44223e-06	Integration host factor subunit beta	0	0
TraesCS2B02G621700	0	0	0	0.005	33.591	0	0	0	0	0	0.372	0	6.39035	0.000451021	0.00562911	Cellular nucleic acid-binding protein	0	0
TraesCS2B02G622000	0	0	0	0	4	4.187	0	0	0	0	0.164	0.177	4.45281	0.0369905	0.184698	Ethylene-responsive transcription factor	0	0
TraesCS2B02G623700	1	5	2	0	0	0	0.013	0.062	0.025	0	0	0	-4.49759	0.0311656	0.163062	Protein kinase	PF01657; PF07714	PF01657: Salt stress response/antifungal; PF07714: Protein tyrosine kinase
TraesCS2B02G624200	18.195	29.115	31	4.012	19	9	0.334	0.511	0.556	0.076	0.31	0.152	-1.34685	0.00142259	0.0147472	Glutamyl-tRNA(Gln) amidotransferase subunit A	PF01425	PF01425: Amidase
TraesCS2B02G624400	13	31	20	2	1.29	2	0.233	0.531	0.35	0.037	0.021	0.033	-3.54616	1.48415e-08	4.52399e-07	Glycosyltransferase	PF00201	PF00201: UDP-glucoronosyl and UDP-glucosyl transferase
TraesCS2B02G624700	24	27	18	6	7	4	1.257	1.353	0.922	0.318	0.331	0.194	-2.04419	1.3703e-05	0.000256515	Dirigent protein	PF03018; PF01419	PF03018: Dirigent-like protein; PF01419: Jacalin-like lectin domain
TraesCS2B02G627400	0	15.873	9.016	20.138	22	18.772	0	0.226	0.131	0.309	0.291	0.257	1.24123	0.0167826	0.104043	CsAtPR5	0	0
TraesCS2B02G628600	56.521	45.881	37.296	15.944	25.939	13.29	0.862	0.668	0.556	0.25	0.355	0.186	-1.38859	8.57852e-06	0.000167918	Zinc finger protein ZPR1	PF03367	PF03367: ZPR1 zinc-finger domain
TraesCS2D02G000300	9	6	6	2	2	0	0.129	0.082	0.084	0.03	0.025	0	-2.33274	0.0118874	0.0802178	Protein phosphatase 2c, putative	PF00481	PF00481: Protein phosphatase 2C
TraesCS2D02G001700	2	3	4	12	15	18	0.037	0.051	0.069	0.224	0.237	0.287	2.22496	0.000164782	0.00235081	Receptor-like protein kinase||Kinase family protein	PF00069	PF00069: Protein kinase domain
TraesCS2D02G004500	14.193	17.858	15.051	2	6.016	13.053	0.104	0.125	0.108	0.015	0.039	0.088	-1.20637	0.0190182	0.113907	Disease resistance protein (NBS-LRR class) family	PF00931	PF00931: NB-ARC domain
TraesCS2D02G004900	9.227	5.688	2.549	1	0	0	0.063	0.037	0.017	0.007	0	0	-3.7305	0.00289759	0.0262721	NBS-LRR disease resistance protein-like protein	PF00931	PF00931: NB-ARC domain
TraesCS2D02G005200	8	6	10	0	0	0	0.134	0.096	0.163	0	0	0	-6.04848	2.51793e-05	0.000442197	Cytochrome P450	PF00067	PF00067: Cytochrome P450
TraesCS2D02G011400	26	23	29	6	8	11	0.472	0.399	0.515	0.112	0.129	0.184	-1.67882	3.87976e-05	0.000649074	Agenet domain, putative	PF05266	PF05266: Protein of unknown function (DUF724)
TraesCS2D02G012700	19	24	38	4	2	4	1.925	2.336	3.778	0.402	0.187	0.38	-3.01366	8.52745e-09	2.68487e-07	Cytochrome oxidase complex assembly protein	PF08695	PF08695: Cytochrome oxidase complex assembly protein 1
TraesCS2D02G018700	16	16	6	27	39	35	0.185	0.176	0.068	0.321	0.399	0.371	1.34774	0.000251986	0.00340785	Acetyltransferase component of pyruvate dehydrogenase complex	PF00198	PF00198: 2-oxoacid dehydrogenases acyltransferase (catalytic domain)
TraesCS2D02G019300	95	73	84	49.8	33	27	2.834	2.082	2.45	1.518	0.88	0.744	-1.23266	4.69327e-07	1.16711e-05	Retarded palea 1 protein	PF03634	PF03634: TCP family transcription factor
TraesCS2D02G019600	18	10	18	3	4	2	0.182	0.097	0.178	0.032	0.037	0.019	-2.35768	0.000111025	0.00166239	receptor kinase 1	PF00069	PF00069: Protein kinase domain
TraesCS2D02G024600	183	166	189	69	119	84	1.472	1.272	1.469	0.539	0.83	0.609	-1.03915	9.89435e-12	4.16225e-10	NBS-LRR-like resistance protein	PF00931	PF00931: NB-ARC domain
TraesCS2D02G025400	93.348	89.775	91.102	426.255	534.735	540.156	1.418	1.302	1.354	6.627	7.163	7.512	2.39956	3.37826e-96	1.20241e-93	receptor kinase 1	PF00069; PF00635	PF00069: Protein kinase domain; PF00635: MSP (Major sperm protein) domain
TraesCS2D02G026600	37.04	40.036	25.222	2.026	6.06	8.127	0.357	0.369	0.238	0.02	0.052	0.072	-2.68489	3.17021e-10	1.15737e-08	Protein kinase family protein	PF00069	PF00069: Protein kinase domain
TraesCS2D02G027700	5	3	3	0	1	0	0.097	0.056	0.057	0	0.017	0	-3.1026	0.0317483	0.165273	Chalcone synthase	PF00195; PF02797	PF00195: Chalcone and stilbene synthases, N-terminal domain; PF02797: Chalcone and stilbene synthases, C-terminal domain
TraesCS2D02G027900	7	12	12	0	9	0	0.131	0.214	0.219	0	0.149	0	-1.8262	0.0180623	0.109624	Chalcone synthase	PF00195; PF02797	PF00195: Chalcone and stilbene synthases, N-terminal domain; PF02797: Chalcone and stilbene synthases, C-terminal domain
TraesCS2D02G028500	4	6	6	17	25	24	0.125	0.18	0.153	0.513	0.645	0.695	1.96623	2.17676e-05	0.000388768	2-oxoglutarate (2OG) and Fe(II)-dependent oxygenase superfamily protein, putative	PF14226; PF03171	PF14226: non-haem dioxygenase in morphine synthesis N-terminal; PF03171: 2OG-Fe(II) oxygenase superfamily
TraesCS2D02G030400	6.394	4.437	5.247	0	0	1.048	0.058	0.038	0.046	0	0	0.009	-3.57796	0.00382949	0.032956	Agenet domain, putative	PF05641; PF05266	PF05641: Agenet domain; PF05266: Protein of unknown function (DUF724)
TraesCS2D02G030500	4	0	5	0	0	0	0.085	0	0.104	0	0	0	-4.67562	0.0280434	0.151158	O-methyltransferase family protein	PF08100; PF00891	PF08100: Dimerisation domain; PF00891: O-methyltransferase
TraesCS2D02G031200	45.449	33.311	36.976	12.892	14.637	26.884	0.816	0.525	0.745	0.336	0.215	0.56	-1.13663	0.000510795	0.00625458	PAIR1 protein, putative, expressed	0	0
TraesCS2D02G033200	243.415	220.731	230.608	10	11	4.071	2.565	2.222	2.375	0.109	0.103	0.039	-4.82075	2.12513e-103	8.32699e-101	Heat shock protein 90	PF02518; PF00183	PF02518: Histidine kinase-, DNA gyrase B-, and HSP90-like ATPase; PF00183: Hsp90 protein
TraesCS2D02G033700	6.701	0	3	7.778	9.545	12	1.437	0	0.639	1.625	1.921	2.435	1.50229	0.0376522	0.186913	Shikimate dehydrogenase (NADP(+))	0	0
TraesCS2D02G035200	9.575	10.451	14.571	3.286	3.189	5.386	0.144	0.15	0.214	0.051	0.042	0.074	-1.56258	0.0129588	0.0856189	HXXXD-type acyl-transferase family protein	PF02458	PF02458: Transferase family
TraesCS2D02G035500	48	57	67	27	15	13	0.787	0.893	1.073	0.455	0.218	0.196	-1.67194	4.95881e-08	1.42255e-06	Cytochrome P450-like protein	PF00067	PF00067: Cytochrome P450
TraesCS2D02G035900	6.03	8	7.019	4	2	0	0.21	0.266	0.239	0.142	0.062	0	-1.77695	0.0412099	0.198971	Dirigent protein	PF03018	PF03018: Dirigent-like protein
TraesCS2D02G036100	9	3	4.111	0	0	0	0.467	0.149	0.209	0	0	0	-5.48907	0.00115015	0.0123526	Stress responsive A/B barrel domain protein	PF07876	PF07876: Stress responsive A/B Barrel Domain
TraesCS2D02G036400	69	62	62	20	35.803	15	0.703	0.603	0.617	0.21	0.323	0.14	-1.49677	2.86696e-08	8.4447e-07	Subtilisin-like protease	PF00082; PF02225	PF00082: Subtilase family; PF02225: PA domain
TraesCS2D02G039900	8.918	3.392	7.999	0	0	1.029	0.137	0.05	0.12	0	0	0.015	-3.93013	0.000818239	0.00932805	Glutamyl-tRNA(Gln) amidotransferase subunit A	PF01425	PF01425: Amidase
TraesCS2D02G040000	6.444	4.298	1.078	11.425	12.804	12.518	0.103	0.066	0.017	0.189	0.182	0.185	1.55772	0.0111951	0.0766111	Glutamyl-tRNA(Gln) amidotransferase subunit A	PF01425	PF01425: Amidase
TraesCS2D02G043200	20.528	30.026	20.739	267.476	316.652	258.452	1.869	2.624	1.85	24.262	26.573	22.031	3.50857	4.39137e-90	1.44606e-87	Dirigent protein	PF01419	PF01419: Jacalin-like lectin domain
TraesCS2D02G043500	231.044	241.428	256.073	91	89.641	108	2.416	2.414	2.632	0.981	0.791	0.952	-1.38175	2.52448e-25	2.39478e-23	Cytochrome P450 family protein	PF00067	PF00067: Cytochrome P450
TraesCS2D02G044300	5	22	8	55	60	48	0.08	0.337	0.125	0.906	0.853	0.708	2.16663	2.53624e-10	9.33891e-09	Cytochrome P450	PF00067	PF00067: Cytochrome P450
TraesCS2D02G044600	21	23	15	8	4	13	0.454	0.475	0.317	0.177	0.077	0.259	-1.26858	0.0075503	0.0563648	Cytochrome P450	PF00067	PF00067: Cytochrome P450
TraesCS2D02G046600	76.795	80.281	74.134	27	31	31	7.944	7.988	7.553	2.777	2.967	3.017	-1.42235	2.59148e-10	9.53469e-09	Flowering-promoting factor 1-like protein 1	0	0
TraesCS2D02G050100	6	6	7	48	61	68	0.256	0.245	0.292	2.078	2.341	2.685	3.143	2.37051e-19	1.69201e-17	Dirigent protein	PF03018	PF03018: Dirigent-like protein
TraesCS2D02G050200	8	6	13	107	104	109	0.294	0.211	0.467	4.007	3.431	3.706	3.50483	8.54508e-37	1.19151e-34	Dirigent protein	PF03018	PF03018: Dirigent-like protein
TraesCS2D02G053300	111.408	100.348	135.424	243.221	279.188	254	1.097	0.943	1.302	2.469	2.431	2.296	1.11177	7.82125e-18	5.15874e-16	Serine/threonine-protein kinase	PF01453; PF00069	PF01453: D-mannose binding lectin; PF00069: Protein kinase domain
TraesCS2D02G054600	9	15	6	0	5	1	0.127	0.203	0.083	0	0.063	0.013	-2.31884	0.00469348	0.0387595	Ribosomal RNA apurinic site specific lyase-like	PF08387	PF08387: FBD
TraesCS2D02G056500	12	6	14	23	25	27	0.239	0.114	0.273	0.471	0.443	0.496	1.16988	0.00400632	0.0342014	Calcium-dependent lipid-binding (CaLB domain) family protein	PF00168	PF00168: C2 domain
TraesCS2D02G063000	71.166	68.837	84.452	167	252	222	2.311	2.138	2.682	5.536	7.327	6.662	1.45681	3.81753e-22	3.11171e-20	Heavy metal-associated domain containing protein, expressed	PF00403	PF00403: Heavy-metal-associated domain
TraesCS2D02G065100	1575.78	1648.46	1679.13	726.496	873.511	869.956	63.792	63.831	66.476	29.899	31.791	32.599	-1.03907	1.26582e-51	2.38784e-49	Ribulose bisphosphate carboxylase small chain	PF12338; PF00101	PF12338: Ribulose-1,5-bisphosphate carboxylase small subunit; PF00101: Ribulose bisphosphate carboxylase, small chain
TraesCS2D02G065200	951.485	1031.23	905.916	296.356	351.51	378.16	31.707	32.856	29.519	10.076	10.491	11.645	-1.54254	6.29708e-74	1.69352e-71	Ribulose bisphosphate carboxylase small chain	PF12338; PF00101	PF12338: Ribulose-1,5-bisphosphate carboxylase small subunit; PF00101: Ribulose bisphosphate carboxylase, small chain
TraesCS2D02G065300	1038.7	969.816	945.954	359.938	454.657	402.927	36.817	32.869	32.781	13.004	14.448	13.204	-1.32988	1.3334e-58	2.88645e-56	Ribulose bisphosphate carboxylase small chain	PF12338; PF00101	PF12338: Ribulose-1,5-bisphosphate carboxylase small subunit; PF00101: Ribulose bisphosphate carboxylase, small chain
TraesCS2D02G069000	10	23	10	1	3	3	0.154	0.338	0.15	0.016	0.041	0.042	-2.6059	0.000152375	0.00219462	Glycosyltransferase	PF00201	PF00201: UDP-glucoronosyl and UDP-glucosyl transferase
TraesCS2D02G069100	15	14	8	0	0	2	0.256	0.228	0.133	0	0	0.031	-4.02406	4.05181e-06	8.48856e-05	Glycosyltransferase	PF00201	PF00201: UDP-glucoronosyl and UDP-glucosyl transferase
TraesCS2D02G069900	9	25	11	4	5	9	0.107	0.285	0.128	0.049	0.053	0.099	-1.35011	0.0216486	0.125341	Arginine decarboxylase	PF02784; PF00278	PF02784: Pyridoxal-dependent decarboxylase, pyridoxal binding domain; PF00278: Pyridoxal-dependent decarboxylase, C-terminal sheet domain
TraesCS2D02G070600	5.098	23.536	8.851	42.126	48.714	45.008	0.067	0.296	0.114	0.572	0.569	0.545	1.80411	4.8742e-07	1.20915e-05	Receptor-like protein kinase	PF13947; PF07714	PF13947: Wall-associated receptor kinase galacturonan-binding; PF07714: Protein tyrosine kinase
TraesCS2D02G079300	0	0	0	10.29	0	0	0	0	0	0.782	0	0	4.91795	0.035673	0.180004	NAD(P)H-quinone oxidoreductase subunit 6, chloroplastic	PF00499	PF00499: NADH-ubiquinone/plastoquinone oxidoreductase chain 6
TraesCS2D02G081900	62.936	80.864	60.403	134.323	161.096	170.257	1.326	1.628	1.244	2.904	3.021	3.305	1.13857	1.69653e-12	7.62243e-11	Peroxidase	PF00141	PF00141: Peroxidase
TraesCS2D02G082100	7.387	3.079	8.245	53.586	59.575	57.602	0.173	0.069	0.189	1.286	1.243	1.244	3.11662	6.22827e-19	4.36534e-17	Peroxidase	PF00141	PF00141: Peroxidase
TraesCS2D02G083200	3	3	4	0	0	0	0.084	0.08	0.11	0	0	0	-4.81423	0.0105645	0.0731948	Transducin/WD40 repeat-like superfamily protein	PF07893	PF07893: Protein of unknown function (DUF1668)
TraesCS2D02G091600	0	2	0	6	3.958	3	0	0.041	0	0.131	0.075	0.059	2.46806	0.0437411	0.207072	Leucine-rich repeat receptor-like protein kinase family protein	PF13855	PF13855: Leucine rich repeat
TraesCS2D02G097100	15	14	17	8	2	6	0.209	0.186	0.231	0.115	0.025	0.077	-1.53495	0.00466148	0.0385453	Frigida-like 2	PF07899	PF07899: Frigida-like protein
TraesCS2D02G098200	4	2	6	12	14	9	0.063	0.03	0.092	0.195	0.196	0.131	1.46806	0.0175233	0.10723	Protein kinase	PF07714	PF07714: Protein tyrosine kinase
TraesCS2D02G098900	13	8	11	1	9	3	0.339	0.199	0.28	0.027	0.209	0.072	-1.34928	0.0312856	0.16357	Subtilisin-like protease	PF05922; PF00082	PF05922: Peptidase inhibitor I9; PF00082: Subtilase family
TraesCS2D02G099700	3	2	1	45	23	19	0.039	0.025	0.013	0.601	0.264	0.226	3.76109	3.01073e-10	1.10189e-08	Protein DETOXIFICATION	PF07762	PF07762: Protein of unknown function (DUF1618)
TraesCS2D02G100300	1353.98	1425.24	1306.24	261.867	305.685	254.786	22.124	22.249	20.859	4.4	4.434	3.83	-2.36033	3.30706e-171	2.28634e-168	Dof zinc finger protein	PF02701	PF02701: Dof domain, zinc finger
TraesCS2D02G104300	17	33	21.283	48.292	68.87	71.301	0.148	0.274	0.181	0.434	0.53	0.57	1.34583	5.149e-07	1.27182e-05	extra-large G-like protein, putative (DUF3133)	PF11331	PF11331: Probable zinc-ribbon domain
TraesCS2D02G104400	1191.74	1167.33	1258.84	435.91	582.669	496.195	5.97	5.584	6.16	2.258	2.576	2.28	-1.30813	1.62073e-62	3.70908e-60	E3 ubiquitin-protein ligase SHPRH	PF00176; PF00271	PF00176: SNF2 family N-terminal domain; PF00271: Helicase conserved C-terminal domain
TraesCS2D02G106400	6	4	3	17	19	16	0.408	0.261	0.2	1.161	1.179	1.015	1.92214	0.00025029	0.00338734	B12D protein	PF06522	PF06522: NADH-ubiquinone reductase complex 1 MLRQ subunit
TraesCS2D02G107300	4	7	6	0	1	3	0.09	0.151	0.132	0	0.02	0.062	-2.04412	0.0431693	0.205324	Peroxidase	PF00141	PF00141: Peroxidase
TraesCS2D02G107900	14	13	9	3	5	0	0.316	0.28	0.198	0.069	0.1	0	-2.16874	0.00147515	0.0151835	Peroxidase	PF00141	PF00141: Peroxidase
TraesCS2D02G110000	16	16	9	26	39	60	0.535	0.511	0.294	0.886	1.171	1.856	1.5413	2.09182e-05	0.000375046	Ethylene-responsive transcription factor	PF00847	PF00847: AP2 domain
TraesCS2D02G112000	1202.15	1161.71	1172.7	459.778	670.95	609.804	52.628	48.669	50.233	20.442	26.456	24.743	-1.07818	8.73462e-41	1.33959e-38	Multidrug resistance protein MdtC	PF06596	PF06596: Photosystem II reaction centre X protein (PsbX)
TraesCS2D02G112300	54	48	62	24	20	22	2.547	2.167	2.862	1.148	0.851	0.962	-1.35306	9.84844e-07	2.31112e-05	Universal stress protein	PF00582	PF00582: Universal stress protein family
TraesCS2D02G114200	16	18	21.306	2	1	0	0.458	0.492	0.596	0.058	0.026	0	-4.08535	5.59808e-09	1.79945e-07	3-oxo-5-alpha-steroid 4-dehydrogenase family protein	PF02544	PF02544: 3-oxo-5-alpha-steroid 4-dehydrogenase
TraesCS2D02G114800	117	159.27	107.409	52	60	48	2.587	3.365	2.321	1.179	1.181	0.978	-1.30611	4.43352e-12	1.92768e-10	Rubber elongation factor	PF05755	PF05755: Rubber elongation factor protein (REF)
TraesCS2D02G120000	1	2	1	10	5	4	0.02	0.038	0.019	0.203	0.088	0.073	2.12928	0.0259652	0.143142	Cytochrome P450, putative	PF00067	PF00067: Cytochrome P450
TraesCS2D02G127200	137.218	147.249	155.895	58.464	68.999	78.153	3.651	3.745	4.056	1.592	1.639	1.918	-1.14689	5.91644e-13	2.76159e-11	Membrane-associated zinc metalloprotease family protein, expressed	PF02163; PF13180	PF02163: Peptidase family M50; PF13180: PDZ domain
TraesCS2D02G134300	8	12	13	2	8	2	0.157	0.225	0.249	0.04	0.14	0.036	-1.49255	0.0180058	0.109388	Actin cross-linking protein, putative (DUF569)	PF04601	PF04601: Domain of unknown function (DUF569)
TraesCS2D02G134700	0	0	0	15.521	7.715	7.256	0	0	0	0.288	0.124	0.121	6.36825	2.51672e-06	5.48124e-05	Glycosyltransferase	PF04577	PF04577: Protein of unknown function (DUF563)
TraesCS2D02G136100	61	69	65	32	27	31	1.465	1.584	1.526	0.787	0.578	0.686	-1.15627	1.57015e-06	3.54845e-05	Structural constituent of ribosome, putative	PF03350	PF03350: Uncharacterized protein family, UPF0114
TraesCS2D02G136200	3749.3	3878.53	3825.75	1239.52	1427.23	1188.14	22.405	22.133	22.334	7.654	7.531	6.514	-1.61793	4.58282e-113	1.99063e-110	Magnesium-chelatase subunit H	PF11965; PF02514	PF11965: Domain of unknown function (DUF3479); PF02514: CobN/Magnesium Chelatase
TraesCS2D02G136800	40	39	40	16	9	21	4.363	4.079	4.297	1.731	0.906	2.154	-1.40656	2.87019e-05	0.000496661	Cysteine-rich receptor-kinase-like protein	PF01657	PF01657: Salt stress response/antifungal
TraesCS2D02G139100	0	8	7	0	0	0	0	0.104	0.093	0	0	0	-5.37154	0.00446109	0.0372622	Terpene synthase	PF01397; PF03936	PF01397: Terpene synthase, N-terminal domain; PF03936: Terpene synthase family, metal binding domain
TraesCS2D02G140300	17	26.938	23.964	7	7	10	0.166	0.251	0.228	0.07	0.06	0.09	-1.53182	0.000513959	0.00628935	ARM repeat superfamily protein	0	0
TraesCS2D02G143100	5.242	6.261	11.17	1.036	0	4.217	0.081	0.092	0.168	0.016	0	0.06	-2.07901	0.0163614	0.102122	DNA repair protein-like protein	PF00176	PF00176: SNF2 family N-terminal domain
TraesCS2D02G143900	0	5.057	4.071	11.058	7.012	10	0	0.096	0.079	0.226	0.124	0.183	1.55279	0.0299688	0.158591	SKP1-like 7	0	0
TraesCS2D02G144000	24.821	17.339	32.74	9.425	10	6	0.482	0.322	0.622	0.188	0.173	0.107	-1.59218	0.000261938	0.00352367	F-box protein	0	0
TraesCS2D02G149700	0	4.04	0	8.125	6.448	5.494	0	0.172	0	0.366	0.258	0.226	2.18472	0.0236811	0.133972	Lactoylglutathione lyase	PF09741	PF09741: Uncharacterized conserved protein (DUF2045)
TraesCS2D02G155500	18	23	36.802	7	11	10	0.803	0.982	1.607	0.317	0.442	0.414	-1.51413	0.000309311	0.00406974	Chaperone protein DnaJ	PF00226	PF00226: DnaJ domain
TraesCS2D02G157800	55	47	42	191.995	200.767	230	0.862	0.704	0.643	3.095	2.792	3.315	2.06233	1.79766e-36	2.48043e-34	Cytochrome P450	PF00067	PF00067: Cytochrome P450
TraesCS2D02G157900	47.958	45.654	42.861	90.898	129.439	101.51	0.693	0.631	0.606	1.353	1.66	1.35	1.18256	6.3753e-10	2.26363e-08	Cytochrome P450	PF00067	PF00067: Cytochrome P450
TraesCS2D02G158600	242	240.331	231	122.4	112.344	120.689	6.044	5.736	5.64	3.131	2.502	2.779	-1.04947	2.72645e-16	1.63945e-14	Haloacid dehalogenase-like hydrolase family protein	PF13419	PF13419: Haloacid dehalogenase-like hydrolase
TraesCS2D02G160200	48.329	67	67.55	163	187.567	195.179	0.666	0.882	0.909	2.312	2.29	2.472	1.52728	5.42665e-22	4.38274e-20	Calmodulin-binding family protein, putative, expressed	0	0
TraesCS2D02G162300	24.077	9	20	34.36	55.707	49	0.782	0.279	0.635	1.139	1.62	1.471	1.32319	3.66718e-05	0.00061821	Calmodulin, putative	0	0
TraesCS2D02G163300	15.676	29	28	5.351	8	3	0.445	0.788	0.778	0.155	0.203	0.079	-2.17375	5.41272e-06	0.000110299	Ribonuclease	PF00445	PF00445: Ribonuclease T2 family
TraesCS2D02G165400	6	5	6	2	2	0	0.241	0.192	0.236	0.082	0.072	0	-2.03204	0.0388473	0.191115	SAUR-like auxin-responsive protein family	0	0
TraesCS2D02G168000	81.94	60.436	60.357	165.098	166.883	165.845	2.785	1.964	2.006	5.723	5.082	5.21	1.24828	2.76199e-14	1.44213e-12	Heavy-metal-associated domain-containing protein, putative, expressed	PF00403	PF00403: Heavy-metal-associated domain
TraesCS2D02G168500	100.699	97.035	87.591	193.3	295.974	265.505	1.927	1.804	1.638	3.648	4.906	4.482	1.34615	2.64312e-22	2.16916e-20	Transducin/WD40 repeat protein	PF00400	PF00400: WD domain, G-beta repeat
TraesCS2D02G168600	9	6	4	26	19	15	0.196	0.125	0.085	0.582	0.369	0.302	1.60549	0.000906974	0.0101538	Transcription factor WRKY	PF03106	PF03106: WRKY DNA -binding domain
TraesCS2D02G169200	89	125.366	119	35.748	71	50	1.784	2.402	2.332	0.736	1.266	0.923	-1.1429	9.39904e-09	2.94454e-07	Glycosyltransferase	PF00201	PF00201: UDP-glucoronosyl and UDP-glucosyl transferase
TraesCS2D02G170100	11.899	21.622	11.797	9	6	4.382	0.926	1.614	0.9	0.7	0.428	0.319	-1.24347	0.0183964	0.111131	Signal peptidase subunit-12	PF06645	PF06645: Microsomal signal peptidase 12 kDa subunit (SPC12)
TraesCS2D02G173000	13	5	19	3	3	6	0.269	0.099	0.385	0.064	0.055	0.114	-1.64748	0.012273	0.0821404	Fasciclin-like arabinogalactan-protein-like	0	0
TraesCS2D02G174200	5	1	3	101.695	123.929	113.62	0.129	0.025	0.076	2.687	2.853	2.704	5.12969	7.4279e-54	1.45309e-51	cold regulated protein 27	0	0
TraesCS2D02G179700	50.92	42	53.841	22	22	24	1.654	1.304	1.71	0.729	0.64	0.72	-1.15355	3.80785e-05	0.000638825	DUF2996 family protein	PF11210	PF11210: Protein of unknown function (DUF2996)
TraesCS2D02G180000	7	8	3	18	14.937	19	0.243	0.266	0.102	0.638	0.466	0.611	1.46836	0.00336106	0.0295881	Ankyrin repeat family protein	PF13962	PF13962: Domain of unknown function
TraesCS2D02G185500	11	9	12	3	3	4	0.392	0.306	0.418	0.109	0.096	0.132	-1.68997	0.0107608	0.074278	RNA-binding CRS1 / YhbY (CRM) domain-containing protein	0	0
TraesCS2D02G186800	5	4	2	1	0	0	0.267	0.205	0.105	0.054	0	0	-3.07639	0.0338532	0.173212	IgA FC receptor	0	0
TraesCS2D02G187800	21	32	11	8	8	11	0.529	0.77	0.271	0.206	0.18	0.255	-1.27827	0.00532808	0.0428505	IgA FC receptor	0	0
TraesCS2D02G190500	200.147	179.459	208.213	377.43	455.95	396.339	2.939	2.517	2.987	5.703	5.938	5.352	1.01466	5.3389e-22	4.31715e-20	WRKY transcription factor	PF03106	PF03106: WRKY DNA -binding domain
TraesCS2D02G191300	8	11	13	5	2	3	0.315	0.414	0.5	0.2	0.071	0.109	-1.67598	0.0128989	0.085345	Protein transport protein GOT1	PF04178	PF04178: Got1/Sft2-like family
TraesCS2D02G191800	77.022	77.246	73.278	211.908	287.731	230.747	0.723	0.692	0.672	2.051	2.387	1.988	1.62888	4.08323e-31	4.64412e-29	GH3.3	PF03321	PF03321: GH3 auxin-responsive promoter
TraesCS2D02G191900	1	1	6	0	0	0	0.076	0.073	0.447	0	0	0	-4.50522	0.0368286	0.184077	Fasciclin-like arabinogalactan-protein-like	PF02469	PF02469: Fasciclin domain
TraesCS2D02G192700	2	2	6	6	7	17	0.108	0.103	0.317	0.328	0.342	0.853	1.49547	0.0391255	0.19204	CLIP-associated protein	0	0
TraesCS2D02G197300	627.373	635.734	550.715	181.445	231.283	284.704	9.233	8.937	7.92	2.748	3.019	3.853	-1.43094	2.8893e-40	4.36529e-38	Aldehyde dehydrogenase	PF00171	PF00171: Aldehyde dehydrogenase family
TraesCS2D02G198200	326.901	322.396	288.602	707.953	757.807	648.402	4.132	3.892	3.564	9.218	8.486	7.533	1.12736	5.4293e-32	6.3445e-30	GRAS transcription factor	PF03514	PF03514: GRAS domain family
TraesCS2D02G200700	3745.63	3853.95	3545.75	1028.13	1086.43	1170.74	87.41	85.95	80.887	24.594	22.589	25.183	-1.80852	4.66731e-142	2.5573e-139	Chlorophyll a-b binding protein, chloroplastic	PF00504	PF00504: Chlorophyll A-B binding protein
TraesCS2D02G203200	68.693	57.429	68.634	362.603	364.115	439.106	1.48	1.183	1.446	8.01	6.977	8.709	2.53294	1.21456e-75	3.33432e-73	Receptor-like protein kinase	PF00069	PF00069: Protein kinase domain
TraesCS2D02G204400	52.028	73.67	74.708	301.934	342.259	336.782	0.736	0.995	1.032	4.395	4.291	4.379	2.24177	5.47206e-63	1.25884e-60	Phenylalanine ammonia-lyase	PF00221	PF00221: Aromatic amino acid lyase
TraesCS2D02G204700	114.665	110.084	126.89	254.123	328.104	264.564	1.17	1.073	1.265	2.674	2.962	2.479	1.21616	2.22678e-22	1.83432e-20	Phenylalanine ammonia-lyase	PF00221	PF00221: Aromatic amino acid lyase
TraesCS2D02G209200	152.986	146.758	127.199	325.653	282.089	312.324	2.053	1.881	1.668	4.501	3.356	3.854	1.06628	1.73795e-16	1.05854e-14	transmembrane protein	0	0
TraesCS2D02G209300	168.071	174.087	199.65	404.587	555.459	478.125	1.629	1.612	1.891	4.046	4.763	4.257	1.35472	3.76238e-37	5.2909e-35	Protein kinase-like	PF03109	PF03109: ABC1 family
TraesCS2D02G209900	5046.83	5053.75	5196.25	2037.97	2346.98	2409.12	99.394	95.102	100.025	41.211	41.104	43.691	-1.21992	3.43527e-74	9.35301e-72	Chlorophyll a-b binding protein, chloroplastic	PF00504	PF00504: Chlorophyll A-B binding protein
TraesCS2D02G211400	3.673	13	11.974	24.706	48.857	40.629	0.045	0.151	0.142	0.31	0.538	0.463	1.92183	7.22729e-07	1.73739e-05	Heat shock transcription factor	PF00447	PF00447: HSF-type DNA-binding
TraesCS2D02G212000	901.109	857.91	896.984	378.645	528.009	406.706	5.665	5.15	5.509	2.46	2.931	2.346	-1.069	1.02838e-34	1.33789e-32	Elongator complex protein 1	PF04762	PF04762: IKI3 family
TraesCS2D02G212200	18	12	25.723	4	7	9	0.291	0.185	0.407	0.067	0.101	0.134	-1.51761	0.00178368	0.0177225	Glycosyltransferase	PF00201	PF00201: UDP-glucoronosyl and UDP-glucosyl transferase
TraesCS2D02G212300	5.564	26.524	13.545	6.969	2.595	9.748	1.807	8.281	4.466	2.196	0.786	3.011	-1.25276	0.0365853	0.183243	Methionyl-tRNA synthetase	0	0
TraesCS2D02G216800	54.481	61.166	57.451	213.227	198.61	178.567	0.482	0.517	0.497	1.947	1.554	1.45	1.72694	1.27606e-25	1.2228e-23	Cellulose synthase-like protein	PF03552	PF03552: Cellulose synthase
TraesCS2D02G218700	11.538	11.949	16.139	33.122	34.763	33.415	0.153	0.152	0.209	0.453	0.409	0.408	1.29988	0.000138432	0.00201918	Phenylalanine ammonia-lyase	PF00221	PF00221: Aromatic amino acid lyase
TraesCS2D02G220800	4680.76	4869.58	4791.38	2164.25	2607.43	2561.13	150.501	149.689	150.649	71.039	75.041	76.082	-1.01784	4.96571e-55	9.93503e-53	Oxygen-evolving enhancer protein 3-2, chloroplastic	PF05757	PF05757: Oxygen evolving enhancer protein 3 (PsbQ)
TraesCS2D02G221000	12	3	13	3	1	4	0.152	0.036	0.161	0.039	0.011	0.046	-1.8046	0.0197058	0.116928	Beta-amylase	PF01373	PF01373: Glycosyl hydrolase family 14
TraesCS2D02G224200	33	49	32	0	2	10	0.442	0.626	0.418	0	0.024	0.123	-3.26176	3.23862e-12	1.42504e-10	Isocitrate lyase	PF00463	PF00463: Isocitrate lyase family
TraesCS2D02G227800	48	34	34	103	129	86	2.168	1.47	1.503	4.722	5.251	3.602	1.40193	5.00483e-11	1.97808e-09	Heat-shock protein, putative	PF00011	PF00011: Hsp20/alpha crystallin family
TraesCS2D02G229200	1062.06	991.046	1083.87	281.772	327.213	293.378	7.912	7.05	7.888	2.168	2.154	2.006	-1.84635	2.42221e-100	9.06087e-98	tRNA wybutosine-synthesizing protein 2/3/4	PF02676; PF13418; PF01344; PF02475	PF02676: Methyltransferase TYW3; PF13418: Galactose oxidase, central domain; PF01344: Kelch motif; PF02475: Met-10+ like-protein
TraesCS2D02G232800	21	26	14.534	11	12	6.289	0.61	0.722	0.413	0.327	0.312	0.169	-1.10559	0.0140349	0.0909096	Squamosa promoter-binding protein	PF03110	PF03110: SBP domain
TraesCS2D02G236100	790.224	783.085	914.194	333.816	424.34	457.829	21.093	19.978	23.857	9.119	10.109	11.274	-1.08463	1.91931e-32	2.28738e-30	Protein LOW PSII ACCUMULATION 1, chloroplastic	0	0
TraesCS2D02G238500	24	29	29	7	14	7	0.469	0.542	0.554	0.14	0.243	0.126	-1.59129	6.07664e-05	0.00097159	Cytochrome P450 family protein	PF00067	PF00067: Cytochrome P450
TraesCS2D02G239500	34.164	36.991	14.775	9.21	9.729	18.423	0.42	0.381	0.171	0.106	0.096	0.21	-1.24325	0.00320896	0.0285037	Protein kinase family protein||Kinase family protein	PF00069	PF00069: Protein kinase domain
TraesCS2D02G253100	23.282	14.419	22.78	2.31	12.257	5.581	0.284	0.168	0.271	0.029	0.132	0.062	-1.63676	0.00087185	0.00983143	XH/XS domain-containing protein	PF03470; PF03468; PF03469	PF03470: XS zinc finger domain; PF03468: XS domain; PF03469: XH domain
TraesCS2D02G253200	1233.75	1354.45	1308.12	471.295	706.29	635.928	47.829	50.22	49.591	18.593	24.594	22.81	-1.15857	1.0585e-46	1.8367e-44	Photosystem I reaction center subunit psaK	PF01241	PF01241: Photosystem I psaG / psaK
TraesCS2D02G257700	22.839	19	26	52.81	48.981	42.933	0.605	0.481	0.673	1.431	1.157	1.048	1.04621	0.000235147	0.00320706	HTH-type transcriptional regulator	PF14009	PF14009: Domain of unknown function (DUF4228)
TraesCS2D02G259400	32.297	44.805	36.258	140.044	145.948	134.038	0.348	0.482	0.382	1.556	1.392	1.327	1.84148	5.43521e-23	4.64236e-21	Nitrate transporter 1.2	PF00854	PF00854: POT family
TraesCS2D02G261900	23.737	16.381	19.998	5.445	14.556	8.543	0.227	0.149	0.187	0.054	0.123	0.075	-1.12646	0.00910484	0.0652312	ERD (Early-responsive to dehydration stress) family protein	PF13967; PF14703; PF02714	PF13967: Late exocytosis, associated with Golgi transport; PF14703: Cytosolic domain of 10TM putative phosphate transporter; PF02714: Calcium-dependent channel, 7TM region, putative phosphate
TraesCS2D02G263900	0.798	0	0	15.939	1.064	0	0.09	0	0	1.784	0.111	0	3.9495	0.019133	0.114378	sulfate transporter 91	0	0
TraesCS2D02G264000	0	31.288	27.311	0	18.317	0	0	2.524	2.251	0	1.415	0	-1.76306	0.0460993	0.214743	50S ribosomal protein L2	PF03947	PF03947: Ribosomal Proteins L2, C-terminal domain
TraesCS2D02G267600	668.139	687.601	578.287	1468.74	1817.57	1646.62	8.353	8.191	7.29	19.21	20.367	19.432	1.30026	1.58653e-67	3.86528e-65	flocculation protein	0	0
TraesCS2D02G270000	0	8.021	8.954	7.034	19.22	17.286	0	0.221	0.252	0.207	0.494	0.459	1.27634	0.0361612	0.181753	Basic helix-loop-helix (BHLH) Transcription Factor	PF00010	PF00010: Helix-loop-helix DNA-binding domain
TraesCS2D02G270300	51.136	55.768	59.625	194.864	192.28	245.953	1.057	1.102	1.205	4.136	3.538	4.685	1.87836	9.52907e-31	1.0718e-28	Basic helix-loop-helix (BHLH) Transcription Factor	PF00010	PF00010: Helix-loop-helix DNA-binding domain
TraesCS2D02G275700	3	3	7	0	0	0	0.123	0.118	0.282	0	0	0	-5.18094	0.00392239	0.0335913	DNA topoisomerase	PF06839	PF06839: GRF zinc finger
TraesCS2D02G276000	354.195	352.188	315.912	12.313	10	16	4.084	3.879	3.559	0.146	0.102	0.174	-4.77285	1.83563e-147	1.06312e-144	Peptidylprolyl isomerase	PF00254; PF00515	PF00254: FKBP-type peptidyl-prolyl cis-trans isomerase; PF00515: Tetratricopeptide repeat
TraesCS2D02G285300	3	1	0	6	12	5	0.088	0.028	0	0.18	0.314	0.135	2.35667	0.0103331	0.071939	Jasmonate ZIM domain protein	PF06200; PF09425	PF06200: tify domain; PF09425: Divergent CCT motif
TraesCS2D02G291400	24.097	24	27	6	11	6	0.505	0.481	0.553	0.129	0.205	0.116	-1.74413	3.09189e-05	0.000530369	Late embryogenesis abundant protein	PF06830	PF06830: Root cap
TraesCS2D02G291700	18.851	20	10	5	10	7	0.392	0.397	0.203	0.107	0.185	0.134	-1.19298	0.0139155	0.0903175	Late embryogenesis abundant protein	PF06830	PF06830: Root cap
TraesCS2D02G294200	7	8	6	16.882	20	12	0.225	0.246	0.188	0.553	0.575	0.356	1.1584	0.017079	0.105262	Indole-3-glycerol phosphate synthase	0	0
TraesCS2D02G294300	1439.55	1499.25	1389.17	624.259	806.651	749.258	51.381	51.167	48.477	22.709	25.816	24.726	-1.04067	2.76032e-48	4.90571e-46	Photosystem I subunit O	0	0
TraesCS2D02G301000	53.443	46	40	1.158	9	5	0.591	0.486	0.432	0.013	0.088	0.051	-3.229	4.82977e-16	2.85479e-14	Cellulose synthase family protein, expressed	PF03552	PF03552: Cellulose synthase
TraesCS2D02G302800	22.705	15	12.463	8.777	6	4	0.388	0.245	0.208	0.154	0.091	0.063	-1.44042	0.00654891	0.0503652	Neutral/alkaline invertase	PF12899	PF12899: Alkaline and neutral invertase
TraesCS2D02G306300	18.65	19.178	22.749	5.089	11.127	6.156	0.131	0.129	0.156	0.037	0.069	0.04	-1.47752	0.00133899	0.0140359	T-complex protein 11	PF05794	PF05794: T-complex protein 11
TraesCS2D02G310700	4	4	0	0	0	0	0.068	0.065	0	0	0	0	-4.50493	0.0381707	0.188828	S-adenosyl-L-methionine-dependent methyltransferases superfamily protein	PF08241	PF08241: Methyltransferase domain
TraesCS2D02G312300	0	1	1	3	7	5	0	0.017	0.018	0.056	0.114	0.084	2.63766	0.0175558	0.107394	F-box family protein	PF07762	PF07762: Protein of unknown function (DUF1618)
TraesCS2D02G314900	1116.71	985.634	1040.04	470.231	569.435	534.323	12.084	10.17	10.986	5.22	5.427	5.291	-1.04814	1.88343e-38	2.72701e-36	Zeaxanthin epoxidase, chloroplastic	PF01494; PF00498	PF01494: FAD binding domain; PF00498: FHA domain
TraesCS2D02G315300	19	9	18	1	8	3	0.432	0.196	0.4	0.023	0.162	0.063	-1.97667	0.00077092	0.00886978	alpha/beta-Hydrolases superfamily protein	PF07859	PF07859: alpha/beta hydrolase fold
TraesCS2D02G316000	227.644	340.168	249.528	619.158	779.135	729.149	2.945	4.201	3.151	8.258	8.927	8.669	1.3306	3.3633e-37	4.73473e-35	DIS3-like exonuclease 2	0	0
TraesCS2D02G320900	4808.31	5128.82	5151.48	1682.87	2290.56	2155.57	120.438	122.779	126.144	43.173	51.163	49.79	-1.3539	9.82206e-82	2.92113e-79	Chlorophyll a-b binding protein, chloroplastic	PF00504	PF00504: Chlorophyll A-B binding protein
TraesCS2D02G323000	21.631	25.837	17.308	16.061	8.57	5.521	0.642	0.733	0.502	0.487	0.227	0.151	-1.1229	0.0119321	0.0804436	Zinc finger C-x8-C-x5-C-x3-H type family protein	0	0
TraesCS2D02G324000	45	28.308	49	15.789	14	9	1.065	0.64	1.133	0.383	0.295	0.196	-1.69238	1.87897e-06	4.18896e-05	Amino acid transporter, putative	PF01490	PF01490: Transmembrane amino acid transporter protein
TraesCS2D02G328000	8	18.503	13.598	1	10.496	4.124	0.246	0.543	0.408	0.031	0.288	0.117	-1.4085	0.0197932	0.117317	N-acetyltransferase, putative	PF00583	PF00583: Acetyltransferase (GNAT) family
TraesCS2D02G328500	8.747	11.201	5.197	0	1.027	6.122	0.183	0.224	0.106	0	0.019	0.118	-1.82051	0.031722	0.165181	Receptor-like kinase	PF00069	PF00069: Protein kinase domain
TraesCS2D02G328600	20	21	26	2	4	7	1.014	1.019	1.29	0.103	0.183	0.329	-2.38575	9.48477e-07	2.23531e-05	Protein YcgL	0	0
TraesCS2D02G330300	4	2	2	16	21	18	0.309	0.151	0.154	1.238	1.488	1.301	2.67395	2.66665e-06	5.78013e-05	Heavy metal transport/detoxification protein	0	0
TraesCS2D02G330400	13	17	8	37	40	60.992	1.741	2.195	1.061	4.883	4.989	7.699	1.8013	1.55442e-07	4.15166e-06	Heavy metal transport/detoxification protein	0	0
TraesCS2D02G330500	0	8	8	11.888	23.894	23.944	0	0.99	1.017	1.507	2.854	2.9	1.81787	0.000712413	0.00830591	Heavy metal transport/detoxification protein	0	0
TraesCS2D02G335100	3	0	1.075	7.169	7.227	8.241	0.08	0	0.028	0.196	0.172	0.203	2.32261	0.00809873	0.0596076	rRNA N-glycosidase	0	0
TraesCS2D02G336500	3	0	2	4	9	9	0.076	0	0.049	0.104	0.203	0.21	1.99183	0.0237014	0.134058	NAC domain-containing protein	PF02365	PF02365: No apical meristem (NAM) protein
TraesCS2D02G338900	9	7	5	12	20	26	0.157	0.116	0.085	0.215	0.309	0.416	1.39071	0.00305233	0.0273881	Transducin/WD40 repeat protein	PF00400	PF00400: WD domain, G-beta repeat
TraesCS2D02G339900	101	106.69	69.288	41.328	37.638	32	2.085	2.105	1.398	0.876	0.691	0.609	-1.36005	2.4471e-09	8.19721e-08	BTB/POZ and TAZ domain protein	PF00651; PF02135	PF00651: BTB/POZ domain; PF02135: TAZ zinc finger
TraesCS2D02G342600	82.878	111.817	87.234	283.081	389.536	373.351	0.908	1.176	0.904	3.236	3.969	3.898	1.83736	1.12085e-46	1.94234e-44	Phospholipase A1-II 7	0	0
TraesCS2D02G345400	17.304	15.625	8.228	6	5	6.244	0.473	0.408	0.22	0.168	0.122	0.157	-1.28204	0.0194757	0.115959	Protein DDI1 2	0	0
TraesCS2D02G346900	648.432	555.643	592.122	229.721	301.145	287.104	11.991	10.017	10.474	4.262	5.069	4.772	-1.18734	9.26327e-34	1.17052e-31	Phosphoglycolate phosphatase	PF13344; PF13242	PF13344: Haloacid dehalogenase-like hydrolase; PF13242: HAD-hyrolase-like
TraesCS2D02G347300	340.059	320.29	301.449	49.691	76.759	47.829	7.326	6.56	6.501	1.071	1.495	0.954	-2.51386	8.27841e-70	2.07035e-67	B-box zinc finger protein	PF00643	PF00643: B-box zinc finger
TraesCS2D02G348900	7.939	5.324	4.491	11.446	17.556	20.699	0.237	0.152	0.131	0.349	0.468	0.57	1.40917	0.0051764	0.0418704	Chitinase	PF00187; PF00182	PF00187: Chitin recognition protein; PF00182: Chitinase class I
TraesCS2D02G351900	171	189.402	167.439	33.417	30	44	3.771	3.991	3.609	0.756	0.589	0.894	-2.33992	1.52074e-39	2.26138e-37	CONSTANS-like protein	PF00643; PF06203	PF00643: B-box zinc finger; PF06203: CCT motif
TraesCS2D02G352700	63.326	78.305	61.803	27	33	34	1.876	2.216	1.789	0.818	0.873	0.93	-1.15963	8.55955e-07	2.03286e-05	Photosystem II reaction center PsbP family protein	PF01789	PF01789: PsbP
TraesCS2D02G358500	10	22	15	4	10	10	0.165	0.347	0.242	0.068	0.147	0.152	-1.01453	0.0389652	0.191473	Protein trichome birefringence	PF14416; PF13839	PF14416: PMR5 N terminal Domain; PF13839: GDSL/SGNH-like Acyl-Esterase family found in Pmr5 and Cas1p
TraesCS2D02G361600	1	0	3	7	4.03	6	0.017	0	0.051	0.125	0.062	0.096	1.95967	0.0455866	0.21294	Myb transcription factor	PF00249	PF00249: Myb-like DNA-binding domain
TraesCS2D02G364700	0	0	0	3	4	2	0	0	0	0.054	0.066	0.034	4.62033	0.0170544	0.10514	Cytochrome P450 family protein, expressed	PF00067	PF00067: Cytochrome P450
TraesCS2D02G367900	97.035	113.19	90.992	235.397	283.744	228.386	0.888	0.989	0.813	2.222	2.296	1.919	1.26207	3.55791e-21	2.75551e-19	Lectin receptor kinase	PF00139; PF00069	PF00139: Legume lectin domain; PF00069: Protein kinase domain
TraesCS2D02G373000	34	19	39	12	14	13	0.778	0.415	0.872	0.281	0.285	0.274	-1.28168	0.000641707	0.00758809	E3 ubiquitin-protein ligase, putative (DUF177)	PF02620	PF02620: Uncharacterized ACR, COG1399
TraesCS2D02G376000	598.323	683.656	657.578	208.316	183.449	237.286	12.619	14.707	14.219	4.528	3.318	4.703	-1.66754	2.29947e-57	4.89743e-55	Aquaporin	PF00230	PF00230: Major intrinsic protein
TraesCS2D02G376100	207.267	191.323	200.282	40.173	91.32	83.774	5.039	4.445	4.76	1.001	1.979	1.878	-1.53528	1.53647e-20	1.15409e-18	Aquaporin	PF00230	PF00230: Major intrinsic protein
TraesCS2D02G377400	7	12.184	1	12.201	19	17.053	0.065	0.107	0.009	0.116	0.155	0.145	1.18939	0.0258531	0.142696	Phenylalanine ammonia-lyase	PF00221	PF00221: Aromatic amino acid lyase
TraesCS2D02G377500	31.133	18.864	18.029	99.852	98.492	74.879	0.285	0.165	0.161	0.942	0.797	0.629	1.95675	1.9417e-14	1.02395e-12	Phenylalanine ammonia-lyase	PF00221	PF00221: Aromatic amino acid lyase
TraesCS2D02G379000	730.68	758.005	759.18	297.763	386.231	364.527	14.055	13.932	14.273	5.882	6.605	6.456	-1.15119	2.40299e-42	3.83687e-40	L-allo-threonine aldolase	PF01212	PF01212: Beta-eliminating lyase
TraesCS2D02G381000	76.08	67	69	37	31	32	1.199	1.009	1.063	0.6	0.433	0.464	-1.12611	1.50321e-06	3.40765e-05	Beta-glucosidase	PF00232	PF00232: Glycosyl hydrolase family 1
TraesCS2D02G381200	10	2	9	7	27.608	17.522	0.204	0.039	0.179	0.146	0.501	0.329	1.21537	0.0347859	0.17671	Beta-glucosidase, putative	PF00232	PF00232: Glycosyl hydrolase family 1
TraesCS2D02G389800	7	18.511	5	3	2	5.332	0.177	0.446	0.123	0.077	0.045	0.124	-1.56663	0.0281792	0.151649	Cyclin-like	PF08613	PF08613: Cyclin
TraesCS2D02G391500	74.949	100.233	66.797	0	3.028	1.01	5.163	6.618	4.509	0	0.19	0.065	-5.82706	1.15768e-40	1.7632e-38	Histone H4	PF15511	PF15511: Centromere kinetochore component CENP-T histone fold
TraesCS2D02G391700	34	49	28	9	20	19	1.461	2.015	1.177	0.393	0.774	0.757	-1.25962	0.000248084	0.00336162	Oxidative stress 3, putative isoform 2	0	0
TraesCS2D02G391900	3.18	1.263	0	5.395	10.439	6.688	0.044	0.017	0	0.076	0.127	0.085	2.18841	0.0180287	0.109481	p-loop containing nucleoside triphosphate hydrolases superfamily protein	PF13086; PF13087	PF13086: AAA domain; PF13087: AAA domain
TraesCS2D02G392200	67	49	63	36	33	22	2.517	1.761	2.315	1.377	1.113	0.765	-1.01706	0.000115321	0.0017207	Heavy metal transport/detoxification superfamily protein	PF00403	PF00403: Heavy-metal-associated domain
TraesCS2D02G392900	48.283	14.502	22.538	94.001	109.994	100.138	0.949	0.272	0.433	1.897	1.922	1.812	1.77602	7.84371e-12	3.33896e-10	2-oxoglutarate (2OG) and Fe(II)-dependent oxygenase superfamily protein	PF14226; PF03171	PF14226: non-haem dioxygenase in morphine synthesis N-terminal; PF03171: 2OG-Fe(II) oxygenase superfamily
TraesCS2D02G393900	316.838	318.314	293.406	113.29	161.464	159.484	5.725	5.495	5.181	2.103	2.592	2.653	-1.14862	6.67448e-23	5.67881e-21	Beta-carotene hydroxylase	PF04116	PF04116: Fatty acid hydroxylase superfamily
TraesCS2D02G394100	73	91	95.463	29	21	22	2.276	2.712	2.91	0.923	0.586	0.633	-1.88536	8.07015e-15	4.37637e-13	Nuclear transport factor 2 (NTF2) family protein	PF10184	PF10184: Uncharacterized conserved protein (DUF2358)
TraesCS2D02G394200	17	20.646	26.564	45.678	44.928	61.419	0.224	0.26	0.342	0.62	0.524	0.744	1.19233	3.02726e-05	0.000520906	1-aminocyclopropane-1-carboxylate synthase	PF00155	PF00155: Aminotransferase class I and II
TraesCS2D02G396400	0	0	0	308.125	289.966	195.874	0	0	0	3.803	3.076	2.156	11.0367	3.00142e-109	1.24633e-106	Subtilisin-like protease	PF05922; PF00082; PF02225	PF05922: Peptidase inhibitor I9; PF00082: Subtilase family; PF02225: PA domain
TraesCS2D02G397000	4	4	9	16	18	19	0.14	0.134	0.307	0.57	0.563	0.613	1.5712	0.00159048	0.0161603	Dehydration-responsive element binding factor	PF00847	PF00847: AP2 domain
TraesCS2D02G397100	3	4	3	11.544	20	12	0.07	0.089	0.068	0.275	0.414	0.257	2.02669	0.000503754	0.00618041	Dehydration-responsive element binding factor	PF00847	PF00847: AP2 domain
TraesCS2D02G399000	83.48	117.74	131.281	33.551	43.705	38.154	1.593	2.146	2.448	0.657	0.741	0.67	-1.57235	6.73382e-14	3.39385e-12	Heat shock transcription factor	PF00447	PF00447: HSF-type DNA-binding
TraesCS2D02G407300	13	16	8	7	2	7	0.225	0.265	0.135	0.125	0.031	0.112	-1.22332	0.0381547	0.188794	Glycosyltransferase	PF00201	PF00201: UDP-glucoronosyl and UDP-glucosyl transferase
TraesCS2D02G408900	6	4.608	4	0	1	0	0.53	0.391	0.346	0	0.081	0	-3.49708	0.00609237	0.0475418	14 kDa proline-rich protein DC2.15, putative	PF14547	PF14547: Hydrophobic seed protein
TraesCS2D02G409000	7	14	10	1	0	3	0.853	1.64	1.203	0.121	0	0.344	-2.88285	0.000461559	0.0057352	14 kDa proline-rich protein DC2.15	PF14547	PF14547: Hydrophobic seed protein
TraesCS2D02G410900	52.549	56.216	48.186	13.201	20.682	27	1.4	1.431	1.255	0.36	0.492	0.663	-1.41423	5.82005e-07	1.42241e-05	Plastid-lipid associated protein PAP / fibrillin family protein	PF04755	PF04755: PAP_fibrillin
TraesCS2D02G414200	102.34	109.03	100.237	225.308	299.666	230.369	1.747	1.778	1.672	3.954	4.543	3.619	1.22536	1.73308e-20	1.2966e-18	Nudix hydrolase	PF00293	PF00293: NUDIX domain
TraesCS2D02G416500	7	23.224	20.315	7	5.207	6	0.053	0.168	0.15	0.055	0.035	0.042	-1.49019	0.00643614	0.0496483	Argonaute family protein	PF16486; PF02170; PF16488; PF02171	PF16486: N-terminal domain of argonaute; PF02170: PAZ domain; PF16488: Argonaute linker 2 domain; PF02171: Piwi domain
TraesCS2D02G417100	17	28	22	9	15	9	0.615	0.98	0.783	0.334	0.489	0.305	-1.0643	0.00943073	0.0670928	Calcium-binding EF-hand family protein	0	0
TraesCS2D02G417300	71.639	72.085	85.154	217.583	259.802	263.481	0.497	0.478	0.577	1.559	1.592	1.677	1.6432	2.79474e-33	3.43612e-31	APO protein	PF05634	PF05634: APO RNA-binding
TraesCS2D02G417700	23	30.479	25.439	10	14	8	1.144	1.45	1.238	0.504	0.629	0.369	-1.34108	0.000518965	0.00634051	cysteine-rich/transmembrane domain A-like protein	0	0
TraesCS2D02G419200	31	28	42	13.262	21	13.583	0.597	0.515	0.79	0.262	0.359	0.241	-1.12538	0.00105781	0.011542	F-box protein	PF00646	PF00646: F-box domain
TraesCS2D02G419800	1	1	2	4	13	2	0.015	0.015	0.03	0.064	0.178	0.028	2.07531	0.0442511	0.208636	Protein kinase family protein	PF00314; PF00069	PF00314: Thaumatin family; PF00069: Protein kinase domain
TraesCS2D02G422000	181.64	203.192	223.279	534.279	639.081	533.229	3.805	4.068	4.572	11.487	11.914	10.291	1.43991	4.61252e-45	7.81866e-43	Zinc transporter	PF02535	PF02535: ZIP Zinc transporter
TraesCS2D02G422700	570	562.828	545.4	212.497	228.467	241	48.387	45.844	45.405	18.009	17.826	19.132	-1.34671	3.68777e-45	6.25916e-43	Bifunctional inhibitor/lipid-transfer protein/seed storage 2Salbumin superfamily protein	PF14547	PF14547: Hydrophobic seed protein
TraesCS2D02G422800	393.425	349.27	412.128	1224.89	1257.23	1269.14	25.594	21.778	26.274	80.13	74.51	76.98	1.65434	8.86809e-84	2.69819e-81	Bifunctional inhibitor/lipid-transfer protein/seed storage 2Salbumin superfamily protein	PF14547	PF14547: Hydrophobic seed protein
TraesCS2D02G423200	2	3	2	0	0	0	0.032	0.046	0.032	0	0	0	-4.31959	0.0404461	0.196542	Cytochrome P450	PF00067	PF00067: Cytochrome P450
TraesCS2D02G425700	318.565	332	331.567	721.724	891.157	885.058	8.787	8.753	8.942	20.366	21.949	22.528	1.2956	1.94587e-53	3.77866e-51	Ethylene-responsive transcription factor	PF00847	PF00847: AP2 domain
TraesCS2D02G427500	72	73	77	32.955	44	37	0.443	0.429	0.462	0.209	0.238	0.209	-1.01046	2.86786e-06	6.1707e-05	DNA-directed RNA polymerase subunit	PF04997; PF00623; PF04983; PF05000; PF04998; PF04992; PF04990	PF04997: RNA polymerase Rpb1, domain 1; PF00623: RNA polymerase Rpb1, domain 2; PF04983: RNA polymerase Rpb1, domain 3; PF05000: RNA polymerase Rpb1, domain 4; PF04998: RNA polymerase Rpb1, domain 5; PF04992: RNA polymerase Rpb1, domain 6; PF04990: RNA polymerase Rpb1, domain 7
TraesCS2D02G428500	10	9	13	2	6	3.069	0.113	0.097	0.144	0.023	0.06	0.032	-1.55879	0.0189525	0.113617	Sodium transporter	PF02386	PF02386: Cation transport protein
TraesCS2D02G432700	51	45	59	24	21	29	1.953	1.649	2.21	0.936	0.722	1.028	-1.1093	5.94144e-05	0.000952825	Dihydroxy-acid dehydratase 1	0	0
TraesCS2D02G433400	5	13	12	2	1	1	0.091	0.225	0.213	0.037	0.016	0.017	-2.83091	0.000684086	0.00802739	GDSL esterase/lipase	PF00657	PF00657: GDSL-like Lipase/Acylhydrolase
TraesCS2D02G434300	9.497	12.61	9.187	27.005	30.604	17.226	0.096	0.122	0.091	0.282	0.275	0.16	1.20398	0.00341903	0.0299844	alpha/beta-Hydrolases superfamily protein	0	0
TraesCS2D02G436700	55.328	51.415	41.096	104.392	95.766	112.551	1.114	0.99	0.809	2.159	1.716	2.088	1.03461	1.04691e-07	2.86809e-06	Ubiquinol oxidase	PF01786	PF01786: Alternative oxidase
TraesCS2D02G438300	0	0	0	0	2	8.711	0	0	0	0	0.328	1.439	4.83207	0.0255616	0.141513	Protease inhibitor/seed storage/lipid transfer protein family protein	PF14368	PF14368: Probable lipid transfer
TraesCS2D02G438400	0	0	0	11	11	7	0	0	0	1.89	1.806	1.157	6.27517	2.50068e-06	5.449e-05	Protease inhibitor/seed storage/lipid transfer protein family protein	PF14368	PF14368: Probable lipid transfer
TraesCS2D02G439800	16.189	14.259	6.222	26	34.145	22	1.435	1.213	0.541	2.296	2.786	1.825	1.10522	0.00440335	0.0368615	SET domain-containing protein	0	0
TraesCS2D02G443900	4	3	4	10	13	8	0.038	0.027	0.037	0.096	0.107	0.068	1.4146	0.0285299	0.153043	Ribosomal protein L25/Gln-tRNA synthetase, anti-codon-binding domain-containing protein||LOW protein: PPR containing protein||Pentatricopeptide repeat (PPR) superfamily protein	0	0
TraesCS2D02G448800	2	2	9	1	0	0	0.058	0.056	0.256	0.03	0	0	-3.30616	0.0238626	0.134699	Heavy metal-associated protein	PF00403	PF00403: Heavy-metal-associated domain
TraesCS2D02G451200	4	0	0	5	10	10	0.086	0	0	0.11	0.19	0.197	2.47002	0.00623181	0.0483745	Peroxidase	PF00141	PF00141: Peroxidase
TraesCS2D02G452100	2.003	0	6	0	0	0	0.025	0	0.074	0	0	0	-4.51005	0.042608	0.203558	Purine permease family protein	PF16913	PF16913: Purine nucleobase transmembrane transport
TraesCS2D02G452900	15	11.7	21	108	119	141	0.231	0.172	0.316	1.713	1.628	1.999	2.88895	2.64662e-34	3.39631e-32	Receptor-like kinase	PF12819	PF12819: Carbohydrate-binding protein of the ER
TraesCS2D02G453200	58	72	72	23	36	37	2.378	2.824	2.887	0.958	1.327	1.404	-1.12296	1.82352e-06	4.07707e-05	senescence-associated family protein (DUF581)	PF04570	PF04570: zinc-finger of the FCS-type, C2-C2
TraesCS2D02G453300	251	245	217	76	71	91	12.552	11.727	10.621	3.849	3.209	4.223	-1.62841	3.93219e-30	4.3342e-28	senescence-associated family protein (DUF581)	PF04570	PF04570: zinc-finger of the FCS-type, C2-C2
TraesCS2D02G453400	26	33	29	1	15	20	1.085	1.317	1.184	0.042	0.563	0.773	-1.35286	0.00149885	0.015388	senescence-associated family protein (DUF581)	PF04570	PF04570: zinc-finger of the FCS-type, C2-C2
TraesCS2D02G454100	2	0	0	4	4	6	0.42	0	0	0.82	0.789	1.192	2.5497	0.028014	0.151054	senescence-associated family protein (DUF581)	PF04570	PF04570: zinc-finger of the FCS-type, C2-C2
TraesCS2D02G454500	1	0	3	6	15	9	0.035	0	0.102	0.214	0.469	0.29	2.7302	0.000972077	0.0107649	senescence-associated family protein (DUF581)	PF04570	PF04570: zinc-finger of the FCS-type, C2-C2
TraesCS2D02G462000	31	35	22.155	57	70	68	0.214	0.231	0.15	0.407	0.427	0.431	1.09233	8.59105e-06	0.000168114	Receptor-like kinase	PF08263; PF00560; PF13855; PF13516; PF00069	PF08263: Leucine rich repeat N-terminal domain; PF00560: Leucine Rich Repeat; PF13855: Leucine rich repeat; PF13516: Leucine Rich repeat; PF00069: Protein kinase domain
TraesCS2D02G465500	42	35.543	23.412	14	11.691	16	0.288	0.233	0.157	0.099	0.071	0.101	-1.31423	0.000252204	0.00341045	Disease resistance protein (NBS-LRR class) family	PF00931	PF00931: NB-ARC domain
TraesCS2D02G466900	1.045	3.085	5.083	17.879	13.748	14.532	0.013	0.037	0.063	0.232	0.153	0.168	2.24351	0.000135559	0.00198429	Protein kinase family protein	PF00069	PF00069: Protein kinase domain
TraesCS2D02G467500	6.503	11	8	38	33	46.822	0.227	0.367	0.273	1.351	1.031	1.509	2.14924	1.05983e-08	3.29447e-07	Pectinesterase inhibitor domain containing protein	PF04043	PF04043: Plant invertase/pectin methylesterase inhibitor
TraesCS2D02G476600	38	34.966	30	9	12	18	0.787	0.692	0.607	0.191	0.221	0.343	-1.44456	3.58607e-05	0.000605929	GDSL esterase/lipase	PF00657	PF00657: GDSL-like Lipase/Acylhydrolase
TraesCS2D02G476800	25.052	22.006	23.025	6	11	11.011	3.718	3.161	3.386	0.876	1.53	1.542	-1.36667	0.000839555	0.0095332	Non-specific lipid-transfer protein	PF00234	PF00234: Protease inhibitor/seed storage/LTP family
TraesCS2D02G480800	5.561	9.321	0	0	0	0	0.045	0.073	0	0	0	0	-5.36581	0.0048377	0.0397047	Importin subunit beta-1	PF03810	PF03810: Importin-beta N-terminal domain
TraesCS2D02G483400	0	0	0	1	4	2	0	0	0	0.019	0.067	0.035	4.25365	0.0440879	0.208089	Organic cation/carnitine transporter-like protein	PF00083	PF00083: Sugar (and other) transporter
TraesCS2D02G484200	6	1	6	0	1	0	0.075	0.012	0.076	0	0.011	0	-3.34208	0.0214186	0.124347	Yellow stripe-like transporter 12	PF03169	PF03169: OPT oligopeptide transporter protein
TraesCS2D02G487200	27.518	45.938	38.13	12.568	22.076	17.768	1.565	2.502	2.124	0.722	1.139	0.94	-1.13715	0.000529101	0.00643815	Wound-responsive family protein	PF12609	PF12609: Wound-induced protein
TraesCS2D02G487500	0	0	0	7.677	2.256	0	0	0	0	0.161	0.041	0	4.82046	0.025677	0.141943	Glycosyltransferase	PF00201	PF00201: UDP-glucoronosyl and UDP-glucosyl transferase
TraesCS2D02G487600	10	23.696	27	41.323	53.744	67	0.21	0.475	0.554	0.89	1.004	1.295	1.3604	8.78522e-06	0.000171532	SU(VAR)3-9 homolog 5	0	0
TraesCS2D02G489700	76.114	71.269	66	145.03	206.88	186.131	1.849	1.654	1.567	3.609	4.479	4.168	1.27885	9.19235e-17	5.69339e-15	WRKY transcription factor	PF03106	PF03106: WRKY DNA -binding domain
TraesCS2D02G492800	34	43.389	37	10	11.4	15	1.383	1.688	1.472	0.413	0.417	0.565	-1.69017	9.07448e-07	2.14551e-05	Oxidative stress 3, putative isoform 2	0	0
TraesCS2D02G493700	12	17	7	5	3	5	0.254	0.344	0.145	0.109	0.057	0.098	-1.48223	0.0189468	0.113597	Protein kinase	PF00069	PF00069: Protein kinase domain
TraesCS2D02G494800	13	10	8	1	7	4	0.415	0.305	0.25	0.033	0.2	0.118	-1.40983	0.028057	0.151207	Auxin responsive SAUR protein	PF02519	PF02519: Auxin responsive protein
TraesCS2D02G499700	322.749	323.323	252.005	141.234	155.62	138.511	7.191	6.884	5.489	3.227	3.088	2.844	-1.09141	3.41586e-18	2.29779e-16	DUF1365 family protein	PF07103	PF07103: Protein of unknown function (DUF1365)
TraesCS2D02G501000	18	7	9	34	29	24	0.129	0.048	0.063	0.251	0.183	0.158	1.30434	0.00133119	0.013962	CsAtPR5	0	0
TraesCS2D02G502400	5	5	1.061	0	0	0	0.089	0.085	0.018	0	0	0	-4.9547	0.00984712	0.0693489	Farnesyl pyrophosphate synthase	PF00348	PF00348: Polyprenyl synthetase
TraesCS2D02G511800	146.553	187.546	160.812	367.775	346.591	375.845	3.153	3.856	3.382	8.117	6.637	7.449	1.09669	1.02691e-20	7.79321e-19	Isoaspartyl peptidase/L-asparaginase	PF01112	PF01112: Asparaginase
TraesCS2D02G511900	83.571	115.796	96.079	276.111	185.763	197.47	1.637	2.167	1.84	5.554	3.236	3.562	1.12986	1.60596e-10	6.00408e-09	Isoaspartyl peptidase/L-asparaginase	PF01112	PF01112: Asparaginase
TraesCS2D02G515400	39	29.669	32	10	14	11	2.044	1.583	1.463	0.499	0.59	0.634	-1.56638	1.11486e-05	0.000212678	Glycine-rich protein||Collagen alpha-3(VI) chain	PF07172	PF07172: Glycine rich protein family
TraesCS2D02G515500	38.12	36.343	34.464	15.272	17	18.26	3.695	3.735	3.278	1.473	1.523	1.777	-1.15122	0.000306973	0.00404341	Glycine rich protein	0	0
TraesCS2D02G519400	36	44	33	24	18	15	0.935	1.092	0.838	0.638	0.417	0.359	-1.02131	0.00164279	0.016572	SPOC domain / transcription elongation factor S-II protein	PF07744	PF07744: SPOC domain
TraesCS2D02G520300	22	28	24.847	48	52.041	65.287	0.861	1.048	0.951	1.911	1.829	2.363	1.09149	3.47815e-05	0.000589584	Sterile alpha motif (SAM) domain-containing protein	0	0
TraesCS2D02G522500	79	92	58	24	45	25	2.777	3.092	1.993	0.86	1.418	0.812	-1.33654	1.02817e-07	2.81968e-06	Pathogenesis-related (PR)-10-related norcoclaurine synthase-like protein	PF00407	PF00407: Pathogenesis-related protein Bet v I family
TraesCS2D02G525900	14.474	12	14	3	2	6	0.337	0.267	0.319	0.072	0.042	0.129	-1.89198	0.00165937	0.0167073	Early light-induced protein 2, chloroplastic	PF00504	PF00504: Chlorophyll A-B binding protein
TraesCS2D02G527600	5	8	7.373	0	3	2	0.049	0.075	0.071	0	0.026	0.018	-2.01014	0.0233773	0.132668	Serine/threonine-protein kinase	PF01453; PF00954; PF08276; PF00069	PF01453: D-mannose binding lectin; PF00954: S-locus glycoprotein domain; PF08276: PAN-like domain; PF00069: Protein kinase domain
TraesCS2D02G528100	1	0	0	11	14	7	0.016	0	0	0.177	0.194	0.101	4.5152	6.72371e-06	0.000134299	Anthocyanin 5-aromatic acyltransferase	PF02458	PF02458: Transferase family
TraesCS2D02G530600	386.892	421.938	417.914	191	212.962	176.48	6.207	6.467	6.552	3.152	3.033	2.605	-1.12613	7.59902e-27	7.58455e-25	Chalcone synthase	PF00195; PF02797	PF00195: Chalcone and stilbene synthases, N-terminal domain; PF02797: Chalcone and stilbene synthases, C-terminal domain
TraesCS2D02G533100	0	7.17	8	0	0	0	0	1.611	1.842	0	0	0	-5.38859	0.00439672	0.0368247	Wound-responsive family protein	PF12609	PF12609: Wound-induced protein
TraesCS2D02G533500	12.201	7	27	8	4	5	2.938	1.635	6.475	1.882	0.909	1.142	-1.45754	0.0148563	0.0949903	Wound-responsive family protein	PF12609	PF12609: Wound-induced protein
TraesCS2D02G533800	91	82	95	24	37	32	6.642	5.74	6.795	1.755	2.47	2.181	-1.57614	3.90124e-13	1.84708e-11	Wound-responsive family protein	PF12609	PF12609: Wound-induced protein
TraesCS2D02G534200	22	23	6	11	8	6	5.208	5.275	1.409	2.544	1.788	1.343	-1.05358	0.048902	0.223633	Wound-responsive family protein	PF12609	PF12609: Wound-induced protein
TraesCS2D02G535000	10	9	12	24	38	55	0.295	0.253	0.346	0.723	1	1.496	1.84437	1.44958e-06	3.29513e-05	Exocyst complex component, putative	PF03081	PF03081: Exo70 exocyst complex subunit
TraesCS2D02G539400	15.332	12.302	12.393	1.397	7.675	8.257	0.35	0.268	0.277	0.033	0.156	0.174	-1.25565	0.0252895	0.14036	2-oxoglutarate (2OG) and Fe(II)-dependent oxygenase superfamily protein	PF14226; PF03171	PF14226: non-haem dioxygenase in morphine synthesis N-terminal; PF03171: 2OG-Fe(II) oxygenase superfamily
TraesCS2D02G540000	3	0	0	8	17	16	0.103	0	0	0.281	0.525	0.51	3.55171	7.22222e-06	0.000143432	Heavy metal transport/detoxification superfamily protein	PF00403	PF00403: Heavy-metal-associated domain
TraesCS2D02G540100	5	5	9	32	26	48	0.235	0.225	0.414	1.525	1.102	2.092	2.4131	1.06812e-08	3.31719e-07	Heavy metal transport/detoxification superfamily protein	PF00403	PF00403: Heavy-metal-associated domain
TraesCS2D02G540300	46	51.543	51	226	250	274	1.67	1.789	1.81	8.359	8.14	9.197	2.2851	5.85602e-52	1.11103e-49	Heavy metal transport/detoxification superfamily protein	PF00403	PF00403: Heavy-metal-associated domain
TraesCS2D02G540400	3	4	0	23	13	16	0.348	0.445	0	2.637	1.392	1.743	2.80213	9.80168e-06	0.000189473	Heavy metal transport/detoxification superfamily protein	PF00403	PF00403: Heavy-metal-associated domain
TraesCS2D02G540500	123.576	156	95.949	478.372	581.369	616.13	3.248	3.919	2.465	12.869	13.634	14.937	2.10682	6.24456e-70	1.57063e-67	Heavy metal transport/detoxification superfamily protein	0	0
TraesCS2D02G540600	61	64	55	237	271	255.455	1.519	1.523	1.339	6.045	6.017	5.866	2.03417	8.73852e-47	1.5203e-44	Heavy metal transport/detoxification superfamily protein	0	0
TraesCS2D02G543900	227	230	276	499	587	576	4.403	4.263	5.232	9.939	10.123	10.287	1.13134	3.92129e-31	4.46378e-29	Ethylene-responsive transcription factor, putative	PF00847	PF00847: AP2 domain
TraesCS2D02G544600	3	2	5	4	7	19	0.099	0.063	0.161	0.135	0.207	0.58	1.48647	0.0448075	0.210418	Acyl-protein thioesterase 1	PF02230	PF02230: Phospholipase/Carboxylesterase
TraesCS2D02G547900	31	18	24	41	72.581	60	0.821	0.456	0.622	1.112	1.716	1.467	1.18466	2.42166e-05	0.000426993	Phytol kinase	0	0
TraesCS2D02G549200	668.605	628.746	630.582	3276.2	4414.37	4257.98	8.6	7.685	7.894	43.07	49.865	49.899	2.57622	3.55347e-249	3.9431e-246	Amine oxidase family protein	PF01593	PF01593: Flavin containing amine oxidoreductase
TraesCS2D02G549300	182	163.273	147.662	1464.85	1906.1	1743.2	2.754	2.36	2.184	22.81	25.591	24.263	3.32119	7.49974e-291	1.07644e-287	Amine oxidase family protein	PF01593	PF01593: Flavin containing amine oxidoreductase
TraesCS2D02G549400	62	50.344	71	143	137	169.331	1.362	1.057	1.525	3.226	2.688	3.429	1.24554	8.98755e-13	4.13803e-11	Adenylate kinase	PF00406	PF00406: Adenylate kinase
TraesCS2D02G549700	2	1	0	9	3	7.426	0.089	0.043	0	0.408	0.121	0.308	2.53122	0.0111676	0.0764747	Disease resistance protein (NBS-LRR class) family	0	0
TraesCS2D02G550100	10	8.636	7	19	24.889	16.914	0.128	0.105	0.087	0.25	0.282	0.198	1.18379	0.00647388	0.0499015	RING/U-box superfamily protein	0	0
TraesCS2D02G551200	0	26.014	0	70.454	34.063	3.329	0	0.216	0	0.634	0.262	0.027	2.06964	0.0105324	0.0730373	Receptor kinase	PF08263; PF13855; PF00560; PF00069	PF08263: Leucine rich repeat N-terminal domain; PF13855: Leucine rich repeat; PF00560: Leucine Rich Repeat; PF00069: Protein kinase domain
TraesCS2D02G554200	5	2	7	17	15	14	0.67	0.258	0.928	2.244	1.871	1.767	1.64765	0.00220841	0.0210796	F-box domain containing protein	0	0
TraesCS2D02G555800	2	4	6	12	10	24	0.018	0.034	0.053	0.111	0.08	0.198	1.86023	0.00183785	0.0181568	ARM repeat superfamily protein	0	0
TraesCS2D02G558600	6.083	6	3	17	16	11	0.113	0.107	0.055	0.326	0.265	0.189	1.48101	0.00546062	0.043685	Coatomer, beta subunit	0	0
TraesCS2D02G566500	77.092	44.503	62.3	2.028	2.001	0	1.214	0.67	0.959	0.033	0.028	0	-5.43645	3.81028e-28	3.96798e-26	Dolichyl-diphosphooligosaccharide--protein glycosyltransferase subunit 1	PF04597	PF04597: Ribophorin I
TraesCS2D02G571100	5	0	5	0	0	0	0.038	0	0.037	0	0	0	-4.82324	0.0207469	0.12149	Receptor kinase	PF08263; PF13855; PF07714	PF08263: Leucine rich repeat N-terminal domain; PF13855: Leucine rich repeat; PF07714: Protein tyrosine kinase
TraesCS2D02G572300	99.878	91.879	72.074	42.819	31.028	25.955	10.407	9.202	7.395	4.43	2.988	2.543	-1.43847	1.51338e-09	5.18479e-08	30S ribosomal protein S17	PF00366	PF00366: Ribosomal protein S17
TraesCS2D02G573300	9.495	13.026	10.555	0	10.06	2.246	0.173	0.226	0.188	0	0.163	0.038	-1.47951	0.0229073	0.130753	Glutamyl-tRNA(Gln) amidotransferase subunit A	PF01425	PF01425: Amidase
TraesCS2D02G575400	1	6	1	0	0	0	0.157	0.912	0.156	0	0	0	-4.49502	0.0364477	0.182762	O-methyltransferase	PF00891	PF00891: O-methyltransferase
TraesCS2D02G576000	4	11.764	13	38	36	39.899	0.055	0.153	0.175	0.519	0.439	0.503	1.92987	2.08985e-07	5.47757e-06	Protein NRT1/ PTR FAMILY 5.5	PF00854	PF00854: POT family
TraesCS2D02G577300	5	10	8	2	1	1	0.026	0.05	0.041	0.011	0.005	0.005	-2.4534	0.0056838	0.0450311	Disease resistance protein RPM1	PF00931	PF00931: NB-ARC domain
TraesCS2D02G583400	118.661	115.092	106.338	59.657	42.959	62	0.95	0.88	0.832	0.493	0.304	0.456	-1.08762	9.47932e-09	2.96688e-07	Protein NRT1/ PTR FAMILY 5.5	PF00854	PF00854: POT family
TraesCS2D02G584600	17	15	12	3	3	3	0.347	0.293	0.24	0.063	0.055	0.056	-2.29032	0.000128	0.00188703	Peroxidase	PF00141	PF00141: Peroxidase
TraesCS2D02G585300	588.367	582.96	685.013	128.942	140.162	127.542	7.06	6.682	8.032	1.594	1.49	1.407	-2.27333	2.7439e-95	9.61077e-93	ABC transporter G family member	PF00005; PF01061	PF00005: ABC transporter; PF01061: ABC-2 type transporter
TraesCS2D02G586500	1	0	0	1	4	10	0.02	0	0	0.02	0.07	0.182	3.41384	0.0162647	0.101722	WAT1-related protein	PF00892	PF00892: EamA-like transporter family
TraesCS2D02G588900	9	2	3	8	22	9	0.126	0.027	0.041	0.115	0.272	0.115	1.37988	0.0270265	0.14726	Pentatricopeptide repeat-containing family protein	PF13041; PF01535; PF14432	PF13041: PPR repeat family; PF01535: PPR repeat; PF14432: DYW family of nucleic acid deaminases
TraesCS2D02G590200	54.677	46.112	52	3.017	0	2.02	1.318	1.062	1.225	0.075	0	0.045	-4.86722	1.11574e-24	1.02813e-22	Peroxisomal membrane (Mpv17/PMP22) family protein	PF04117	PF04117: Mpv17 / PMP22 family
TraesCS2D02G594700	0	1	2	8	9.06	0	0	0.018	0.037	0.154	0.151	0	2.33858	0.0467425	0.21671	U-box domain-containing family protein	PF04564	PF04564: U-box domain
TraesCS2D02G596400	165.477	154.342	139.667	417	458.878	477	4.559	4.065	3.763	11.754	11.29	12.128	1.50919	1.06176e-44	1.77697e-42	Late embryogenesis abundant (LEA) hydroxyproline-rich glycoprotein family, putative	PF03168	PF03168: Late embryogenesis abundant protein
TraesCS2D02G597200	31.227	23.854	27.902	98.345	90.563	89.197	1.014	0.741	0.886	3.26	2.633	2.677	1.69709	9.02575e-14	4.4924e-12	CCR4-NOT transcription complex family protein	PF04857	PF04857: CAF1 family ribonuclease
TraesCS2D02G600000	558.44	527.555	650.955	252.458	304.892	331.413	2.281	2.058	2.597	1.067	1.098	1.24	-1.01751	1.04972e-23	9.27797e-22	Callose synthase-like protein	PF04652; PF14288; PF02364	PF04652: Vta1 like; PF14288: 1,3-beta-glucan synthase subunit FKS1, domain-1; PF02364: 1,3-beta-glucan synthase component
TraesCS3A02G000700	226.522	198.894	222.422	725.893	766.525	720.07	7.471	6.272	7.174	24.431	22.638	21.946	1.72564	1.27685e-69	3.18124e-67	basic helix-loop-helix (bHLH) DNA-binding superfamily protein	PF00010	PF00010: Helix-loop-helix DNA-binding domain
TraesCS3A02G002000	14	26	13	8.016	5	12	0.297	0.528	0.27	0.175	0.095	0.235	-1.1114	0.0252084	0.140062	NADH/NADPH oxidoreductase	0	0
TraesCS3A02G006700	2.12	0	2.218	4.257	9.816	7.711	0.026	0	0.027	0.054	0.107	0.087	2.16891	0.011786	0.079742	Protein kinase family protein	PF00069	PF00069: Protein kinase domain
TraesCS3A02G006900	50.88	41	58.782	94.71	146.184	132.983	0.625	0.481	0.706	1.199	1.591	1.502	1.2526	3.30385e-11	1.32846e-09	Protein kinase family protein	PF13947; PF07645; PF00069	PF13947: Wall-associated receptor kinase galacturonan-binding; PF07645: Calcium-binding EGF domain; PF00069: Protein kinase domain
TraesCS3A02G008600	57.103	71.628	81.681	16.869	12	19	0.407	0.488	0.569	0.124	0.076	0.124	-2.17098	1.20852e-14	6.48449e-13	disease resistance protein (TIR-NBS-LRR class)	0	0
TraesCS3A02G009400	137.438	145.554	154.434	673.715	884.296	830.285	1.428	1.445	1.568	7.21	8.088	7.908	2.39547	4.36324e-127	2.15789e-124	RNA polymerase II-associated factor 1	PF03985	PF03985: Paf1
TraesCS3A02G010300	43	40	46	86	116	143.938	0.694	0.629	0.713	1.536	1.755	2.259	1.36607	9.92397e-12	4.17338e-10	Glycosyltransferase	PF00201	PF00201: UDP-glucoronosyl and UDP-glucosyl transferase
TraesCS3A02G011800	2	0	5	26	24	27	0.093	0	0.227	1.221	1.002	1.16	3.34815	8.08185e-10	2.84357e-08	Translation initiation factor IF-2	0	0
TraesCS3A02G012300	107.119	108.119	100.531	289.485	313.969	315.345	2.115	2.039	1.94	5.759	5.36	5.688	1.49257	7.97119e-35	1.04216e-32	Tetratricopeptide repeat protein, tpr, putative	PF13432	PF13432: Tetratricopeptide repeat
TraesCS3A02G012900	3.745	0	2.345	31.814	33.875	31.516	0.053	0	0.033	0.465	0.427	0.412	3.86984	6.38879e-14	3.22858e-12	Receptor kinase	PF00069	PF00069: Protein kinase domain
TraesCS3A02G013400	2	4	4	29	54.624	57	0.028	0.054	0.056	0.425	0.689	0.746	3.7039	5.87443e-17	3.68682e-15	Receptor kinase	PF00069	PF00069: Protein kinase domain
TraesCS3A02G013500	7.925	3.786	2.439	25.653	42.616	34.886	0.138	0.063	0.041	0.458	0.657	0.557	2.77527	4.40202e-10	1.58993e-08	Receptor kinase	PF00069	PF00069: Protein kinase domain
TraesCS3A02G016400	72.649	40.673	55.197	27.313	12.083	23.991	0.873	0.467	0.648	0.338	0.129	0.265	-1.44253	4.89794e-06	0.000100931	Dipeptidyl peptidase	PF00326	PF00326: Prolyl oligopeptidase family
TraesCS3A02G017000	111	124	124	0	0	0	2.656	2.835	2.9	0	0	0	-9.92878	4.47568e-72	1.15656e-69	F-box family protein	PF12937	PF12937: F-box-like
TraesCS3A02G017100	6.342	8	8	15.108	28	34.402	0.045	0.055	0.056	0.108	0.171	0.218	1.71772	0.000125717	0.0018571	Receptor-like kinase	PF13947; PF00069	PF13947: Wall-associated receptor kinase galacturonan-binding; PF00069: Protein kinase domain
TraesCS3A02G017200	0	1	0	2.892	4	6.598	0	0.015	0	0.046	0.055	0.093	3.28806	0.0144973	0.0932629	Receptor-like kinase||Receptor-like protein kinase	PF00069	PF00069: Protein kinase domain
TraesCS3A02G019600	58.405	54.996	48.208	100.6	141.143	151.46	1.063	0.956	0.857	1.881	2.282	2.537	1.22649	1.00388e-11	4.21766e-10	WAT1-related protein	PF00892	PF00892: EamA-like transporter family
TraesCS3A02G021600	7.001	11.004	12.002	2	4.001	4.411	0.082	0.123	0.138	0.024	0.042	0.048	-1.54614	0.0201996	0.119183	Receptor-like protein kinase	PF01657; PF00069	PF01657: Salt stress response/antifungal; PF00069: Protein kinase domain
TraesCS3A02G022900	100.797	80.089	86.27	32.134	38.894	46.896	1.456	1.105	1.218	0.478	0.498	0.623	-1.22895	6.2569e-09	2.00293e-07	Glycosyltransferase	PF04577	PF04577: Protein of unknown function (DUF563)
TraesCS3A02G024200	92.834	90.4	78.976	21.591	15	21	2.572	2.394	2.139	0.612	0.371	0.537	-2.22401	4.76016e-19	3.35237e-17	PAP fibrillin domain containing protein,expressed	0	0
TraesCS3A02G028200	10.532	16.621	19.354	22.669	43.411	55.077	0.276	0.445	0.499	0.654	1.053	1.489	1.31323	0.000180252	0.00254159	basic helix-loop-helix (bHLH) DNA-binding superfamily protein	PF00010	PF00010: Helix-loop-helix DNA-binding domain
TraesCS3A02G029600	11.505	22.762	18.618	5	8	13	0.139	0.263	0.22	0.062	0.086	0.145	-1.06559	0.0221782	0.127696	Beta-fructofuranosidase, insoluble isoenzyme 3	PF00251; PF00108	PF00251: Glycosyl hydrolases family 32 N-terminal domain; PF00108: Thiolase, N-terminal domain
TraesCS3A02G032700	3.131	2.042	3.091	0	0	0	0.196	0.123	0.19	0	0	0	-4.55158	0.0255342	0.141385	O-methyltransferase	PF00891	PF00891: O-methyltransferase
TraesCS3A02G034400	2	5	3	0	0	1	0.203	0.487	0.298	0	0	0.095	-2.95577	0.0474121	0.218798	50S ribosomal protein-related, putative	0	0
TraesCS3A02G037700	21.468	15.683	24.884	61.89	60.97	65.083	0.301	0.21	0.341	0.894	0.759	0.84	1.54752	6.95322e-09	2.21617e-07	Calmodulin-binding protein-like	PF07887	PF07887: Calmodulin binding protein-like
TraesCS3A02G038300	68	69.978	55.916	118.063	159.25	145.52	1.177	1.157	0.946	2.101	2.449	2.318	1.07126	7.31511e-11	2.83518e-09	Calcium binding family protein	PF13499	PF13499: EF-hand domain pair
TraesCS3A02G042400	16	27.899	14	33.51	93.782	73.838	2.114	3.552	1.831	4.362	11.532	9.202	1.71987	8.07067e-08	2.2455e-06	Protein NEGATIVE REGULATOR OF RESISTANCE	PF15699	PF15699: NPR1 interacting
TraesCS3A02G042700	43	58	56	88	129	136	1.879	2.426	2.395	3.906	5.078	5.509	1.11293	3.84143e-09	1.2562e-07	Protein NEGATIVE REGULATOR OF RESISTANCE	PF15699	PF15699: NPR1 interacting
TraesCS3A02G043400	29	30.417	37	14	19	15	0.244	0.244	0.304	0.122	0.141	0.116	-1.05109	0.00173553	0.017334	NBS-LRR disease resistance protein, putative, expressed	PF00931	PF00931: NB-ARC domain
TraesCS3A02G044000	186.385	187.94	165	39	44	36.508	4.377	4.218	3.788	0.939	0.921	0.79	-2.21894	3.18436e-38	4.58548e-36	Nuclease S1	PF02265	PF02265: S1/P1 Nuclease
TraesCS3A02G044400	2	7	11	17	27	24	0.04	0.134	0.216	0.35	0.482	0.444	1.69281	0.000310609	0.00408478	Apyrase	PF01150	PF01150: GDA1/CD39 (nucleoside phosphatase) family
TraesCS3A02G045600	13	13	15	5	6	4	0.522	0.499	0.589	0.204	0.217	0.149	-1.47606	0.00693406	0.0527527	Bowman birk trypsin inhibitor	0	0
TraesCS3A02G046000	844.187	825.436	851.859	335.682	356.249	370	31.166	29.137	30.754	12.62	11.803	12.635	-1.2947	1.38114e-53	2.69389e-51	Trypsin inhibitor	PF00228	PF00228: Bowman-Birk serine protease inhibitor family
TraesCS3A02G046100	1204.74	1288.55	1168.55	575.89	679.877	629.896	55.883	57.275	53.059	27.113	28.433	27.089	-1.00603	9.90736e-43	1.59348e-40	Trypsin inhibitor	PF00228	PF00228: Bowman-Birk serine protease inhibitor family
TraesCS3A02G048700	2	4	3	3	11	15	0.033	0.068	0.049	0.055	0.168	0.244	1.57907	0.0313528	0.163816	Protein kinase family protein	PF13947; PF14380; PF00069	PF13947: Wall-associated receptor kinase galacturonan-binding; PF14380: Wall-associated receptor kinase C-terminal; PF00069: Protein kinase domain
TraesCS3A02G049000	2	3	3	0	0	0	0.091	0.131	0.134	0	0	0	-4.50337	0.0255276	0.14136	Protein kinase family protein	PF13947; PF14380	PF13947: Wall-associated receptor kinase galacturonan-binding; PF14380: Wall-associated receptor kinase C-terminal
TraesCS3A02G052700	3690.91	3556.03	3625.89	1513.29	1874.52	1768.98	128.864	118.712	123.767	53.868	58.666	57.098	-1.12751	2.32171e-64	5.41657e-62	Photosystem I reaction center subunit XI	PF02605	PF02605: Photosystem I reaction centre subunit XI
TraesCS3A02G055500	157.779	203.422	162.52	66.81	72	99.791	2.471	3.043	2.487	1.076	1.001	1.438	-1.18081	2.95702e-13	1.41423e-11	Glycogen synthase	PF13439; PF00534	PF13439: Glycosyltransferase Family 4; PF00534: Glycosyl transferases group 1
TraesCS3A02G056800	88.03	36.771	50.716	44.979	0	16.09	6	2.402	3.388	3.079	0	1.023	-1.49856	0.00316443	0.0281879	Ras-related protein, putative	PF00071	PF00071: Ras family
TraesCS3A02G057900	37	15.836	21	58.561	55.92	52	0.832	0.34	0.462	1.351	1.12	1.078	1.12295	9.32528e-05	0.00142616	Basic helix-loop-helix transcription factor	PF00010	PF00010: Helix-loop-helix DNA-binding domain
TraesCS3A02G060200	7.427	5.393	3.125	18.712	24.861	13.733	0.066	0.046	0.027	0.172	0.195	0.112	1.7715	0.000466313	0.00578339	Receptor-kinase, putative	PF08263; PF13855; PF00069	PF08263: Leucine rich repeat N-terminal domain; PF13855: Leucine rich repeat; PF00069: Protein kinase domain
TraesCS3A02G061600	7	6	7	0	2	0	0.113	0.092	0.11	0	0.029	0	-3.15844	0.00289572	0.0262638	Cytochrome P450	PF00067	PF00067: Cytochrome P450
TraesCS3A02G063200	17	16	26	12	11	6	1.05	0.947	1.574	0.747	0.618	0.345	-1.05754	0.0208302	0.121842	Germin family 1 protein	PF00190	PF00190: Cupin
TraesCS3A02G065900	10	3	5	1	1	0	0.517	0.149	0.253	0.052	0.047	0	-2.99974	0.0081872	0.060098	E3 ubiquitin-protein ligase	0	0
TraesCS3A02G067400	6	4	3	17.073	23.836	8.421	2.968	1.849	1.496	8.27	10.632	3.854	1.84387	0.00112059	0.012097	GTP cyclohydrolase 1	0	0
TraesCS3A02G070900	2	0	0	1	7	8	0.056	0	0	0.029	0.158	0.187	2.70398	0.0281263	0.151457	Acetylornithine aminotransferase, mitochondrial||Acetylornithine aminotransferase, chloroplastic/mitochondrial	PF13365	PF13365: Trypsin-like peptidase domain
TraesCS3A02G073500	14	12	10	3	0	1	0.45	0.369	0.314	0.098	0	0.03	-3.0888	5.15803e-05	0.000838287	WUSCHEL-related homeobox	PF00046	PF00046: Homeobox domain
TraesCS3A02G081100	13.904	59.68	7.236	3.091	0	0	0.185	0.764	0.094	0.042	0	0	-4.55955	2.89615e-08	8.52499e-07	Major facilitator superfamily protein	PF00854	PF00854: POT family
TraesCS3A02G084400	117	127.275	151.648	60.719	47	69.333	2.404	2.499	3.046	1.281	0.859	1.312	-1.20256	6.21531e-11	2.4332e-09	Enolase-phosphatase E1	PF00702	PF00702: haloacid dehalogenase-like hydrolase
TraesCS3A02G097800	224.424	233.946	214.007	410.205	479.171	519.46	3.862	3.846	3.599	7.256	7.323	8.226	1.01712	3.11907e-24	2.81522e-22	Nuclease	PF00565	PF00565: Staphylococcal nuclease homologue
TraesCS3A02G098400	3	7	7	7	18	16	0.066	0.146	0.149	0.157	0.35	0.322	1.1891	0.0313871	0.163916	Eukaryotic aspartyl protease family protein	PF14543; PF14541	PF14543: Xylanase inhibitor N-terminal; PF14541: Xylanase inhibitor C-terminal
TraesCS3A02G102800	3	4	4	0	1	0	0.05	0.064	0.065	0	0.015	0	-3.0981	0.0300857	0.159056	Sugar transporter, putative	PF00083	PF00083: Sugar (and other) transporter
TraesCS3A02G103500	18	9	8	3	6.1	4	0.528	0.253	0.23	0.09	0.16	0.108	-1.45166	0.0205899	0.120811	transcription factor-like protein	PF14144	PF14144: Seed dormancy control
TraesCS3A02G107000	0	0	0	6	5	2	0	0	0	0.771	0.606	0.246	5.14928	0.00417969	0.0353818	Myb-like transcription factor family protein	PF00249	PF00249: Myb-like DNA-binding domain
TraesCS3A02G108300	0	2	0	6	3	4	0	0.055	0	0.176	0.077	0.106	2.47539	0.043878	0.207468	Short-chain dehydrogenase/reductase	PF13561	PF13561: Enoyl-(Acyl carrier protein) reductase
TraesCS3A02G109400	7	10	7	3	3	0	0.141	0.192	0.137	0.062	0.054	0	-1.97454	0.0163698	0.10215	cDNA clone:J013058P10, full insert sequence	0	0
TraesCS3A02G112900	3	7	6	0	0	0	0.119	0.265	0.232	0	0	0	-5.46885	0.000873767	0.00984632	Heat-shock protein, putative	PF00011	PF00011: Hsp20/alpha crystallin family
TraesCS3A02G113000	2	6	11	0	0	0	0.089	0.254	0.477	0	0	0	-5.71198	0.000471671	0.00583887	Heat-shock protein, putative	PF00011	PF00011: Hsp20/alpha crystallin family
TraesCS3A02G113100	130.706	102	120	4	2	7	4.933	3.681	4.428	0.154	0.068	0.244	-4.77159	1.02528e-51	1.93964e-49	Heat shock protein	PF00011	PF00011: Hsp20/alpha crystallin family
TraesCS3A02G113500	17	15	19	52	37	30	0.549	0.463	0.6	1.713	1.069	0.895	1.18386	0.000464679	0.00576745	cDNA clone:001-038-D11, full insert sequence	0	0
TraesCS3A02G116300	960.098	905.414	875.157	2897.43	3898.72	3497.56	6.185	5.579	5.507	19.293	22.18	20.694	1.85448	9.77861e-141	5.29199e-138	Gigantea-like protein	0	0
TraesCS3A02G116800	4.535	10.299	6.852	0	3.102	0	0.037	0.079	0.054	0	0.022	0	-2.72609	0.00566892	0.0449429	Argonaute family member	PF16486; PF08699; PF02170; PF16488; PF16487; PF02171	PF16486: N-terminal domain of argonaute; PF08699: Argonaute linker 1 domain; PF02170: PAZ domain; PF16488: Argonaute linker 2 domain; PF16487: Mid domain of argonaute; PF02171: Piwi domain
TraesCS3A02G119500	308.189	406.712	338.516	1077.73	1291.95	1262.13	4.683	5.904	5.027	16.851	17.418	17.641	1.73669	6.30376e-95	2.19052e-92	3'-N-debenzoyl-2'-deoxytaxol N-benzoyltransferase	PF02458	PF02458: Transferase family
TraesCS3A02G125800	18	16	14	7	11	5	0.288	0.244	0.219	0.115	0.156	0.074	-1.10135	0.0191294	0.114366	Glycosyltransferase	PF00201	PF00201: UDP-glucoronosyl and UDP-glucosyl transferase
TraesCS3A02G126800	4.426	3.164	6.492	1.054	0	0	0.112	0.076	0.16	0.027	0	0	-3.36938	0.00982799	0.0692568	Ankyrin repeat protein-like	PF12796	PF12796: Ankyrin repeats (3 copies)
TraesCS3A02G130300	118.328	81.223	111	39.654	54	48.899	2.334	1.531	2.14	0.803	0.947	0.888	-1.17491	5.65575e-09	1.81755e-07	Phosphate/phosphoenolpyruvate translocator	PF03151	PF03151: Triose-phosphate Transporter family
TraesCS3A02G131000	547.926	502.39	530.297	211.162	245.06	235.153	4.934	4.321	4.666	1.962	1.952	1.945	-1.24205	1.6249e-37	2.29481e-35	Pentatricopeptide repeat-containing protein	PF01535; PF13812	PF01535: PPR repeat; PF13812: Pentatricopeptide repeat domain
TraesCS3A02G131200	11	22	32	27	44	69	0.214	0.408	0.608	0.539	0.76	1.234	1.0438	0.00282668	0.0257401	Alpha/beta-Hydrolases superfamily protein	PF07859	PF07859: alpha/beta hydrolase fold
TraesCS3A02G131500	15	13	12	53	51	52	0.313	0.26	0.245	1.137	0.948	1.001	1.90921	4.57133e-10	1.64882e-08	Ring finger protein, putative	PF13639	PF13639: Ring finger domain
TraesCS3A02G132700	433.437	439.736	403.643	119	148	144	11.219	10.878	10.214	3.153	3.418	3.438	-1.68459	3.4475e-54	6.78444e-52	Heme-binding protein, putative	PF04832	PF04832: SOUL heme-binding protein
TraesCS3A02G133100	29.538	15.105	28	13.684	9.5	11.611	0.458	0.224	0.424	0.218	0.131	0.166	-1.09733	0.00981418	0.0691981	Cationic amino acid transporter	PF13520; PF13906	PF13520: Amino acid permease; PF13906: C-terminus of AA_permease
TraesCS3A02G139300	84.506	124.056	116.299	556.271	614.488	566.747	1.37	1.922	1.843	9.277	8.845	8.455	2.37226	7.07663e-96	2.50524e-93	B-box zinc finger family protein	PF00643	PF00643: B-box zinc finger
TraesCS3A02G141400	5	14	8	0	1	5	0.105	0.282	0.165	0	0.019	0.097	-2.15532	0.0116057	0.0787676	GDSL esterase/lipase	PF00657	PF00657: GDSL-like Lipase/Acylhydrolase
TraesCS3A02G144100	8	12	9	1	2	3	0.298	0.428	0.328	0.038	0.067	0.104	-2.254	0.00290354	0.0263094	NADH-dependent glutamate synthase 1	0	0
TraesCS3A02G146300	0	0	0	1	8.78	6	0	0	0	0.06	0.476	0.333	5.36799	0.00222816	0.0212329	Cytoplasmic tRNA 2-thiolation protein 1	0	0
TraesCS3A02G147800	4	10.591	10.459	2	5	1	0.073	0.185	0.187	0.038	0.081	0.017	-1.65437	0.0394731	0.19314	Aluminum-activated malate transporter	PF11744	PF11744: Aluminium activated malate transporter
TraesCS3A02G152500	7	9.78	5.025	1.641	1	3	0.088	0.117	0.062	0.021	0.011	0.035	-1.92546	0.0283195	0.152218	Cytochrome P450	PF00067	PF00067: Cytochrome P450
TraesCS3A02G153000	9	3	8	0	1	0	0.138	0.044	0.12	0	0.014	0	-3.94437	0.00122915	0.0130629	Cytochrome P450, putative	PF00067	PF00067: Cytochrome P450
TraesCS3A02G157500	4	3	9	1.005	2.003	0	0.052	0.037	0.114	0.013	0.023	0	-2.32585	0.0347731	0.176686	B3 domain-containing protein	PF02362	PF02362: B3 DNA binding domain
TraesCS3A02G158800	100	101	102	20	48	38	1.809	1.746	1.804	0.372	0.772	0.633	-1.57033	1.43398e-13	7.01833e-12	Glutaredoxin family protein	PF00462	PF00462: Glutaredoxin
TraesCS3A02G159700	23	23	15.367	9	12	10.11	0.931	0.891	0.608	0.37	0.437	0.379	-1.02194	0.0144159	0.0928267	ERI1 exoribonuclease 2	PF00929	PF00929: Exonuclease
TraesCS3A02G161600	13	10	8	16	18.549	35.551	0.26	0.191	0.157	0.329	0.33	0.655	1.11334	0.0119575	0.0805619	Zinc finger CCCH domain-containing protein 4	PF07762	PF07762: Protein of unknown function (DUF1618)
TraesCS3A02G164800	11.849	20.604	18.583	6.663	8.462	10.625	1.308	2.18	2.022	0.729	0.862	1.103	-1.02508	0.0256275	0.141776	Sodium- and chloride-dependent glycine transporter 2	0	0
TraesCS3A02G167200	41	48.426	37	101.37	159.839	120	0.508	0.573	0.448	1.295	1.755	1.367	1.53434	2.1165e-15	1.19743e-13	WRKY transcription factor	PF03106	PF03106: WRKY DNA -binding domain
TraesCS3A02G174300	24	18	13.651	35	37.967	46	3.26	2.356	1.835	4.684	4.807	5.889	1.04147	0.00103381	0.0113261	Casein kinase I isoform gamma-3	0	0
TraesCS3A02G175700	127.744	151.846	133	339.448	418.048	344.11	0.945	1.072	0.961	2.593	2.732	2.336	1.36715	1.13295e-32	1.365e-30	ATP-dependent RNA helicase, putative	PF00270; PF00271	PF00270: DEAD/DEAH box helicase; PF00271: Helicase conserved C-terminal domain
TraesCS3A02G177500	2708	2770.07	2739.91	333.844	416.883	409.628	50.981	49.827	50.415	6.456	6.976	7.1	-2.87445	0	0	Transcription factor Pur-alpha 1	PF04845	PF04845: PurA ssDNA and RNA-binding protein
TraesCS3A02G179900	13.272	18.845	9	4.505	8.456	8.04	0.32	0.434	0.212	0.111	0.182	0.179	-1.01029	0.0475309	0.219177	Peroxidase	PF00141	PF00141: Peroxidase
TraesCS3A02G180600	229	177.437	241.425	46.324	59	51	2.968	2.196	3.057	0.618	0.678	0.608	-2.1002	1.04905e-35	1.41064e-33	Dof zinc finger protein	PF02701	PF02701: Dof domain, zinc finger
TraesCS3A02G182400	17	11	15	1	6	1	1.38	0.857	1.194	0.081	0.447	0.076	-2.43611	0.000182739	0.0025728	tRNA (uracil-O(2)-)-methyltransferase	0	0
TraesCS3A02G183100	10	20	21.205	3.094	11.271	5.642	0.367	0.701	0.76	0.116	0.371	0.191	-1.39978	0.00617923	0.0480596	Phenazine biosynthesis PhzC/PhzF family protein	PF02567	PF02567: Phenazine biosynthesis-like protein
TraesCS3A02G187700	8.308	4.06	13.512	0	0	0	0.805	0.378	1.285	0	0	0	-6.15736	2.23385e-05	0.000397327	acyl-CoA binding protein 5	0	0
TraesCS3A02G204500	134.206	164.26	122.095	29.264	17.016	28.866	2.182	2.551	1.94	0.489	0.246	0.432	-2.52034	1.11246e-31	1.28745e-29	Vacuolar-processing enzyme	PF01650	PF01650: Peptidase C13 family
TraesCS3A02G209100	305.04	383.196	323.915	834.356	934.531	967.236	5.555	6.667	5.765	15.612	15.122	16.213	1.38747	3.57325e-57	7.57368e-55	nuclease	PF13359	PF13359: DDE superfamily endonuclease
TraesCS3A02G213100	52.931	47.959	42.017	105.878	105.664	134.926	0.774	0.67	0.6	1.593	1.37	1.813	1.22834	1.45436e-10	5.46359e-09	Leucine-rich repeat protein kinase family protein	PF08263; PF13855	PF08263: Leucine rich repeat N-terminal domain; PF13855: Leucine rich repeat
TraesCS3A02G216800	0	0	0	12	17	4	0	0	0	0.358	0.443	0.108	6.45209	2.49279e-06	5.4327e-05	Chaperone protein DnaJ	PF00226	PF00226: DnaJ domain
TraesCS3A02G219200	15.097	13.147	5.853	2.484	2.318	5.615	0.417	0.347	0.158	0.07	0.057	0.143	-1.72516	0.00800082	0.0590384	Acyl-protein thioesterase 2	PF02230	PF02230: Phospholipase/Carboxylesterase
TraesCS3A02G224600	64.94	71.134	79.476	26.279	27.45	34.306	0.982	1.027	1.174	0.409	0.368	0.477	-1.33622	1.21429e-08	3.74462e-07	Loricrin-like	0	0
TraesCS3A02G226100	5	3	1	10	8	12.739	0.147	0.085	0.029	0.301	0.211	0.347	1.68714	0.0147583	0.0945931	Zinc finger homeodomain protein 1	PF04770	PF04770: ZF-HD protein dimerisation region
TraesCS3A02G228900	40	57	57	16	27	27	0.886	1.206	1.234	0.363	0.532	0.551	-1.18641	2.33488e-05	0.000413126	transcription repressor	PF04844	PF04844: Transcriptional repressor, ovate
TraesCS3A02G229000	2.405	6.679	2	17.623	12.383	13.676	0.04	0.106	0.033	0.302	0.183	0.21	1.91108	0.00126512	0.0133741	Heat shock transcription factor	PF00447	PF00447: HSF-type DNA-binding
TraesCS3A02G230000	688.549	729.096	667.034	232.383	260.104	267.592	14.762	14.945	13.989	5.036	4.954	5.269	-1.50339	2.75471e-61	6.17579e-59	Carbonic anhydrase	PF00484	PF00484: Carbonic anhydrase
TraesCS3A02G231000	99.123	111.957	95.41	35.271	57.189	55.381	2.32	2.502	2.179	0.844	1.19	1.198	-1.10333	6.63232e-09	2.11696e-07	Isoprenylcysteine alpha-carbonyl methylesterase ICME	PF00135; PF00326	PF00135: Carboxylesterase family; PF00326: Prolyl oligopeptidase family
TraesCS3A02G233100	35.009	65.229	47.321	14.551	18.731	24.619	0.632	1.125	0.834	0.27	0.3	0.409	-1.39221	5.97765e-06	0.000120712	F-box protein	PF00646	PF00646: F-box domain
TraesCS3A02G235500	131.869	140.517	123.514	65.663	64.326	63.161	2.481	2.526	2.271	1.269	1.076	1.094	-1.08	7.23311e-11	2.80505e-09	GDSL esterase/lipase	PF00657	PF00657: GDSL-like Lipase/Acylhydrolase
TraesCS3A02G240100	7	20	15	57	53	69	0.164	0.446	0.342	1.365	1.103	1.486	2.03982	5.17552e-11	2.04249e-09	DUF1645 family protein	PF07816	PF07816: Protein of unknown function (DUF1645)
TraesCS3A02G242700	8	5.011	7	28.74	32.884	29.426	0.232	0.191	0.199	0.875	0.854	0.834	2.11662	3.0865e-07	7.90317e-06	Lipid phosphate phosphatase-like protein	PF01569	PF01569: PAP2 superfamily
TraesCS3A02G243200	60.535	46.417	53.499	12.594	5.329	8.776	2.271	1.665	1.963	0.481	0.179	0.305	-2.61207	4.9012e-14	2.50656e-12	myosin-G heavy chain-like protein||DNA-directed RNA polymerase subunit beta'	0	0
TraesCS3A02G249300	51.626	0	25.143	17.552	0	0	1.793	0	0.854	0.621	0	0	-2.06634	0.0236699	0.13392	Cytidine deaminase	PF00383; PF08211	PF00383: Cytidine and deoxycytidylate deaminase zinc-binding region; PF08211: Cytidine and deoxycytidylate deaminase zinc-binding region
TraesCS3A02G251200	16	24.055	12	11.835	6	8	0.422	0.614	0.314	0.321	0.144	0.198	-1.0324	0.0358591	0.18062	Myb transcription factor	PF00249	PF00249: Myb-like DNA-binding domain
TraesCS3A02G255300	91.811	90	63.184	21	29	32	2.862	2.682	1.926	0.669	0.809	0.921	-1.62678	2.13731e-11	8.74039e-10	Bidirectional sugar transporter SWEET	PF03083	PF03083: Sugar efflux transporter for intercellular exchange
TraesCS3A02G255600	12	14	10	24	34	21	0.215	0.24	0.175	0.442	0.541	0.346	1.07486	0.00633295	0.0490183	Protein kinase-like	PF00069	PF00069: Protein kinase domain
TraesCS3A02G255700	9.613	13.734	9	27.879	21	26	0.164	0.223	0.15	0.488	0.317	0.407	1.16359	0.0039451	0.0337529	Protein kinase-like	PF00069	PF00069: Protein kinase domain
TraesCS3A02G260000	26.74	21.596	35.57	6.155	16.176	16.16	0.641	0.403	0.828	0.178	0.259	0.258	-1.17837	0.00229588	0.0217423	Arginine/serine-rich splicing factor, putative	PF00076	PF00076: RNA recognition motif. (a.k.a. RRM, RBD, or RNP domain)
TraesCS3A02G262000	3	2	7	19	14	26	0.082	0.043	0.186	0.448	0.292	0.598	2.22077	4.72495e-05	0.000775249	Receptor-like kinase||kinase-like protein	PF13947; PF14380	PF13947: Wall-associated receptor kinase galacturonan-binding; PF14380: Wall-associated receptor kinase C-terminal
TraesCS3A02G262100	35.399	38.016	39.518	120.122	130.145	128.288	0.477	0.488	0.524	1.658	1.546	1.588	1.69469	7.12098e-20	5.20948e-18	Receptor-like kinase	PF13947; PF14380	PF13947: Wall-associated receptor kinase galacturonan-binding; PF14380: Wall-associated receptor kinase C-terminal
TraesCS3A02G265400	8	3	5	1	0	2.408	0.191	0.068	0.117	0.024	0	0.053	-2.16008	0.0326149	0.168552	transmembrane protein, putative (Protein of unknown function, DUF599)	PF04654	PF04654: Protein of unknown function, DUF599
TraesCS3A02G267500	22	20.311	18.973	5.704	5	20	0.589	0.52	0.497	0.156	0.119	0.494	-1.04109	0.0283972	0.152542	Purine permease	PF16913	PF16913: Purine nucleobase transmembrane transport
TraesCS3A02G274400	490.592	499.254	467.445	209	305	215.72	4.102	3.987	3.819	1.804	2.254	1.656	-1.05053	1.16639e-23	1.02817e-21	Chaperone clpb, putative	PF02861; PF00004; PF07724; PF10431	PF02861: Clp amino terminal domain, pathogenicity island component; PF00004: ATPase family associated with various cellular activities (AAA); PF07724: AAA domain (Cdc48 subfamily); PF10431: C-terminal, D2-small domain, of ClpB protein
TraesCS3A02G278000	86	90	85	42	42	38	1.575	1.575	1.521	0.79	0.684	0.641	-1.14108	2.13271e-08	6.38306e-07	8-amino-7-oxononanoate synthase	PF00155	PF00155: Aminotransferase class I and II
TraesCS3A02G279100	39	33	24	8	16	23	0.757	0.612	0.455	0.159	0.276	0.411	-1.08411	0.00242327	0.022749	Glycosyltransferase	PF00201	PF00201: UDP-glucoronosyl and UDP-glucosyl transferase
TraesCS3A02G279700	153.497	145.076	160.059	25.561	32.145	24.343	2.12	1.914	2.16	0.363	0.394	0.309	-2.5271	1.0902e-39	1.63033e-37	Glycosyltransferase	PF00201	PF00201: UDP-glucoronosyl and UDP-glucosyl transferase
TraesCS3A02G280700	315.413	299.743	315.55	724.868	839.865	903.079	8.607	7.818	8.419	20.239	20.462	22.74	1.35665	7.55523e-54	1.47582e-51	Caleosin	PF05042	PF05042: Caleosin related protein
TraesCS3A02G280800	5.32	1	15	49	62.544	61.803	0.165	0.03	0.456	1.555	1.738	1.773	2.94882	1.27963e-15	7.34025e-14	Heat shock transcription factor	PF00447	PF00447: HSF-type DNA-binding
TraesCS3A02G281200	31.236	30.284	39.442	0	0	0	0.637	0.59	0.786	0	0	0	-8.10321	1.90553e-20	1.41998e-18	GTP-binding protein	PF01926	PF01926: 50S ribosome-binding GTPase
TraesCS3A02G282100	49.501	52.085	47.591	18.902	14.133	22.668	0.947	0.952	0.89	0.371	0.24	0.399	-1.45962	5.91484e-07	1.44264e-05	Chaperone protein dnaJ	PF00226; PF13370	PF00226: DnaJ domain; PF13370: 4Fe-4S single cluster domain of Ferredoxin I
TraesCS3A02G284700	721.223	784.787	753.12	209.143	247.574	219.023	6.79	7.062	6.933	2.028	2.064	1.894	-1.78922	2.51586e-85	7.85378e-83	Protein SPA1-RELATED 3	PF00400	PF00400: WD domain, G-beta repeat
TraesCS3A02G287400	24.797	35.236	28.465	7.071	9.697	14.072	0.886	1.204	0.995	0.258	0.311	0.465	-1.55971	4.44551e-05	0.000735003	Serine acetyltransferase	PF06426; PF00132	PF06426: Serine acetyltransferase, N-terminal; PF00132: Bacterial transferase hexapeptide (six repeats)
TraesCS3A02G287500	94	106	60	22	27	28	1.955	2.107	1.22	0.47	0.5	0.536	-1.79992	1.12562e-12	5.13957e-11	Inorganic pyrophosphatase 2	PF06888	PF06888: Putative Phosphatase
TraesCS3A02G287700	3	1	0	1.371	12	5.342	0.141	0.045	0	0.065	0.508	0.232	2.03454	0.0498913	0.226651	ATP synthase subunit g, mitochondrial	PF04718	PF04718: Mitochondrial ATP synthase g subunit
TraesCS3A02G293400	20	20	19	2	4	6	0.431	0.412	0.4	0.044	0.077	0.119	-2.31539	9.22081e-06	0.000179254	RING/U-box superfamily protein	PF13639	PF13639: Ring finger domain
TraesCS3A02G297400	17.865	32.433	24.939	7.347	18.753	12.262	0.291	0.504	0.396	0.123	0.271	0.183	-1.02243	0.0103678	0.0721272	O-acyltransferase WSD1	PF03007; PF06974	PF03007: Wax ester synthase-like Acyl-CoA acyltransferase domain; PF06974: Protein of unknown function (DUF1298)
TraesCS3A02G300700	13	2	4	2	1	1	0.273	0.04	0.082	0.043	0.019	0.019	-2.19208	0.0379435	0.188013	Serpin family protein	PF00079	PF00079: Serpin (serine protease inhibitor)
TraesCS3A02G303500	2.206	8	12.128	0	2	3	0.119	0.413	0.64	0	0.098	0.15	-2.13778	0.0214798	0.124615	N-acetylmuramic acid 6-phosphate etherase	0	0
TraesCS3A02G310800	4	5	4	12	17	7	0.056	0.067	0.055	0.174	0.213	0.091	1.39453	0.0219614	0.126733	Pentatricopeptide repeat-containing protein, putative	PF01535; PF13041	PF01535: PPR repeat; PF13041: PPR repeat family
TraesCS3A02G316300	21	12	25.634	55	59.349	71.889	0.233	0.127	0.278	0.629	0.583	0.733	1.61142	1.13902e-08	3.52238e-07	Cyclic nucleotide-gated channel	PF00520; PF00027	PF00520: Ion transport protein; PF00027: Cyclic nucleotide-binding domain
TraesCS3A02G316500	15.463	14.548	31.613	126.055	133.815	116.616	0.196	0.176	0.391	1.644	1.501	1.357	2.55852	1.12157e-28	1.18197e-26	External alternative NAD(P)H-ubiquinone oxidoreductase B2, mitochondrial	PF07992	PF07992: Pyridine nucleotide-disulphide oxidoreductase
TraesCS3A02G321700	2045.51	2038.34	2085.54	540.829	695.407	692.51	16.43	15.479	16.218	4.264	4.969	5.145	-1.72937	5.14204e-130	2.62161e-127	RNA polymerase-associated protein RTF1-like protein	0	0
TraesCS3A02G323500	31.162	47	32.288	19	23	14	0.312	0.45	0.316	0.196	0.204	0.129	-1.02089	0.00174426	0.0174001	Serine/threonine-protein kinase	PF01453; PF00954; PF08276; PF07714	PF01453: D-mannose binding lectin; PF00954: S-locus glycoprotein domain; PF08276: PAN-like domain; PF07714: Protein tyrosine kinase
TraesCS3A02G325100	13	5	13	31	36	36	0.237	0.089	0.231	0.586	0.589	0.603	1.66938	9.25395e-06	0.000179833	Peroxidase	PF00141	PF00141: Peroxidase
TraesCS3A02G328600	3	1	7	17	14	6.126	0.048	0.015	0.109	0.278	0.197	0.089	1.68821	0.0110416	0.0758439	transmembrane protein, putative (DUF594)	PF13968	PF13968: Domain of unknown function (DUF4220)
TraesCS3A02G330900	148	170.475	177	65	77.496	84.264	3.091	3.402	3.613	1.393	1.44	1.621	-1.17559	2.23978e-14	1.17598e-12	RING/U-box superfamily protein	PF14369; PF13639	PF14369: zinc-ribbon; PF13639: Ring finger domain
TraesCS3A02G332700	22	20	25	2	1	6	0.502	0.436	0.558	0.047	0.02	0.126	-2.89356	1.07021e-07	2.92524e-06	UDP-glycosyltransferase	PF00201	PF00201: UDP-glucoronosyl and UDP-glucosyl transferase
TraesCS3A02G340900	31	12	46	20	11	14	0.773	0.286	1.121	0.511	0.244	0.322	-1.01325	0.0194732	0.115954	LURP-one-like protein	PF04525	PF04525: LURP-one-related
TraesCS3A02G341500	1.775	8.151	13.572	2.632	0	1.419	0.051	0.222	0.378	0.077	0	0.037	-2.45047	0.0105742	0.0732545	Calcium-dependent lipid-binding (CaLB domain) family protein, putative	PF00168	PF00168: C2 domain
TraesCS3A02G342600	21.412	22.599	14.237	43.48	42.614	53.818	0.351	0.354	0.228	0.732	0.62	0.811	1.21294	3.90407e-05	0.000652826	Extra-large G-like protein, putative (DUF3133)	PF11331	PF11331: Probable zinc-ribbon domain
TraesCS3A02G343600	13	5	11	71.349	67.99	90	0.271	0.099	0.224	1.524	1.259	1.726	2.9206	3.09437e-21	2.40497e-19	WRKY transcription factor	PF03106	PF03106: WRKY DNA -binding domain
TraesCS3A02G343900	5	8	5	19	19	28	0.123	0.189	0.121	0.48	0.418	0.637	1.80675	9.32606e-05	0.00142616	WRKY transcription factor	PF03106	PF03106: WRKY DNA -binding domain
TraesCS3A02G344600	5	7	5	31.838	19	34	0.133	0.178	0.13	0.865	0.45	0.833	2.26041	8.00412e-07	1.91126e-05	Ring finger protein, putative	PF13639	PF13639: Ring finger domain
TraesCS3A02G345200	21.611	24.701	32.843	0	3.463	0	0.269	0.293	0.399	0	0.038	0	-4.4262	9.31519e-13	4.28291e-11	Potassium transporter	0	0
TraesCS3A02G347400	3	6	10	1	3	1	1.016	1.954	3.453	0.33	0.946	0.324	-1.90402	0.047281	0.21836	Heavy metal transport/detoxification superfamily protein	PF00403	PF00403: Heavy-metal-associated domain
TraesCS3A02G347500	16.25	23.341	25	51.39	63.503	53.527	0.201	0.275	0.302	0.654	0.695	0.608	1.32897	9.70942e-07	2.28215e-05	WRKY transcription factor	PF03106	PF03106: WRKY DNA -binding domain
TraesCS3A02G348500	42.407	63.965	34.828	92.487	146.337	92.478	0.856	1.233	0.687	1.915	2.626	1.718	1.17438	5.19814e-08	1.48733e-06	Cysteine proteinase	PF08246; PF00112	PF08246: Cathepsin propeptide inhibitor domain (I29); PF00112: Papain family cysteine protease
TraesCS3A02G350600	0	0	0	2	3	4	0	0	0	0.116	0.157	0.214	4.61407	0.0168243	0.104203	basic helix-loop-helix (bHLH) DNA-binding superfamily protein	PF00010	PF00010: Helix-loop-helix DNA-binding domain
TraesCS3A02G352700	35	30	54	11	18	17	0.674	0.552	1.016	0.217	0.308	0.301	-1.41908	3.52008e-05	0.000596228	DNA-3-methyladenine glycosylase, putative	PF03352	PF03352: Methyladenine glycosylase
TraesCS3A02G353500	10	3	4	24	15	29.488	0.501	0.144	0.196	1.218	0.679	1.371	1.94627	9.25101e-05	0.00141599	gamma-irradiation and mitomycin c induced 1	0	0
TraesCS3A02G355500	160.719	172.091	165.761	25.393	47.591	66.076	2.645	2.692	2.639	0.419	0.695	0.984	-1.89547	1.38451e-24	1.27137e-22	Metal tolerance protein	PF01545; PF16916	PF01545: Cation efflux family; PF16916: Dimerisation domain of Zinc Transporter
TraesCS3A02G357800	107.624	150.659	118.55	63	45	80	4.913	6.582	5.296	2.918	1.852	3.387	-1.04204	1.18865e-07	3.22628e-06	Pathogenesis-related thaumatin-like protein	PF00314	PF00314: Thaumatin family
TraesCS3A02G358800	140	146	145	66	69.383	62	2.728	2.718	2.761	1.321	1.202	1.112	-1.17226	2.68389e-13	1.28593e-11	ENTH/VHS family protein	PF01417	PF01417: ENTH domain
TraesCS3A02G360500	26.569	34	37.631	6	8.187	3.223	1.563	1.916	2.168	0.356	0.437	0.176	-2.51825	2.89212e-09	9.6027e-08	Photosystem II reaction center Psb28 protein	PF03912	PF03912: Psb28 protein
TraesCS3A02G361800	8.23	6	13.406	19	23	27.579	0.163	0.114	0.26	0.387	0.406	0.504	1.26895	0.00294066	0.0265669	Two-component response regulator	PF00249	PF00249: Myb-like DNA-binding domain
TraesCS3A02G362200	67.552	93	78	151	188	202	0.956	1.258	1.079	2.2	2.36	2.629	1.12994	1.31155e-13	6.43822e-12	Protein phosphatase 2C	PF00481	PF00481: Protein phosphatase 2C
TraesCS3A02G362800	1187.89	1292.71	1243.71	161.065	197.221	172.933	16.747	17.791	16.721	2.147	2.367	2.24	-2.85782	1.29352e-224	1.22883e-221	Regulator of chromosome condensation (RCC1) family protein	PF00415	PF00415: Regulator of chromosome condensation (RCC1) repeat
TraesCS3A02G363700	981.772	1074.32	1079	2053.11	2778.05	2609.14	9.7	10.138	10.445	20.965	24.313	23.7	1.1928	4.00119e-61	8.92645e-59	Gamma-glutamyl phosphate reductase	PF00696; PF00171	PF00696: Amino acid kinase family; PF00171: Aldehyde dehydrogenase family
TraesCS3A02G365600	46	46.505	44.276	6	8	6	1.66	1.605	1.562	0.221	0.259	0.2	-2.80036	9.58874e-15	5.17439e-13	Soul heme-binding family protein	PF04832	PF04832: SOUL heme-binding protein
TraesCS3A02G367000	678.38	700.593	601.629	244.686	313	325.45	11.294	11.143	9.789	4.189	4.626	4.985	-1.21639	1.5952e-37	2.25528e-35	Fructose-1,6-bisphosphatase class 1	PF00316	PF00316: Fructose-1-6-bisphosphatase, N-terminal domain
TraesCS3A02G369500	10	12	7	26	18	21	0.625	0.719	0.429	1.637	1.024	1.223	1.11875	0.0102212	0.0713482	Pleckstrin homology domain-containing protein 1	PF00169	PF00169: PH domain
TraesCS3A02G369900	46	32	61	22	18	13	0.911	0.609	1.187	0.45	0.308	0.236	-1.42699	1.99644e-05	0.000359408	Phosphoglucan, water dikinase, chloroplastic	PF00686	PF00686: Starch binding domain
TraesCS3A02G373700	3.538	7	8	2	1	0	0.677	1.288	1.521	0.374	0.179	0	-2.5177	0.012051	0.0810213	Altered inheritance of mitochondria protein 11	0	0
TraesCS3A02G375400	11	15.513	19	24.869	32.886	43.452	0.242	0.326	0.409	0.561	0.645	0.881	1.09393	0.00171812	0.0171931	NAC-domain protein	PF02365	PF02365: No apical meristem (NAM) protein
TraesCS3A02G375500	5.27	7.746	14.052	42.968	29.651	35.496	0.122	0.171	0.317	1.016	0.609	0.755	1.94953	9.02438e-07	2.13481e-05	MYB transcription factor	PF00249	PF00249: Myb-like DNA-binding domain
TraesCS3A02G375900	22	13	11.672	4	9	8	0.909	0.514	0.472	0.168	0.335	0.306	-1.19879	0.0192332	0.114865	transcription repressor	PF04844	PF04844: Transcriptional repressor, ovate
TraesCS3A02G377600	167.856	191.395	171.649	58	60	60	3.076	3.352	3.075	1.092	0.977	1.012	-1.62147	7.13123e-25	6.64079e-23	Fructose-1,6-bisphosphatase class 1	PF00316	PF00316: Fructose-1-6-bisphosphatase, N-terminal domain
TraesCS3A02G384100	0	0	0	3.671	1.341	7.154	0	0	0	0.094	0.03	0.164	5.05062	0.0075898	0.0566161	Maturase	PF01348	PF01348: Type II intron maturase
TraesCS3A02G391200	90.598	64.509	153.978	0	0	1.844	4.894	3.335	8.141	0	0	0.093	-7.17181	4.49173e-41	6.96973e-39	protein FLC EXPRESSOR	0	0
TraesCS3A02G392000	20	14	10	1	9	6	1.276	0.856	0.625	0.064	0.523	0.357	-1.50938	0.00707726	0.0536197	Early nodulin 93	PF03386	PF03386: Early nodulin 93 ENOD93 protein
TraesCS3A02G393300	5.627	11	9	2.985	6	0	0.111	0.207	0.174	0.06	0.105	0	-1.52409	0.0497843	0.226305	Tyrosine decarboxylase	PF00282	PF00282: Pyridoxal-dependent decarboxylase conserved domain
TraesCS3A02G396800	112	103	107	27	19	27	5.687	5.063	4.714	1.05	0.754	1.05	-2.18051	5.37179e-23	4.59116e-21	DUF1685 family protein	PF07939	PF07939: Protein of unknown function (DUF1685)
TraesCS3A02G396900	56	63	66	13	9	12	1.499	1.612	1.728	0.356	0.215	0.296	-2.47517	5.14965e-16	3.03572e-14	DUF1685 family protein	PF07939	PF07939: Protein of unknown function (DUF1685)
TraesCS3A02G397000	5	5	5	0	0	2	0.131	0.125	0.128	0	0	0.048	-2.74338	0.0180166	0.109427	DUF1685 family protein	PF07939	PF07939: Protein of unknown function (DUF1685)
TraesCS3A02G398500	789.671	846.044	840.948	395.408	417.685	460.797	9.371	9.59	9.751	4.835	4.39	5.025	-1.00584	1.7067e-33	2.1261e-31	Calcium sensing receptor, chloroplastic	PF00581	PF00581: Rhodanese-like domain
TraesCS3A02G398700	3.304	12.112	9.411	1.059	2	5.05	0.026	0.091	0.072	0.009	0.014	0.037	-1.62015	0.0436893	0.206878	30S ribosomal protein S5	0	0
TraesCS3A02G401900	6	1	1	0	0	0	0.174	0.028	0.028	0	0	0	-4.515	0.0371877	0.185309	Tropinone reductase-like protein	PF13561	PF13561: Enoyl-(Acyl carrier protein) reductase
TraesCS3A02G408700	39.517	67	70	20	19	25	0.851	1.379	1.473	0.442	0.364	0.496	-1.5025	2.01718e-07	5.30079e-06	Acyl-[acyl-carrier-protein] desaturase	PF03405	PF03405: Fatty acid desaturase
TraesCS3A02G408900	82	96	66	21	26	38	12.349	14.012	9.869	3.11	3.678	5.403	-1.5677	1.53042e-10	5.73302e-09	Very-long-chain (3R)-3-hydroxyacyl-CoA dehydratase	0	0
TraesCS3A02G409900	92.682	95.382	76.748	34.393	49.275	37.429	2.157	2.121	1.746	0.82	1.022	0.803	-1.17783	1.30399e-08	4.00532e-07	Protein COBRA	PF04833	PF04833: COBRA-like protein
TraesCS3A02G413600	31	21.315	30.215	110.197	110.266	121.407	0.501	0.329	0.478	1.833	1.583	1.807	1.99911	3.46141e-21	2.6855e-19	BTB/POZ and TAZ domain protein	PF00651; PF02135	PF00651: BTB/POZ domain; PF02135: TAZ zinc finger
TraesCS3A02G414500	0	1	0	3	2	5	0	0.035	0	0.112	0.066	0.17	2.88265	0.0484598	0.222165	Cysteine-rich receptor kinase	PF01657	PF01657: Salt stress response/antifungal
TraesCS3A02G418400	816.281	872.441	834.046	272.428	319.283	281.809	29.588	30.239	29.558	10.062	10.38	9.446	-1.57808	4.1479e-74	1.12238e-71	Thioredoxin	PF00085	PF00085: Thioredoxin
TraesCS3A02G422200	26	25.845	39	6	9.097	13	0.523	0.497	0.767	0.124	0.163	0.241	-1.73294	1.14799e-05	0.000218491	2-oxoglutarate (2OG) and Fe(II)-dependent oxygenase superfamily protein	PF14226; PF03171	PF14226: non-haem dioxygenase in morphine synthesis N-terminal; PF03171: 2OG-Fe(II) oxygenase superfamily
TraesCS3A02G422300	1	4.155	3	0	0	0	0.023	0.091	0.067	0	0	0	-4.52587	0.0289969	0.154813	2-oxoglutarate (2OG) and Fe(II)-dependent oxygenase superfamily protein	PF14226; PF03171	PF14226: non-haem dioxygenase in morphine synthesis N-terminal; PF03171: 2OG-Fe(II) oxygenase superfamily
TraesCS3A02G423500	38.944	31.519	30.588	15.051	5.016	14.856	0.435	0.337	0.354	0.173	0.085	0.153	-1.55958	4.6953e-05	0.000771151	Pentatricopeptide repeat-containing protein	PF01535; PF13041; PF14432	PF01535: PPR repeat; PF13041: PPR repeat family; PF14432: DYW family of nucleic acid deaminases
[truncated: 3,375 more rows]
