# Supplementary material for: Tiller Number1 encodes an ankyrin repeat protein that controls tillering in bread wheat
Source: Nat Commun. 2023 Feb 14;14:836. doi: 10.1038/s41467-023-36271-z (PMC9929037; doi:10.1038/s41467-023-36271-z)
Supplement: Supplementary file 9 — Supplementary Data 6 [file 41467_2023_36271_MOESM9_ESM.xlsx]

## Sheet: Supplementary Data 6
Supplementary Data 6. List of differentially expressed genes (DEGs) in the tiller bud of YZ4110 and the tn1 mutant.
Gene_ID	Read_count_Tiller bud						TPM_Tiller bud						log2(fold-change)	p value	FDR	Gene_description	Pfam-IDs	Pfam-IDs-(Description)
	YZ4110_1	YZ4110_2	YZ4110_3	tn1_1	tn1_2	tn1_3	YZ4110_1	YZ4110_2	YZ4110_3	tn1_1	tn1_2	tn1_3
TraesCS1A02G000200	119.904	170.558	88.124	165.327	104.007	701.9	2.171	2.841	1.702	2.912	1.577	11.585	1.25647	0.00722362	0.0684907	Latent-transforming growth factor beta-binding protein 3	0	0
TraesCS1A02G003600	1	0	2	5	7	6	0.008	0	0.018	0.041	0.049	0.046	2.30369	0.0114801	0.0970458	Protein kinase family protein	PF13947; PF00069	PF13947: Wall-associated receptor kinase galacturonan-binding; PF00069: Protein kinase domain
TraesCS1A02G010700	4.714	6.839	4.601	7.498	13.176	21.235	0.292	0.388	0.299	0.442	0.704	1.191	1.2193	0.0295519	0.191497	Ribosomal RNA small subunit methyltransferase NEP1	PF03587	PF03587: EMG1/NEP1 methyltransferase
TraesCS1A02G011900	0	1	1	6	10	13	0	0.01	0.011	0.063	0.089	0.127	3.49842	6.1785e-05	0.00126766	Protein kinase	PF13947; PF07714	PF13947: Wall-associated receptor kinase galacturonan-binding; PF07714: Protein tyrosine kinase
TraesCS1A02G012800	8	1	2	0	0	0	0.221	0.025	0.059	0	0	0	-5.00403	0.00916635	0.0820932	Fatty acid oxidation complex subunit alpha	PF00378	PF00378: Enoyl-CoA hydratase/isomerase
TraesCS1A02G014900	1	1	0	3	10	11	0.009	0.009	0	0.027	0.078	0.094	3.22407	0.000957487	0.0135014	Serine/threonine-protein kinase	PF01453; PF00954; PF08276; PF00069	PF01453: D-mannose binding lectin; PF00954: S-locus glycoprotein domain; PF08276: PAN-like domain; PF00069: Protein kinase domain
TraesCS1A02G015500	0	1	2	11	8	5	0	0.017	0.04	0.201	0.126	0.086	2.72661	0.00191462	0.0239571	12-oxophytodienoate reductase-like protein	PF00724	PF00724: NADH:flavin oxidoreductase / NADH oxidase family
TraesCS1A02G018000	0	3	2	3	9.067	7	0	0.035	0.027	0.038	0.097	0.082	1.71252	0.0490178	0.268653	Receptor-like kinase protein	PF00069	PF00069: Protein kinase domain
TraesCS1A02G025800	6	11	9	2	2	3	0.109	0.183	0.174	0.035	0.03	0.05	-1.96928	0.0059176	0.0588781	2-oxoglutarate (2OG) and Fe(II)-dependent oxygenase superfamily protein	PF14226; PF03171	PF14226: non-haem dioxygenase in morphine synthesis N-terminal; PF03171: 2OG-Fe(II) oxygenase superfamily
TraesCS1A02G031300	235.678	281.504	255.386	108.55	138.748	158.358	0.935	1.028	1.086	0.422	0.456	0.574	-1.06871	1.97854e-13	1.35185e-11	Nitrate transporter 1.1	PF00854	PF00854: POT family
TraesCS1A02G032900	9	6	10.055	32	24	21	0.112	0.069	0.134	0.39	0.25	0.239	1.4699	0.000500888	0.00782893	Protein DETOXIFICATION	PF01554	PF01554: MatE
TraesCS1A02G039800	3	1	2	8	10	3	0.043	0.013	0.031	0.112	0.12	0.039	1.601	0.0445614	0.252232	3-ketoacyl-CoA synthase	PF08392; PF08541	PF08392: FAE1/Type III polyketide synthase-like protein; PF08541: 3-Oxoacyl-[acyl-carrier-protein (ACP)] synthase III C terminal
TraesCS1A02G041500	166	186	202	81	72	62	39.922	40.459	49.17	18.526	16.049	13.827	-1.50352	3.65772e-17	3.38733e-15	Chymotrypsin inhibitor	PF00280	PF00280: Potato inhibitor I family
TraesCS1A02G042800	7.909	5.463	4.507	1	3.539	1.019	0.277	0.176	0.167	0.034	0.105	0.032	-1.76434	0.0278458	0.183954	TOX high mobility group box protein, putative (DUF1635)	PF07795	PF07795: Protein of unknown function (DUF1635)
TraesCS1A02G049100	10	7	19	7	4	4	0.228	0.147	0.462	0.155	0.077	0.083	-1.39164	0.0221221	0.156352	BURP domain protein RD22	PF03181	PF03181: BURP domain
TraesCS1A02G050100	295	267.548	279	545.114	786.617	640	4.612	3.848	4.657	8.3	10.276	9.123	1.07865	4.88549e-21	5.72276e-19	Alcohol dehydrogenase, putative	PF08240; PF00107	PF08240: Alcohol dehydrogenase GroES-like domain; PF00107: Zinc-binding dehydrogenase
TraesCS1A02G050800	8	11	11	27	18.033	23	0.368	0.465	0.535	1.193	0.709	0.962	1.04246	0.0104682	0.0906895	Defensin	PF00304	PF00304: Gamma-thionin family
TraesCS1A02G050900	2852	3036	2271	1323	1509	1391	80.905	79.187	68.483	36.343	36.109	35.933	-1.08416	7.62112e-42	2.01689e-39	Defensin	PF00304	PF00304: Gamma-thionin family
TraesCS1A02G053700	14.093	19.984	16.809	37.13	30.765	49.428	0.461	0.601	0.584	1.175	0.853	1.473	1.06974	0.0011923	0.0161838	Ubiquitin activating enzyme E1	PF00899; PF10585	PF00899: ThiF family; PF10585: Ubiquitin-activating enzyme active site
TraesCS1A02G058200	126.14	84.554	180.745	339.695	335.923	268.446	1.496	0.922	2.29	3.929	3.318	2.903	1.11147	5.89148e-07	1.86836e-05	Receptor-like protein kinase	PF13947; PF07714	PF13947: Wall-associated receptor kinase galacturonan-binding; PF07714: Protein tyrosine kinase
TraesCS1A02G071200	14.366	12	6.107	3.063	8	2	0.298	0.229	0.135	0.062	0.139	0.038	-1.43161	0.01868	0.138947	Regulator of chromosome condensation (RCC1) family protein	PF00415	PF00415: Regulator of chromosome condensation (RCC1) repeat
TraesCS1A02G072600	1856.54	1892.92	1771.42	5176.03	4381.62	3967.74	34.192	32.066	34.796	92.723	67.568	66.603	1.16177	3.60877e-27	5.8465e-25	BZIP transcription factor	PF00170	PF00170: bZIP transcription factor
TraesCS1A02G074400	2806.57	2779.49	2297.01	994.62	1443.42	1539.9	27.972	25.927	25.113	10.601	11.986	14.22	-1.12923	1.38651e-24	1.96285e-22	G-patch domain containing protein	0	0
TraesCS1A02G076900	1292.46	1397.84	1218.92	143.333	458.736	656.555	23.202	23.025	23.285	2.496	6.886	10.72	-1.78991	2.48868e-09	1.14339e-07	Dentin sialophosphoprotein-related, putative isoform 1||EST D48432(S14625) corresponds to a region of the predicted gene	0	0
TraesCS1A02G077300	8	4	5	0	2	3	0.092	0.042	0.061	0	0.019	0.031	-1.83836	0.0482879	0.266168	transmembrane protein, putative (DUF594)	PF13968; PF04578	PF13968: Domain of unknown function (DUF4220); PF04578: Protein of unknown function, DUF594
TraesCS1A02G081700	5	6	6	17	21	23	0.09	0.099	0.115	0.297	0.316	0.377	1.68287	0.000168981	0.00305599	polyadenylate-binding protein 1-B-binding protein	0	0
TraesCS1A02G088900	66	100.551	114.484	207.481	261	251.873	1.074	1.505	1.988	3.287	3.55	3.736	1.21155	1.03305e-11	6.01933e-10	ATP binding protein	PF01926	PF01926: 50S ribosome-binding GTPase
TraesCS1A02G089600	220.287	176.202	103.868	592.272	297.936	272.465	6.754	4.966	3.382	17.561	7.718	7.602	1.11284	6.36944e-05	0.00130296	1-aminocyclopropane-1-carboxylate oxidase	PF14226; PF03171	PF14226: non-haem dioxygenase in morphine synthesis N-terminal; PF03171: 2OG-Fe(II) oxygenase superfamily
TraesCS1A02G094900	3.044	2.026	2.048	13.464	8.336	10.46	0.052	0.032	0.037	0.222	0.118	0.162	1.99773	0.00347184	0.0386731	Phenylalanine ammonia-lyase	PF00221	PF00221: Aromatic amino acid lyase
TraesCS1A02G095600	22.8	13	29.725	99.972	44.552	48.149	0.385	0.202	0.535	1.642	0.629	0.741	1.42095	0.000285909	0.00481527	WAT1-related protein	PF00892	PF00892: EamA-like transporter family
TraesCS1A02G098800	0	0	0	0	8.851	4.524	0	0	0	0	0.187	0.104	5.08442	0.0121321	0.101162	U-box domain-containing protein 45	0	0
TraesCS1A02G100800	9.882	6.451	12.853	18.42	24.836	33.484	2.342	1.378	3.087	4.152	5.457	7.355	1.23601	0.00313468	0.0356039	Nuclear RNA export factor 1	0	0
TraesCS1A02G102200	10	10.646	7	4	5	3	0.176	0.172	0.131	0.068	0.073	0.048	-1.31293	0.0224668	0.158009	Coiled-coil domain-containing protein scd2	0	0
TraesCS1A02G107700	1	2	0	15	2	4	0.025	0.045	0	0.358	0.041	0.09	2.59863	0.0188219	0.139673	MYB-related transcription factor	PF00249	PF00249: Myb-like DNA-binding domain
TraesCS1A02G108200	0	0	1	4	3.052	6	0	0	0.038	0.137	0.092	0.194	3.17116	0.00915334	0.0820037	P-loop nucleoside triphosphate hydrolases superfamily protein with CH (Calponin Homology) domain-containing protein	0	0
TraesCS1A02G110000	16	29.165	12.242	62.895	53.274	33	0.159	0.266	0.13	0.609	0.439	0.298	1.2529	0.000278695	0.00470896	Kinase-like protein	PF07714	PF07714: Protein tyrosine kinase
TraesCS1A02G110400	5	4	2	9	12	19	0.198	0.145	0.084	0.343	0.404	0.683	1.69512	0.00541122	0.0549448	Basic helix-loop-helix transcription factor	PF00010	PF00010: Helix-loop-helix DNA-binding domain
TraesCS1A02G122300	0	2.895	0	1.174	9.397	6.946	0	0.214	0	0.1	0.748	0.508	2.31957	0.0486727	0.267417	Histidine phosphotransfer protein	PF01627	PF01627: Hpt domain
TraesCS1A02G123200	0	0	0	2.775	38.674	24.809	0	0	0	0.053	0.642	0.448	7.36259	2.06493e-08	8.33355e-07	Leucine-rich repeat protein kinase family protein	PF08263; PF13855	PF08263: Leucine rich repeat N-terminal domain; PF13855: Leucine rich repeat
TraesCS1A02G124800	1.139	6.82	9.322	19.572	21.049	23.868	0.016	0.09	0.143	0.274	0.252	0.312	1.7385	0.00026203	0.00446405	callose synthase 1	0	0
TraesCS1A02G126800	83.255	87.923	96.777	199.092	193.993	168.594	3.984	3.863	4.889	9.14	7.946	7.328	0.927903	1.76664e-08	7.20688e-07	Abscisic acid receptor	PF10604	PF10604: Polyketide cyclase / dehydrase and lipid transport
TraesCS1A02G133000	4	6	15	1	0	2	0.061	0.084	0.243	0.015	0	0.028	-3.05657	0.00167932	0.0214619	lipase, putative (DUF620)	PF04788	PF04788: Protein of unknown function (DUF620)
TraesCS1A02G146900	161.787	173.195	184.839	394.782	404.897	358.375	1.55	1.527	1.894	3.694	3.227	3.132	1.01543	9.72892e-16	8.18864e-14	WD-repeat protein, putative	PF00400	PF00400: WD domain, G-beta repeat
TraesCS1A02G155800	3	6	1	8	15	6	0.25	0.459	0.087	0.633	1.098	0.453	1.367	0.0447293	0.252813	Acetyl-coenzyme A carboxylase carboxyl transferase subunit alpha	0	0
TraesCS1A02G156400	13	18	11.13	27	55	40.054	0.2	0.254	0.182	0.404	0.705	0.56	1.38104	4.76519e-05	0.00100648	Transporter-related family protein	PF03151	PF03151: Triose-phosphate Transporter family
TraesCS1A02G161800	0	5	6	38.93	32	16	0	0.087	0.122	0.719	0.509	0.277	2.80933	4.81343e-07	1.5537e-05	Nucleic acid-binding, OB-fold-like protein	PF12874	PF12874: Zinc-finger of C2H2 type
TraesCS1A02G162500	4	5	6	9	17	11	0.147	0.169	0.234	0.32	0.532	0.369	1.13454	0.0398344	0.233714	GRAM domain-containing protein / ABA-responsive protein-related	PF02893	PF02893: GRAM domain
TraesCS1A02G164900	22	16	11	47.233	53.162	45.477	0.355	0.237	0.189	0.742	0.717	0.669	1.42982	1.6448e-06	4.81256e-05	Alpha-galactosidase	PF16499	PF16499: Alpha galactosidase A
TraesCS1A02G165400	12	3	1	1	2	0	0.225	0.052	0.02	0.018	0.031	0	-2.41787	0.0479053	0.264846	Aquaporin	PF00230	PF00230: Major intrinsic protein
TraesCS1A02G173800	15.389	0	15.352	55.134	40.391	42.802	0.215	0	0.229	0.75	0.471	0.545	2.00228	3.18144e-05	0.000702541	Benzyl alcohol O-benzoyltransferase	PF02458	PF02458: Transferase family
TraesCS1A02G174700	62.958	102.664	96.229	203.828	294.876	273.555	1.644	2.465	2.673	5.158	6.484	6.505	1.41463	5.84058e-16	4.99644e-14	Remorin	PF03766; PF03763	PF03766: Remorin, N-terminal region; PF03763: Remorin, C-terminal region
TraesCS1A02G182200	13	28	31	4	14	21	0.238	0.472	0.605	0.071	0.215	0.35	-1.03023	0.0337995	0.209554	Phytochrome kinase substrate	0	0
TraesCS1A02G185700	62	47	63	5	10	18	2.103	1.465	2.268	0.164	0.287	0.555	-2.51827	7.08192e-13	4.5981e-11	Heavy metal transport/detoxification superfamily protein	PF00403	PF00403: Heavy-metal-associated domain
TraesCS1A02G186200	8	14	12.104	32.236	21.153	24	0.252	0.405	0.404	0.98	0.563	0.687	1.04748	0.00740138	0.069722	Glutathione S-transferase	PF02798; PF13410	PF02798: Glutathione S-transferase, N-terminal domain; PF13410: Glutathione S-transferase, C-terminal domain
TraesCS1A02G191100	0	0	2	6	2	6	0	0	0.31	0.856	0.274	0.815	2.47704	0.0297612	0.192412	Polyneuridine-aldehyde esterase	0	0
TraesCS1A02G192600	19	23.508	11	41.226	57.847	36	0.629	0.715	0.386	1.318	1.621	1.084	1.19294	0.000134203	0.00250479	RING/U-box superfamily protein	PF13639	PF13639: Ring finger domain
TraesCS1A02G197200	228.529	242.721	214.681	40.731	43.769	48.417	2.647	2.587	2.658	0.46	0.422	0.511	-2.50217	4.61004e-52	1.54537e-49	Sugar transporter family protein	PF00083	PF00083: Sugar (and other) transporter
TraesCS1A02G203700	2	7	3	18	9	16.133	0.047	0.151	0.075	0.41	0.178	0.345	1.70347	0.00470673	0.0493817	Chitinase	PF00182	PF00182: Chitinase class I
TraesCS1A02G207300	8	11	11	16	27	25	0.105	0.133	0.154	0.205	0.295	0.299	1.02689	0.0103125	0.0896667	Silicon transporter	PF03600	PF03600: Citrate transporter
TraesCS1A02G219500	11.923	15.206	9	3.105	7	2	0.142	0.167	0.114	0.036	0.069	0.022	-1.68599	0.00308259	0.0351446	Sugar transporter, putative	PF00083	PF00083: Sugar (and other) transporter
TraesCS1A02G220300	128.159	143.878	108.32	17	88	101.698	2.397	2.475	2.161	0.309	1.378	1.734	-1.03602	0.00354967	0.0393624	CONSTANS-like protein	PF06203	PF06203: CCT motif
TraesCS1A02G220400	5.949	2.347	2.569	7.221	12.856	10.362	0.171	0.062	0.079	0.201	0.313	0.272	1.31054	0.0431682	0.246591	Cell number regulator 6	PF04749	PF04749: PLAC8 family
TraesCS1A02G231200	393	314	312	141	172	167	12.17	8.937	10.26	4.222	4.501	4.706	-1.22881	8.96822e-19	9.18908e-17	Ethylene-responsive transcription factor	PF00847	PF00847: AP2 domain
TraesCS1A02G234800	16.158	23.997	46.689	10.62	8.509	17.175	0.194	0.265	0.598	0.124	0.085	0.188	-1.40073	0.00298042	0.0341663	Cytokinin oxidase/dehydrogenase	PF01565; PF09265	PF01565: FAD binding domain; PF09265: Cytokinin dehydrogenase 1, FAD and cytokinin binding
TraesCS1A02G237100	219.148	208.503	177.999	69.584	101.838	80.887	4.167	3.647	3.609	1.282	1.616	1.398	-1.4045	3.31378e-19	3.49292e-17	26S proteasome regulatory subunit	PF01398; PF13012	PF01398: JAB1/Mov34/MPN/PAD-1 ubiquitin protease; PF13012: Maintenance of mitochondrial structure and function
TraesCS1A02G238500	3	0.5	3	0	0.5	0	0.721	0.109	0.73	0	0.111	0	-3.10471	0.0383687	0.227838	Calcium-dependent protein kinase	PF13405	PF13405: EF-hand domain
TraesCS1A02G239600	107.336	102.299	120	404.867	356.782	300.36	1.514	1.327	1.808	5.566	4.2	3.863	1.54943	1.81122e-21	2.15888e-19	Annexin	PF00191	PF00191: Annexin
TraesCS1A02G242400	2	7	7	17	18	13	0.045	0.144	0.167	0.37	0.339	0.266	1.42661	0.0050201	0.0518639	Late embryogenesis abundant protein	0	0
TraesCS1A02G245800	10	15	10	14	30	36	0.205	0.282	0.218	0.279	0.515	0.672	1.04273	0.0124338	0.103131	Protein RRP5-like protein	PF05843	PF05843: Suppressor of forked protein (Suf)
TraesCS1A02G248700	0	2	0	4	11	1	0	0.053	0	0.111	0.267	0.026	2.64849	0.0359123	0.217912	CASP-like protein	PF04535	PF04535: Domain of unknown function (DUF588)
TraesCS1A02G249800	4.266	1.179	0	8.79	7.561	18	0.118	0.03	0	0.236	0.176	0.454	2.45483	0.00207089	0.0255498	Endo-1,3;1,4-beta-D-glucanase	PF01738	PF01738: Dienelactone hydrolase family
TraesCS1A02G250200	16	14	12	1	4	4	0.372	0.3	0.297	0.023	0.078	0.085	-2.31614	3.047e-05	0.000676027	Sulfotransferase	PF00685	PF00685: Sulfotransferase domain
TraesCS1A02G251900	95.081	67.066	78.28	30.928	35.034	37.063	1.893	1.228	1.661	0.599	0.585	0.672	-1.36381	1.4132e-08	5.84941e-07	Eukaryotic aspartyl protease family protein, putative	PF14543; PF14541	PF14543: Xylanase inhibitor N-terminal; PF14541: Xylanase inhibitor C-terminal
TraesCS1A02G254000	34.224	43	42.481	11	15.213	37.211	0.473	0.547	0.627	0.148	0.175	0.469	-1.05043	0.00509854	0.0525143	Cytochrome P450 family protein	PF00067	PF00067: Cytochrome P450
TraesCS1A02G255000	81.135	97.895	106.003	248.669	266.87	206.423	0.859	0.954	1.2	2.571	2.352	1.994	1.19852	1.19117e-13	8.35316e-12	Transducin/WD-like repeat-protein	PF00400	PF00400: WD domain, G-beta repeat
TraesCS1A02G257900	58.944	59.816	75.857	215.277	204.796	206.855	0.653	0.61	0.898	2.327	1.889	2.09	1.5466	8.0053e-19	8.23351e-17	Protein NRT1/ PTR FAMILY 1.1	PF00854	PF00854: POT family
TraesCS1A02G259100	9.019	9.645	3.31	19.328	30.866	20.015	0.178	0.175	0.069	0.37	0.509	0.359	1.52093	0.000409669	0.00658122	DNA ligase 1	0	0
TraesCS1A02G263600	5	2	3.177	33	37.851	30	0.089	0.033	0.06	0.572	0.564	0.487	3.12361	1.40809e-12	8.90387e-11	Gibberellin 20 oxidase 2	PF14226; PF03171	PF14226: non-haem dioxygenase in morphine synthesis N-terminal; PF03171: 2OG-Fe(II) oxygenase superfamily
TraesCS1A02G263900	13	10	23	3.411	11	6	0.15	0.106	0.284	0.038	0.106	0.063	-1.32862	0.0139336	0.112186	Pectinesterase	PF04043; PF01095	PF04043: Plant invertase/pectin methylesterase inhibitor; PF01095: Pectinesterase
TraesCS1A02G266100	37.407	37.821	37.449	216.285	78.139	70.127	0.582	0.541	0.621	3.275	1.015	0.994	1.58662	2.5115e-05	0.000568661	Phospholipase A1	PF01764	PF01764: Lipase (class 3)
TraesCS1A02G269300	192.976	271.58	231.711	111.381	108.314	136.066	2.127	2.754	2.73	1.198	0.994	1.368	-1.10088	7.92984e-12	4.66052e-10	Amidophosphoribosyltransferase	PF13537; PF00156	PF13537: Glutamine amidotransferase domain; PF00156: Phosphoribosyl transferase domain
TraesCS1A02G270800	10.385	27.261	21.182	58.1	37.547	31.58	0.261	0.629	0.566	1.415	0.793	0.722	0.988412	0.00707534	0.0674418	Kinase family protein	PF00069	PF00069: Protein kinase domain
TraesCS1A02G272600	2	2.082	3	8	10	10	0.071	0.068	0.112	0.273	0.299	0.321	1.79041	0.00874202	0.079144	Protein YIPF	PF04893	PF04893: Yip1 domain
TraesCS1A02G277400	39	28.438	16	205	52.683	44.578	0.408	0.274	0.179	2.096	0.459	0.426	1.7708	0.000333251	0.00551074	Cytochrome P450	PF00067	PF00067: Cytochrome P450
TraesCS1A02G277800	5.065	5.18	0	21.903	47.245	29.396	0.069	0.065	0	0.29	0.536	0.364	3.07594	1.25194e-09	5.93255e-08	F-box family protein	PF00646	PF00646: F-box domain
TraesCS1A02G281000	150.739	235.697	214.575	432.307	355.853	541.816	3.444	5.288	5.219	10.202	7.454	11.735	1.01833	1.14537e-08	4.79787e-07	Plant/T7H20-70 protein||Outer membrane protein assembly factor BamA	0	0
TraesCS1A02G284600	26.437	38.637	24.414	15.446	14.654	11	0.239	0.321	0.236	0.136	0.11	0.091	-1.2456	0.00035106	0.00576311	Respiratory burst oxidase-like protein	PF01794; PF08022; PF08030	PF01794: Ferric reductase like transmembrane component; PF08022: FAD-binding domain; PF08030: Ferric reductase NAD binding domain
TraesCS1A02G285000	11417.5	12933.4	11187.1	3649.61	5554.94	5763.43	114	118.814	119.453	35.578	46.143	52.488	-1.39269	1.62712e-36	3.68171e-34	70 kDa heat shock protein	PF00012	PF00012: Hsp70 protein
TraesCS1A02G287200	45.605	79.763	63.818	16.65	30.137	39.835	8.531	13.526	12.199	2.937	5.157	6.743	-1.26249	2.44291e-05	0.000555166	Plant protein 1589 of Uncharacterized protein function	PF09713	PF09713: Plant protein 1589 of unknown function (A_thal_3526)
TraesCS1A02G292800	29	29	53	12	12	15.178	0.41	0.377	0.8	0.165	0.142	0.196	-1.64574	1.81374e-05	0.000425282	F-box and associated interaction domains-containing protein	0	0
TraesCS1A02G293200	45	26	14	21	5	12	0.658	0.35	0.219	0.299	0.061	0.16	-1.25663	0.0138136	0.11151	Zinc finger CCCH domain-containing protein 4	0	0
TraesCS1A02G294300	3	3	4	0	0	0	0.04	0.037	0.057	0	0	0	-4.86423	0.00607115	0.0600079	Acetyl-coenzyme A carboxylase carboxyl transferase subunit beta	PF07762	PF07762: Protein of unknown function (DUF1618)
TraesCS1A02G295300	8.241	13.641	7.847	32.534	24.958	40.556	0.11	0.168	0.112	0.425	0.279	0.495	1.58567	3.88812e-05	0.000839122	Ammonium transporter	PF00909	PF00909: Ammonium Transporter Family
TraesCS1A02G295600	140.006	195.839	209	51	115.435	112	1.488	2.118	2.771	0.564	1.103	1.501	-1.12421	9.36161e-07	2.85802e-05	Chaperone DnaK	PF00012	PF00012: Hsp70 protein
TraesCS1A02G296500	0	0	0	1	6	2	0	0	0	0.028	0.147	0.053	4.54948	0.0266883	0.178619	Glutaredoxin-like	PF00462	PF00462: Glutaredoxin
TraesCS1A02G297400	0	1	0	3	2	4	0	0.021	0	0.066	0.038	0.083	2.66809	0.0497292	0.271162	Zinc transporter protein	PF02535	PF02535: ZIP Zinc transporter
TraesCS1A02G300300	25.911	20.82	46.876	69.65	74.915	86.872	3.211	2.367	6.039	8.16	8.386	9.763	1.1498	7.27608e-05	0.00146561	Non-specific lipid-transfer protein	PF00234	PF00234: Protease inhibitor/seed storage/LTP family
TraesCS1A02G301000	34	18.418	22	78.343	50	38	0.784	0.391	0.541	1.755	0.969	0.799	1.02718	0.00305659	0.0348921	WRKY transcription factor	PF03106	PF03106: WRKY DNA -binding domain
TraesCS1A02G306600	15502.2	18269.4	15319.6	4801.08	8254.76	10206.6	384.324	416.498	404.265	115.445	172.189	230.496	-1.22266	4.65857e-14	3.39668e-12	Chlorophyll a-b binding protein, chloroplastic	PF00504	PF00504: Chlorophyll A-B binding protein
TraesCS1A02G313600	5	14	3	1	1	3	0.102	0.264	0.065	0.02	0.017	0.056	-2.15781	0.022308	0.15733	Zinc finger family protein	PF13912	PF13912: C2H2-type zinc finger
TraesCS1A02G314600	54	51.91	23.932	12	27	23	1.991	1.758	0.935	0.427	0.845	0.771	-1.19889	0.000547744	0.00844175	Early light-induced protein	PF00504	PF00504: Chlorophyll A-B binding protein
TraesCS1A02G314800	165.521	176.843	150.028	46.271	23.927	37	5.854	5.746	5.626	1.579	0.718	1.19	-2.32312	6.73749e-28	1.1251e-25	Early light-induced protein	PF00504	PF00504: Chlorophyll A-B binding protein
TraesCS1A02G318900	16.227	16.948	12.973	31.597	51.841	58.281	0.335	0.322	0.285	0.633	0.897	1.096	1.4693	4.81789e-06	0.000128606	Peroxidase	PF00141	PF00141: Peroxidase
TraesCS1A02G319200	2	1	1	4	8	7	0.03	0.014	0.016	0.058	0.1	0.095	2.00719	0.0175167	0.132811	Glycosyltransferase	PF00201	PF00201: UDP-glucoronosyl and UDP-glucosyl transferase
TraesCS1A02G319400	0	61.61	0	0	0	0	0	1.517	0	0	0	0	-7.34217	0.00014276	0.0026409	ATP synthase subunit delta	PF09353	PF09353: Domain of unknown function (DUF1995)
TraesCS1A02G319500	11	21	8	3	2	7	1.966	3.391	1.457	0.503	0.326	1.126	-1.81855	0.00257783	0.030422	30S ribosomal protein S4, chloroplastic	0	0
TraesCS1A02G324900	9.573	7.503	9.722	21.492	31.302	12.086	0.324	0.233	0.349	0.702	0.897	0.372	1.11312	0.0138812	0.111903	50S ribosomal protein L9	0	0
TraesCS1A02G329500	13.851	12	13	51	32	21.44	0.198	0.158	0.199	0.711	0.382	0.28	1.29129	0.00122668	0.0165676	Tyrosine decarboxylase	PF00282	PF00282: Pyridoxal-dependent decarboxylase conserved domain
TraesCS1A02G329700	1	6	1	0	0	0	0.145	0.791	0.149	0	0	0	-4.51594	0.0311956	0.198624	14 kDa proline-rich protein DC2.15	PF14547	PF14547: Hydrophobic seed protein
TraesCS1A02G334700	124	145	136	241	336	344	1.742	1.874	2.041	3.3	3.94	4.407	1.04121	6.48417e-13	4.22414e-11	Cytochrome P450	PF00067	PF00067: Cytochrome P450
TraesCS1A02G335500	2	4	5	1	0	1	0.035	0.064	0.093	0.017	0	0.016	-2.38277	0.039956	0.23416	O-methyltransferase-like protein	PF08100; PF00891	PF08100: Dimerisation domain; PF00891: O-methyltransferase
TraesCS1A02G339700	84	70	23.063	24	29	24	1.276	0.979	0.374	0.355	0.368	0.332	-1.3209	0.000266403	0.00452776	DUF506 family protein	PF04720	PF04720: PDDEXK-like family of unknown function
TraesCS1A02G340100	290.939	342.663	234.566	12.631	49.17	45.547	2.142	2.321	1.848	0.091	0.301	0.306	-3.15548	7.50937e-44	2.09342e-41	ATP-dependent chaperone ClpB	PF02861; PF00004; PF07724; PF10431	PF02861: Clp amino terminal domain, pathogenicity island component; PF00004: ATPase family associated with various cellular activities (AAA); PF07724: AAA domain (Cdc48 subfamily); PF10431: C-terminal, D2-small domain, of ClpB protein
TraesCS1A02G344900	1.085	0	0	15.081	8.328	10.657	0.025	0	0	0.342	0.164	0.227	4.45432	2.1707e-06	6.19248e-05	Dna-directed rna polymerase subunit alpha	0	0
TraesCS1A02G346500	0	0	0	3.273	3	1	0	0	0	0.068	0.054	0.019	4.28756	0.0342757	0.211536	Zinc finger CCCH domain-containing protein	PF00642	PF00642: Zinc finger C-x8-C-x5-C-x3-H type (and similar)
TraesCS1A02G349000	6.149	5	5	7.119	14	18	0.206	0.154	0.177	0.23	0.397	0.548	1.11396	0.044724	0.252805	Ubiquitin domain-containing protein	PF16455	PF16455: Ubiquitin-binding domain
TraesCS1A02G351600	21.604	21	9	104.714	27	21	0.341	0.305	0.152	1.608	0.356	0.302	1.48112	0.00602596	0.0596632	Cytochrome P450 family protein, expressed	PF00067	PF00067: Cytochrome P450
TraesCS1A02G352900	2	1	1	5	9	7	0.041	0.019	0.022	0.099	0.154	0.13	2.14961	0.00766706	0.0716284	F-box domain containing protein, expressed	0	0
TraesCS1A02G353200	0	0	0	3.135	2.734	4.083	0	0	0	0.025	0.019	0.031	4.72287	0.00639592	0.0623979	Glycerophosphodiester phosphodiesterase	PF03009	PF03009: Glycerophosphoryl diester phosphodiesterase family
TraesCS1A02G357700	38	25	23	83	84	100	1.484	0.897	0.951	3.123	2.79	3.552	1.49415	1.00602e-09	4.80914e-08	Bifunctional inhibitor/lipid-transfer protein/seed storage 2S albumin superfamily protein	PF14547	PF14547: Hydrophobic seed protein
TraesCS1A02G360100	1890.58	2022.65	1869.76	880.177	769.612	872.046	98.936	97.231	103.162	44.111	34.586	41.417	-1.32939	5.39405e-45	1.56143e-42	Histone H4	PF15511	PF15511: Centromere kinetochore component CENP-T histone fold
TraesCS1A02G366000	0	0	0	6	2	4	0	0	0	0.122	0.035	0.076	5.00041	0.00407305	0.0439597	MYB transcription factor	PF00249	PF00249: Myb-like DNA-binding domain
TraesCS1A02G366500	15	19	19	37.926	48.346	43.916	0.21	0.244	0.284	0.517	0.564	0.56	1.14995	6.88338e-05	0.00139708	Cytochrome P450, putative	PF00067	PF00067: Cytochrome P450
TraesCS1A02G370600	20	13	6	77	15	12	0.418	0.25	0.134	1.563	0.263	0.228	1.33166	0.0368448	0.221864	Ethylene-responsive transcription factor	PF00847	PF00847: AP2 domain
TraesCS1A02G376500	14	9	8	35	31	27	0.132	0.078	0.081	0.322	0.243	0.232	1.43953	0.000114681	0.00218152	F-box protein	0	0
TraesCS1A02G384300	2	4	0	113.258	26	17.321	0.019	0.036	0	1.073	0.21	0.153	4.55961	3.19143e-09	1.44426e-07	1-deoxy-D-xylulose 5-phosphate synthase	PF13292; PF02779; PF02780	PF13292: 1-deoxy-D-xylulose-5-phosphate synthase; PF02779: Transketolase, pyrimidine binding domain; PF02780: Transketolase, C-terminal domain
TraesCS1A02G384400	14.472	17.98	23.167	42.98	74.908	55.094	1.962	2.228	3.247	5.509	9.207	6.767	1.47852	6.37602e-07	2.00795e-05	NAD(P)H-quinone oxidoreductase subunit 3, chloroplastic	PF00507	PF00507: NADH-ubiquinone/plastoquinone oxidoreductase, chain 3
TraesCS1A02G391200	0	0	3	8	7	6	0	0	0.042	0.102	0.076	0.072	2.52333	0.00596281	0.0592367	F-box protein	PF00646	PF00646: F-box domain
TraesCS1A02G395800	2.029	10	3	12	10.233	16	0.06	0.27	0.094	0.341	0.254	0.428	1.21162	0.0308932	0.197316	transmembrane protein, putative (DUF679 domain membrane protein 2)	PF05078	PF05078: Protein of unknown function (DUF679)
TraesCS1A02G400600	19	18	14	9	11	4.084	0.432	0.377	0.339	0.199	0.21	0.085	-1.20898	0.00824697	0.0757687	6-phosphogluconate dehydrogenase-like protein	PF03446; PF14833	PF03446: NAD binding domain of 6-phosphogluconate dehydrogenase; PF14833: NAD-binding of NADP-dependent 3-hydroxyisobutyrate dehydrogenase
TraesCS1A02G400900	4	14	7	3	4	1	0.078	0.253	0.146	0.057	0.066	0.018	-1.72312	0.0167907	0.128694	F-box protein	PF00646	PF00646: F-box domain
TraesCS1A02G403700	23	32.588	29	1	3	4	0.861	1.121	1.151	0.036	0.095	0.136	-3.47944	8.66712e-13	5.57665e-11	Pectinesterase	PF04043	PF04043: Plant invertase/pectin methylesterase inhibitor
TraesCS1A02G403800	6560.49	8198.2	8184.27	2380.39	4368.72	5797.88	181.582	208.638	240.902	63.82	101.965	146.141	-1.02206	1.55611e-07	5.47737e-06	Chlorophyll a-b binding protein, chloroplastic	PF00504	PF00504: Chlorophyll A-B binding protein
TraesCS1A02G404600	75.457	115.499	72.321	303.244	293.841	206.819	0.734	1.033	0.752	2.879	2.377	1.834	1.48192	1.41849e-15	1.17426e-13	Subtilisin-like protease	PF05922; PF00082	PF05922: Peptidase inhibitor I9; PF00082: Subtilase family
TraesCS1A02G405800	29.37	28.909	24.297	119.997	111.446	106.003	0.358	0.324	0.317	1.427	1.132	1.178	1.89242	8.94383e-18	8.57515e-16	Sugar transporter protein	PF00083	PF00083: Sugar (and other) transporter
TraesCS1A02G407800	0	0	0	2	7.246	2	0	0	0	0.032	0.099	0.03	4.86158	0.00743133	0.0699459	Patatin	PF01734	PF01734: Patatin-like phospholipase
TraesCS1A02G408600	2.003	2	4.076	7.173	13.247	7.086	0.033	0.03	0.071	0.114	0.18	0.105	1.57103	0.0280176	0.184783	F-box protein	PF00646	PF00646: F-box domain
TraesCS1A02G416700	134.954	166.946	113	26	24	28.933	13.088	14.801	11.411	2.382	2.055	2.532	-2.51862	5.32102e-31	1.00333e-28	Programmed cell death protein 4	0	0
TraesCS1A02G421400	15	12	5	80	17	15	0.817	0.6	0.287	4.166	0.796	0.741	1.72014	0.00446277	0.0473239	Transthyretin-like S-allantoin synthase protein	PF09349	PF09349: OHCU decarboxylase
TraesCS1A02G422900	33	31	29.579	72	56	82	0.359	0.31	0.344	0.764	0.507	0.813	1.03244	6.57102e-05	0.00133909	Glucan endo-1,3-beta-glucosidase 3	PF00332; PF07983	PF00332: Glycosyl hydrolases family 17; PF07983: X8 domain
TraesCS1A02G426700	185.825	173.184	182.958	17	58	39.197	2.67	2.289	2.807	0.238	0.696	0.513	-2.40246	1.05633e-24	1.50168e-22	RNA polymerase sigma factor	PF04539; PF04542; PF04545	PF04539: Sigma-70 region 3; PF04542: Sigma-70 region 2; PF04545: Sigma-70, region 4
TraesCS1A02G431600	306.41	386.094	323.188	791.262	924.21	720.043	3.654	4.13	4.138	9.138	9.093	7.771	1.12292	1.66974e-28	2.88042e-26	RNA polymerase sigma factor	PF04542; PF04539	PF04542: Sigma-70 region 2; PF04539: Sigma-70 region 3
TraesCS1A02G436600	0	0	0	2	3	11	0	0	0	0.043	0.055	0.22	5.38732	0.0024865	0.0295461	Dihydroflavonol-4-reductase	PF01370	PF01370: NAD dependent epimerase/dehydratase family
TraesCS1A02G440500	16.388	6.857	11.777	3.981	0	7.911	1.972	0.757	1.474	0.454	0	0.863	-1.65892	0.021265	0.152156	NEDD8 ultimate buster 1	0	0
TraesCS1A02G441000	11	6	7	0	2	2	0.105	0.053	0.071	0	0.016	0.017	-2.62169	0.00196737	0.0244997	Leucine-rich repeat receptor-like protein kinase family protein	PF13516; PF13855; PF00560	PF13516: Leucine Rich repeat; PF13855: Leucine rich repeat; PF00560: Leucine Rich Repeat
TraesCS1A02G441500	24	33	27	1	15	18	0.802	1.013	0.957	0.032	0.424	0.547	-1.44773	0.00152338	0.0198026	LRR and NB-ARC domains-containing disease resistance protein	0	0
TraesCS1A02G445600	283.81	314.925	277.533	99.057	147.062	140.579	1.42	1.447	1.486	0.486	0.61	0.641	-1.3218	2.93255e-22	3.6359e-20	Zinc finger CCCH domain protein	PF00642	PF00642: Zinc finger C-x8-C-x5-C-x3-H type (and similar)
TraesCS1B02G000400	6.124	8.722	4.991	11.19	16.93	17.741	0.032	0.043	0.028	0.058	0.074	0.086	1.05775	0.0257729	0.17408	Disease resistance protein (TIR-NBS-LRR class) family	PF00931	PF00931: NB-ARC domain
TraesCS1B02G000800	235.088	289.866	247.672	44.542	42.579	46.389	2.937	3.33	3.307	0.543	0.444	0.528	-2.66512	4.71762e-58	1.79406e-55	Peroxisomal membrane protein PEX14	PF04695	PF04695: Peroxisomal membrane anchor protein (Pex14p) conserved region
TraesCS1B02G006400	10	15	12	2.013	1.003	0	0.161	0.223	0.207	0.032	0.014	0	-3.58821	1.93578e-06	5.58097e-05	F-box/LRR-repeat protein 14	0	0
TraesCS1B02G011800	2.271	5.147	3.104	12.424	9.288	7.407	0.016	0.033	0.023	0.084	0.053	0.047	1.31166	0.0370409	0.222667	Pm3-like disease resistance protein	PF00931	PF00931: NB-ARC domain
TraesCS1B02G018100	7	11	12	19	15	35	0.331	0.478	0.6	0.863	0.607	1.505	1.0612	0.0236229	0.163637	Defensin	PF00304	PF00304: Gamma-thionin family
TraesCS1B02G031000	33.528	40.162	33.562	15	19	20.424	1.17	1.288	1.243	0.505	0.562	0.649	-1.11142	0.000158434	0.00289067	Dehydration-induced 19-like protein	PF05605; PF14571	PF05605: Drought induced 19 protein (Di19), zinc-binding; PF14571: Stress-induced protein Di19, C-terminal
TraesCS1B02G033900	372	504	412	147	140	171	89.464	109.63	100.287	33.622	31.207	38.137	-1.62264	5.45877e-33	1.0963e-30	Chymotrypsin inhibitor	PF00280	PF00280: Potato inhibitor I family
TraesCS1B02G036500	175.393	221.512	215.787	90.421	73.131	132.183	1.254	1.457	1.651	0.632	0.434	0.862	-1.18145	4.76371e-09	2.10252e-07	ERD (Early-responsive to dehydration stress) family protein	PF13967; PF14703; PF02714	PF13967: Late exocytosis, associated with Golgi transport; PF14703: Cytosolic domain of 10TM putative phosphate transporter; PF02714: Calcium-dependent channel, 7TM region, putative phosphate
TraesCS1B02G048200	0	0	1	15	7.617	3	0	0	0.009	0.128	0.055	0.024	4.13478	0.00036221	0.00591741	Phenylalanine ammonia-lyase	PF00221	PF00221: Aromatic amino acid lyase
TraesCS1B02G048300	6	8	8	20.526	12	18	0.052	0.063	0.074	0.172	0.086	0.141	1.05944	0.0223814	0.157659	Phenylalanine ammonia-lyase	PF00221	PF00221: Aromatic amino acid lyase
TraesCS1B02G048400	1	0	0	10	2	4.214	0.009	0	0	0.085	0.015	0.035	3.50873	0.00730311	0.0690672	Phenylalanine ammonia-lyase	PF00221	PF00221: Aromatic amino acid lyase
TraesCS1B02G048700	0	2	0	6	9	4	0	0.074	0	0.233	0.309	0.147	2.90516	0.00447635	0.0474413	3-ketoacyl-CoA synthase 5	0	0
TraesCS1B02G053200	2	0	2	0	32	12	0.039	0	0.042	0	0.525	0.214	3.12612	0.00274365	0.0319429	Zinc finger family protein	PF13912	PF13912: C2H2-type zinc finger
TraesCS1B02G055000	4	3	0	0	0	0	0.218	0.15	0	0	0	0	-4.34702	0.0486356	0.267334	Germin-like protein	PF00190	PF00190: Cupin
TraesCS1B02G061800	5	3	0	18	15	4	0.067	0.037	0	0.235	0.168	0.049	2.0388	0.0073402	0.0693285	Cytochrome P450 family protein, expressed	PF00067	PF00067: Cytochrome P450
TraesCS1B02G062000	1.109	1.082	4.346	14.159	4.336	12.819	0.015	0.014	0.064	0.19	0.05	0.161	2.07407	0.00782621	0.0727533	Glycine dehydrogenase (decarboxylating)	0	0
TraesCS1B02G065700	1322.21	1316.11	1246.18	294.401	375.251	308.748	8.101	7.421	8.175	1.764	1.907	1.726	-2.13223	6.31575e-132	5.04379e-129	Nuclear pore complex protein Nup107	PF04121	PF04121: Nuclear pore protein 84 / 107
TraesCS1B02G066400	295	305	324	793	1022	729	4.677	4.448	5.482	12.242	13.539	10.536	1.31296	2.50948e-31	4.78504e-29	Alcohol dehydrogenase, putative	PF08240; PF00107	PF08240: Alcohol dehydrogenase GroES-like domain; PF00107: Zinc-binding dehydrogenase
TraesCS1B02G066900	3	3	1.08	10.189	23	9.402	0.057	0.052	0.022	0.188	0.366	0.163	2.37887	0.000206933	0.00364288	Bidirectional sugar transporter SWEET	PF03083	PF03083: Sugar efflux transporter for intercellular exchange
TraesCS1B02G073600	34	39	48	86.214	93.408	95	0.705	0.744	1.061	1.738	1.626	1.796	1.03869	1.77767e-06	5.16018e-05	F-box family protein	0	0
TraesCS1B02G085200	1229.83	1361.97	1395.15	483.885	741.713	877.51	10.874	11.08	13.196	4.179	5.451	7.078	-1.07155	3.33467e-14	2.46046e-12	p-loop containing nucleoside triphosphate hydrolases superfamily protein	PF00004	PF00004: ATPase family associated with various cellular activities (AAA)
TraesCS1B02G088900	18	31.225	3	104.555	45	43	0.255	0.407	0.045	1.445	0.533	0.556	1.80258	0.000193926	0.00344516	WRKY transcription factor	PF03106	PF03106: WRKY DNA -binding domain
TraesCS1B02G090800	5	4	5	25	8	7.731	0.711	0.519	0.732	3.354	1.032	0.991	1.40513	0.0326126	0.204706	Ribonucleoside-diphosphate reductase	0	0
TraesCS1B02G092700	5.114	0	4.589	0	0	0	0.141	0	0.135	0	0	0	-4.85185	0.0205535	0.148622	Protein BIG GRAIN 1-like	0	0
TraesCS1B02G093900	228.956	265.628	218.807	10.051	11.055	7.02	3.82	4.077	3.896	0.163	0.154	0.107	-4.78286	7.34844e-102	4.55546e-99	DNA-directed RNA polymerase III subunit RPC3	PF08221; PF05645	PF08221: RNA polymerase III subunit RPC82 helix-turn-helix domain; PF05645: RNA polymerase III subunit RPC82
TraesCS1B02G095000	991.178	1037.04	817.776	149.018	405.682	491.934	16.385	15.77	14.427	2.398	5.607	7.413	-1.59514	5.61748e-11	3.05058e-09	Dentin sialophosphoprotein-related, putative isoform 1	0	0
TraesCS1B02G096900	45.624	44	52	105.519	115	102	0.816	0.724	0.992	1.836	1.721	1.663	1.0438	1.33966e-07	4.76866e-06	Peroxidase	PF00141	PF00141: Peroxidase
TraesCS1B02G100100	670.285	827.686	654.423	1839.33	1558.98	1395.74	24.712	28.032	25.569	65.388	48.803	46.804	1.02936	4.99062e-19	5.20785e-17	Low temperature and salt responsive protein	PF01679	PF01679: Proteolipid membrane potential modulator
TraesCS1B02G101100	0	0	0	0	6.421	2	0	0	0	0	0.104	0.035	4.43916	0.0415102	0.240088	Dehydrogenase	PF13561	PF13561: Enoyl-(Acyl carrier protein) reductase
TraesCS1B02G101400	0	0	0	1.009	2.01	6.061	0	0	0	0.181	0.35	1.045	4.59232	0.0195548	0.143364	Ubiquitinyl hydrolase 1	0	0
TraesCS1B02G101900	0	0	3	15	4	6	0	0	0.356	1.619	0.409	0.62	2.79248	0.00489775	0.0509137	embryo defective 2423	0	0
TraesCS1B02G102000	4	7	1	29	18	19	0.187	0.3	0.049	1.3	0.719	0.806	2.31138	7.60147e-06	0.000194717	Heat-inducible transcription repressor HrcA	0	0
TraesCS1B02G102400	6	15	14	25	35	26	1.267	2.861	2.993	4.963	6.795	4.977	1.14624	0.00235105	0.0282565	RHOMBOID-like protein 14	0	0
TraesCS1B02G107800	25.315	44	46.367	100.707	116.956	106.471	0.405	0.647	0.792	1.568	1.563	1.552	1.34284	1.31534e-09	6.21346e-08	ATP binding protein	0	0
TraesCS1B02G108400	23	21	16	3.107	7	10	0.4	0.336	0.297	0.053	0.102	0.159	-1.69792	0.000207456	0.00364971	GDSL esterase/lipase	PF00657	PF00657: GDSL-like Lipase/Acylhydrolase
TraesCS1B02G115900	273.171	306.691	423.315	1104.61	1153.19	999.509	4.959	5.121	8.197	19.508	17.526	16.539	1.55019	6.78878e-27	1.08304e-24	Peroxidase	PF00141	PF00141: Peroxidase
TraesCS1B02G117400	506.063	397.731	318.928	1354.47	832.213	573.614	10.582	7.649	7.107	27.517	14.598	10.929	1.05815	7.43857e-06	0.000191049	1-aminocyclopropane-1-carboxylate oxidase	PF14226; PF03171	PF14226: non-haem dioxygenase in morphine synthesis N-terminal; PF03171: 2OG-Fe(II) oxygenase superfamily
TraesCS1B02G117500	119.222	117	76	381.566	221.333	156	3.655	3.297	2.475	11.313	5.734	4.353	1.1707	1.40029e-05	0.000337249	1-aminocyclopropane-1-carboxylate oxidase	PF14226; PF03171	PF14226: non-haem dioxygenase in morphine synthesis N-terminal; PF03171: 2OG-Fe(II) oxygenase superfamily
TraesCS1B02G119600	14.64	26.759	21.647	0	9	5.599	0.259	0.435	0.408	0	0.133	0.09	-2.23321	1.79796e-05	0.000422093	Kinase-like	PF00069	PF00069: Protein kinase domain
TraesCS1B02G121200	3	2	2	0	0	0	0.096	0.059	0.068	0	0	0	-4.36737	0.029924	0.193052	Translocator protein-like protein	PF03073	PF03073: TspO/MBR family
TraesCS1B02G123300	17.968	19.02	16.154	4.442	13.161	4.09	1.069	1.038	1.01	0.252	0.675	0.221	-1.4272	0.00232157	0.0279655	cysteine-rich RLK (RECEPTOR-like protein kinase) 18	0	0
TraesCS1B02G124000	19	17	7	5	10	7	0.336	0.277	0.132	0.086	0.148	0.113	-1.08985	0.0415144	0.240091	CsAtPR5, putative, expressed	0	0
TraesCS1B02G125300	0	0	0	1	4.019	4	0	0	0	0.025	0.086	0.093	4.56928	0.0139695	0.112381	Cysteine protease, putative	PF08246	PF08246: Cathepsin propeptide inhibitor domain (I29)
TraesCS1B02G140300	213.507	232.534	231.648	542.338	659.54	631.138	8.107	8.026	9.276	19.711	21.215	21.67	1.29309	4.54342e-34	9.54842e-32	Ubiquitin-conjugating enzyme E2||Ubiquitin-conjugating enzyme, E2||Ubiquitin conjugating enzyme E2	PF00179	PF00179: Ubiquitin-conjugating enzyme
TraesCS1B02G145800	38.904	37.647	38.615	137.632	124.83	94.164	0.713	0.634	0.755	2.453	1.915	1.573	1.49182	2.73872e-11	1.53011e-09	Abscisic acid receptor	PF10604	PF10604: Polyketide cyclase / dehydrase and lipid transport
TraesCS1B02G159800	59.894	68.827	55.028	132.01	188.982	139.163	1.798	1.899	1.755	3.805	4.791	3.803	1.1798	3.91529e-11	2.15639e-09	RING finger protein	PF13639	PF13639: Ring finger domain
TraesCS1B02G168100	20.954	59	25.567	13	14.204	26	0.241	0.625	0.315	0.146	0.136	0.273	-1.09567	0.00919654	0.0823062	Peptide transporter	PF00854	PF00854: POT family
TraesCS1B02G173400	15	25	11.14	43.594	43	52.173	0.25	0.384	0.198	0.709	0.6	0.794	1.30729	1.8444e-05	0.000431504	Transporter-related family protein	PF03151	PF03151: Triose-phosphate Transporter family
TraesCS1B02G178500	116.546	157.517	106.254	29.55	34.304	42.052	3.484	4.329	3.375	0.855	0.866	1.144	-1.9721	3.29044e-20	3.67067e-18	Thioredoxin	PF02966	PF02966: Mitosis protein DIM1
TraesCS1B02G181800	409.88	500.053	455.2	1081.33	1226.08	1004.82	6.555	7.587	8.01	17.306	16.832	15.114	1.13914	6.75939e-35	1.44972e-32	Alpha-galactosidase	PF16499	PF16499: Alpha galactosidase A
TraesCS1B02G186600	14.491	12.966	16.541	4.388	9.774	6.935	0.326	0.269	0.397	0.096	0.185	0.142	-1.19558	0.0127096	0.104779	Epoxide hydrolase 2	PF00561	PF00561: alpha/beta hydrolase fold
TraesCS1B02G193100	0	0	0	31.619	43.404	34.502	0	0	0	1.493	1.832	1.543	8.12392	4.5588e-23	5.87207e-21	Protein PAM68, chloroplastic	PF11947	PF11947: Protein of unknown function (DUF3464)
TraesCS1B02G194900	0	1	1	2	5	13	0	0.019	0.022	0.041	0.088	0.247	2.97267	0.00847985	0.0773314	Glutathione s-transferase, putative	PF13417; PF13410	PF13417: Glutathione S-transferase, N-terminal domain; PF13410: Glutathione S-transferase, C-terminal domain
TraesCS1B02G204900	11	12	9	3	5	7	0.125	0.121	0.102	0.031	0.044	0.068	-1.20992	0.0282228	0.185685	Low-temperature-induced 65 kDa protein	0	0
TraesCS1B02G208300	26.449	18.845	16.588	8	8.984	8	0.431	0.282	0.288	0.127	0.122	0.119	-1.43405	0.000735356	0.0108233	Deleted in malignant brain tumors 1 protein	0	0
TraesCS1B02G216400	29	35.891	34	1	8	12	0.937	1.066	1.166	0.031	0.219	0.353	-2.36039	1.7423e-08	7.1161e-07	Carboxypeptidase	PF00450	PF00450: Serine carboxypeptidase
TraesCS1B02G217300	13	22	18	53	40	36.288	0.239	0.372	0.353	0.948	0.616	0.608	1.1528	0.000343756	0.00565826	DUF241 domain protein (DUF241)	PF03087	PF03087: Arabidopsis protein of unknown function
TraesCS1B02G220600	29.089	49.595	45.621	90.742	121.806	78.196	0.44	0.691	0.738	1.338	1.541	1.08	1.07977	4.29839e-06	0.000116086	Metallo-beta-lactamase-like	PF13370; PF00753	PF13370: 4Fe-4S single cluster domain of Ferredoxin I; PF00753: Metallo-beta-lactamase superfamily
TraesCS1B02G221100	2	2	2	4	7	9	0.024	0.022	0.026	0.047	0.071	0.099	1.53881	0.0440091	0.249928	Silicon transporter	PF03600	PF03600: Citrate transporter
TraesCS1B02G224000	11.401	11.748	7.311	15.423	33.762	25.979	1.597	1.5	1.057	2.037	4.283	3.281	1.14714	0.00480931	0.0502177	Bifunctional inhibitor/lipid-transfer protein/seed storage 2S albumin superfamily protein	PF14547	PF14547: Hydrophobic seed protein
TraesCS1B02G224100	45.454	62.204	60.832	248.191	267.783	197.089	0.627	0.789	0.896	3.336	3.081	2.478	1.93992	3.22604e-27	5.26414e-25	Altered inheritance of mitochondria protein 32	PF06999	PF06999: Sucrase/ferredoxin-like
TraesCS1B02G227600	49.923	72.199	48.591	8.787	15.429	15.082	0.64	0.851	0.665	0.11	0.165	0.176	-2.24343	9.50944e-14	6.70665e-12	T-complex protein 1	PF00118	PF00118: TCP-1/cpn60 chaperonin family
TraesCS1B02G232100	0	0	0	4.241	2	3	0	0	0	0.052	0.021	0.034	4.62871	0.0121186	0.101102	Phospholipase a1-chloroplastic-like	PF01764	PF01764: Lipase (class 3)
TraesCS1B02G234900	8.8	10	2.787	1.628	0	5	0.439	0.459	0.147	0.078	0	0.227	-1.75192	0.0393748	0.231724	Alpha/beta hydrolase related protein	0	0
TraesCS1B02G238300	984.712	1008.13	927.324	478.794	557.234	482.031	3.532	3.327	3.564	1.681	1.655	1.578	-1.08427	2.64783e-39	6.5598e-37	Anaphase-promoting complex subunit 1	PF12859	PF12859: Anaphase-promoting complex subunit 1
TraesCS1B02G238700	78.788	68.534	54.919	25.994	37.787	28.113	0.581	0.414	0.479	0.167	0.206	0.212	-1.27588	1.74301e-07	6.09103e-06	Protein FAM91A1	PF14647; PF14648	PF14647: FAM91 N-terminus; PF14648: FAM91 C-terminus
TraesCS1B02G245700	1.143	5	0	29.418	4.308	6	0.095	0.382	0	2.328	0.315	0.453	2.57477	0.00580074	0.0579404	NRR repressor homolog 1	PF15699	PF15699: NPR1 interacting
TraesCS1B02G246000	5	1	4	3	23.058	9.63	0.089	0.016	0.076	0.052	0.343	0.156	1.60617	0.0423952	0.243628	Protein FLX-like 3	0	0
TraesCS1B02G246100	26.334	28.208	20.366	15.057	12.298	10	0.285	0.281	0.236	0.159	0.111	0.099	-1.12845	0.00164707	0.0211135	Subtilisin-like protease	PF05922; PF00082	PF05922: Peptidase inhibitor I9; PF00082: Subtilase family
TraesCS1B02G248700	13.571	21.322	14.002	2.353	10.491	13.555	0.183	0.265	0.202	0.031	0.118	0.167	-1.02006	0.041465	0.23996	Cytokinin oxidase/dehydrogenase	PF01565; PF09265	PF01565: FAD binding domain; PF09265: Cytokinin dehydrogenase 1, FAD and cytokinin binding
TraesCS1B02G255000	45	45.341	63	25	33	21	0.581	0.539	0.869	0.315	0.355	0.247	-1.10452	0.00010503	0.00201657	Phospholipase A1	PF01764	PF01764: Lipase (class 3)
TraesCS1B02G255400	11	4	8	2	4	2	0.26	0.087	0.202	0.046	0.08	0.043	-1.63407	0.0233657	0.162418	Fantastic four-like protein	PF11250	PF11250: Fantastic Four meristem regulator
TraesCS1B02G262500	2.106	1.169	0	6.242	7.742	4	0.021	0.011	0	0.061	0.065	0.037	2.2011	0.0134476	0.109362	transmembrane protein, putative (DUF594)	PF13968; PF04578	PF13968: Domain of unknown function (DUF4220); PF04578: Protein of unknown function, DUF594
TraesCS1B02G266500	3194.62	3596.71	2529.66	1457.6	1891.51	1739.7	36.039	37.33	30.504	16.045	17.77	17.899	-1.00866	7.45845e-30	1.35372e-27	1-deoxy-D-xylulose-5-phosphate synthase	PF13292; PF02779; PF02780	PF13292: 1-deoxy-D-xylulose-5-phosphate synthase; PF02779: Transketolase, pyrimidine binding domain; PF02780: Transketolase, C-terminal domain
TraesCS1B02G268300	5.062	13	19	28	23	51	0.058	0.137	0.232	0.312	0.219	0.531	1.3149	0.00339442	0.0379383	Protein NRT1/ PTR FAMILY 1.1	PF00854	PF00854: POT family
TraesCS1B02G274100	0	0	0	1.198	4	3	0	0	0	0.076	0.232	0.182	4.43773	0.0202352	0.146877	DUF538 family protein (Protein of unknown function, DUF538)	PF04398	PF04398: Protein of unknown function, DUF538
TraesCS1B02G274200	11.264	11.117	16.049	5.092	7.23	2.062	0.185	0.168	0.281	0.081	0.099	0.031	-1.5437	0.00453399	0.0479324	Gibberellin 20 oxidase 2	PF14226; PF03171	PF14226: non-haem dioxygenase in morphine synthesis N-terminal; PF03171: 2OG-Fe(II) oxygenase superfamily
TraesCS1B02G276100	0	0	0	6.011	3.003	1	0	0	0	0.819	0.393	0.13	4.7441	0.0126805	0.104596	Wound-induced protease inhibitor	0	0
TraesCS1B02G276500	67.002	61.001	62.332	149.247	180.325	216.073	2.888	2.415	2.841	6.184	6.628	8.464	1.37689	6.19539e-14	4.45264e-12	Wound-induced protease inhibitor	0	0
TraesCS1B02G276700	0	0	0	0	2.003	6.031	0	0	0	0	0.414	1.241	4.41584	0.0427152	0.244959	Wound-induced protease inhibitor	0	0
TraesCS1B02G276900	6	3	6	19	18	15.006	0.331	0.152	0.348	1.002	0.853	0.75	1.62948	0.000816098	0.0117943	Wound-induced protease inhibitor	0	0
TraesCS1B02G277700	6	10	7	4	3	2	0.47	0.717	0.573	0.297	0.205	0.142	-1.44623	0.0413732	0.239631	PB1 domain-containing protein tyrosine kinase	0	0
TraesCS1B02G281100	15	23	18	63.332	64.019	50	0.26	0.366	0.332	1.067	0.927	0.789	1.52207	3.66786e-08	1.42764e-06	Kinase family protein	PF00069	PF00069: Protein kinase domain
TraesCS1B02G281200	5	4	7	13	15	11	0.111	0.081	0.165	0.28	0.279	0.222	1.12333	0.0327652	0.205379	transmembrane protein, putative (DUF1218)	PF06749	PF06749: Protein of unknown function (DUF1218)
TraesCS1B02G281800	0	0	2	3.047	8.088	4.028	0	0	0.045	0.063	0.143	0.078	2.55322	0.0227619	0.159586	Subtilisin-like protease	PF05922; PF00082	PF05922: Peptidase inhibitor I9; PF00082: Subtilase family
TraesCS1B02G286000	0	3	3	6.691	5	9	0	0.058	0.067	0.137	0.088	0.172	1.59975	0.0427959	0.245266	Solute carrier family 35 protein	PF06027	PF06027: Solute carrier family 35
TraesCS1B02G286300	18	4.731	14.238	92.531	20.323	22	0.2	0.048	0.169	1.003	0.188	0.223	1.74669	0.00358527	0.0397138	Cytochrome P450	PF00067	PF00067: Cytochrome P450
TraesCS1B02G286900	904.962	940.132	1004.36	2312.59	2360.82	1964.65	3.578	3.519	4.309	8.959	7.803	7.177	1.07883	1.97152e-28	3.38809e-26	DNA glycosylase	PF15628	PF15628: RRM in Demeter
TraesCS1B02G287500	99.026	107.326	57.572	659.399	177.238	125.649	1.124	1.121	0.699	7.304	1.676	1.301	1.79043	5.99761e-05	0.00123465	Tetratricopeptide repeat (TPR)-like superfamily protein	PF14559	PF14559: Tetratricopeptide repeat
TraesCS1B02G287800	337	271.131	244.414	1002.89	568	469.394	5.35	3.96	4.142	15.505	7.536	6.794	1.14194	5.59161e-07	1.78186e-05	HXXXD-type acyl-transferase family protein	PF02458	PF02458: Transferase family
TraesCS1B02G293400	0	16.013	0	0	0.001	0	0	0.71	0	0	0	0	-5.43028	0.0184254	0.137548	Microneme/rhoptry antigen	0	0
TraesCS1B02G294300	6689.6	8667.42	6900.08	1630.21	2879.72	2812.71	62.603	74.631	69.065	14.899	22.41	24.01	-1.75013	3.8048e-38	9.11024e-36	70 kDa heat shock protein	PF00012	PF00012: Hsp70 protein
TraesCS1B02G296600	92.202	117.885	92.126	24.323	45.815	53.868	3.494	4.104	3.699	0.889	1.475	1.857	-1.42302	7.14842e-10	3.4611e-08	Plant protein 1589 of Uncharacterized protein function	PF09713	PF09713: Plant protein 1589 of unknown function (A_thal_3526)
TraesCS1B02G299300	21	43	35	95	73	70	3.415	6.338	5.817	14.536	10.782	10.243	1.13652	2.1972e-05	0.00050482	QWRF motif protein (DUF566)	0	0
TraesCS1B02G300500	5	3.006	0	12	7	9	0.07	0.039	0	0.164	0.082	0.115	1.64618	0.0207799	0.149753	Aminotransferase-related family protein	PF00155	PF00155: Aminotransferase class I and II
TraesCS1B02G302200	23	28	22	11	4	13	0.338	0.378	0.345	0.157	0.049	0.174	-1.49473	0.000357352	0.00584802	DNA replication and repair protein RecF	0	0
TraesCS1B02G302300	20.897	24.307	16.911	11	10.802	6.692	0.298	0.319	0.257	0.153	0.129	0.087	-1.24744	0.00180059	0.0227634	F-box family protein	0	0
TraesCS1B02G310200	11.943	9	11.785	5	4	4	0.303	0.21	0.318	0.123	0.085	0.092	-1.44636	0.00928331	0.0828619	transcription repressor	PF04844	PF04844: Transcriptional repressor, ovate
TraesCS1B02G318000	3	6	4	13.409	8	12	0.034	0.063	0.049	0.149	0.076	0.125	1.21467	0.0444997	0.251981	protein kinase family protein	PF00069; PF13202; PF13499	PF00069: Protein kinase domain; PF13202: EF hand; PF13499: EF-hand domain pair
TraesCS1B02G320200	1.009	3.029	2.523	0	0	0	0.192	0.521	0.49	0	0	0	-4.27419	0.0329584	0.20614	Mediator of RNA polymerase II transcription subunit 12	0	0
TraesCS1B02G322200	8	5.076	7	12.539	20	13.158	0.419	0.244	0.386	0.628	0.899	0.625	1.02516	0.0327536	0.205316	Formate hydrogenlyase transcriptional activator	0	0
TraesCS1B02G323600	1	4	3	10	21	20	0.016	0.059	0.051	0.155	0.28	0.291	2.47467	4.70823e-05	0.000996575	Transcription factor	PF07716	PF07716: Basic region leucine zipper
TraesCS1B02G326800	1152.22	803.13	547.64	232.674	207	318	34.639	22.193	17.492	6.766	5.256	8.702	-1.84886	8.60837e-19	8.82703e-17	Early light-induced protein	PF00504	PF00504: Chlorophyll A-B binding protein
TraesCS1B02G326900	3807.8	3180.67	2087.9	577	584	813	121.034	92.924	70.456	17.727	15.697	23.515	-2.32703	8.99215e-44	2.49143e-41	Early light-induced protein	PF00504	PF00504: Chlorophyll A-B binding protein
TraesCS1B02G329700	10	2	4.786	2	0	0	0.114	0.021	0.058	0.022	0	0	-2.97761	0.0118753	0.099612	Protein kinase	PF00069	PF00069: Protein kinase domain
TraesCS1B02G341700	15	19.193	16.193	11	6	5	0.125	0.147	0.145	0.09	0.042	0.038	-1.31066	0.0052134	0.0534179	Poly [ADP-ribose] polymerase	PF08063; PF16589; PF05406; PF02877; PF00644	PF08063: PADR1 (NUC008) domain; PF16589: BRCT domain, a BRCA1 C-terminus domain; PF05406: WGR domain; PF02877: Poly(ADP-ribose) polymerase, regulatory domain; PF00644: Poly(ADP-ribose) polymerase catalytic domain
TraesCS1B02G341900	10	16	24	6	6	14	0.247	0.364	0.631	0.144	0.125	0.315	-1.0776	0.0382477	0.227387	LURP-one-like protein	PF04525	PF04525: LURP-one-related
TraesCS1B02G343000	29	25	20	48	66.4	66	0.423	0.336	0.312	0.682	0.809	0.878	1.14085	1.23874e-05	0.0003028	Tyrosine decarboxylase	PF00282	PF00282: Pyridoxal-dependent decarboxylase conserved domain
TraesCS1B02G348300	4	7	5	1	1	1	0.07	0.113	0.094	0.017	0.015	0.016	-2.40371	0.0105775	0.0914729	O-methyltransferase-like protein	PF08100; PF00891	PF08100: Dimerisation domain; PF00891: O-methyltransferase
TraesCS1B02G352400	823.933	1066.81	687.296	50.377	99.441	115.419	5.773	6.878	5.154	0.345	0.578	0.738	-3.41473	1.16366e-84	6.17118e-82	ATP-dependent chaperone ClpB	PF02861; PF00004; PF07724; PF10431	PF02861: Clp amino terminal domain, pathogenicity island component; PF00004: ATPase family associated with various cellular activities (AAA); PF07724: AAA domain (Cdc48 subfamily); PF10431: C-terminal, D2-small domain, of ClpB protein
TraesCS1B02G355000	15.934	22	13	64.169	50	34.375	0.292	0.371	0.254	1.145	0.768	0.575	1.41332	1.74956e-05	0.000412014	Peroxidase	PF00141	PF00141: Peroxidase
TraesCS1B02G362100	3	5	4	0	0	2	0.044	0.068	0.063	0	0	0.027	-2.50214	0.0383192	0.227663	Glycosyltransferase	PF00201	PF00201: UDP-glucoronosyl and UDP-glucosyl transferase
TraesCS1B02G365100	3	8	6	3	0	0	0.144	0.352	0.304	0.138	0	0	-2.46816	0.0178297	0.134506	senescence regulator (Protein of unknown function, DUF584)	PF04520	PF04520: Senescence regulator
TraesCS1B02G367600	25.613	4.024	7.892	88.369	43.477	36.411	0.409	0.059	0.135	1.374	0.58	0.53	2.02992	5.21335e-05	0.00109007	Phospholipase A1	PF01764	PF01764: Lipase (class 3)
TraesCS1B02G370500	45	42	31	13	20.616	24	1.313	1.126	0.961	0.367	0.508	0.637	-1.16772	0.000122164	0.00230385	Calcineurin B-like protein	PF13833; PF13499	PF13833: EF-hand domain pair; PF13499: EF-hand domain pair
TraesCS1B02G371900	25	27.807	8	167.987	47	34.502	0.339	0.347	0.116	2.223	0.532	0.427	1.96006	0.000187563	0.00334614	Cytochrome P450 family protein, expressed	PF00067	PF00067: Cytochrome P450
TraesCS1B02G374700	9.238	19	4	2	3	3	0.366	0.692	0.168	0.076	0.101	0.108	-2.07147	0.00312859	0.0355525	WRKY transcription factor	PF03106	PF03106: WRKY DNA -binding domain
TraesCS1B02G375400	4	8	2	30	10	10	0.041	0.076	0.022	0.304	0.086	0.095	1.7213	0.00603529	0.0597295	Kinase family protein	PF00069	PF00069: Protein kinase domain
TraesCS1B02G381200	46	40.903	41	18	13.887	23	2.378	1.943	2.236	0.892	0.616	1.079	-1.35067	6.15786e-06	0.000160617	Late embryogenesis abundant protein	PF02987	PF02987: Late embryogenesis abundant protein
TraesCS1B02G383900	25.963	25.639	15.951	55.633	61.251	34.365	0.437	0.397	0.286	0.91	0.861	0.527	1.02331	0.000769419	0.0112345	MYB transcription factor	PF00249	PF00249: Myb-like DNA-binding domain
TraesCS1B02G384900	2	12	5	41	13	10	0.032	0.177	0.085	0.639	0.174	0.146	1.65247	0.011664	0.098271	Protein kinase-like	PF00069	PF00069: Protein kinase domain
TraesCS1B02G388400	1802.66	2093.9	1826.91	619.752	955.052	1332.47	95.256	101.638	101.766	31.356	43.355	63.892	-1.11953	1.85675e-11	1.05296e-09	Pectate lyase	0	0
TraesCS1B02G388500	1684.84	1865.26	1329.9	373.688	926.913	1004.73	63.186	64.265	52.851	13.511	29.531	34.274	-1.23152	7.51258e-09	3.23172e-07	Chlorophyll a-b binding protein, chloroplastic	PF00504	PF00504: Chlorophyll A-B binding protein
TraesCS1B02G389900	3.537	5	0	31	11	4	0.098	0.127	0	0.83	0.256	0.101	2.30358	0.00571104	0.0572297	Ethylene-responsive transcription factor	PF00847	PF00847: AP2 domain
TraesCS1B02G393000	55.851	70	51.923	21.59	27.929	31	0.684	0.788	0.679	0.258	0.285	0.346	-1.2747	4.42929e-07	1.44032e-05	Disease resistance protein (NBS-LRR class) family	PF00931	PF00931: NB-ARC domain
TraesCS1B02G394300	56	57	62	159	121	120	1.022	0.957	1.207	2.822	1.848	1.996	1.05888	4.11192e-07	1.34291e-05	Laccase	PF07732; PF00394	PF07732: Multicopper oxidase; PF00394: Multicopper oxidase
TraesCS1B02G411100	1	0	0	154.334	55	38.679	0.009	0	0	1.387	0.421	0.325	7.416	1.3121e-20	1.49567e-18	1-deoxy-D-xylulose 5-phosphate synthase	PF13292; PF02779; PF02780	PF13292: 1-deoxy-D-xylulose-5-phosphate synthase; PF02779: Transketolase, pyrimidine binding domain; PF02780: Transketolase, C-terminal domain
TraesCS1B02G422500	10	8	4	30	15	11	0.539	0.396	0.227	1.547	0.695	0.538	1.22103	0.0226879	0.159199	transmembrane protein	0	0
TraesCS1B02G427200	18	18	20	9	6	11	0.302	0.278	0.358	0.147	0.084	0.168	-1.23133	0.0039775	0.0431619	F-box protein	PF03478	PF03478: Protein of unknown function (DUF295)
TraesCS1B02G428900	2058.73	2249.09	1920.28	556.994	598.632	536.961	20.341	20.351	20.687	4.856	5.005	4.818	-2.01604	2.44926e-155	2.32531e-152	Phosphoinositide phosphatase family protein	PF02383	PF02383: SacI homology domain
TraesCS1B02G433200	47	45.412	28	0	3	4	3.036	2.69	1.898	0	0.168	0.234	-4.16599	4.81025e-18	4.71519e-16	Cab-1 gene upstream region	PF04043	PF04043: Plant invertase/pectin methylesterase inhibitor
TraesCS1B02G433300	4261.96	5173.61	4382.56	1051.57	1847.26	2419.1	159.008	177.329	173.276	37.827	58.54	82.097	-1.52258	1.1354e-17	1.08248e-15	Chlorophyll a-b binding protein, chloroplastic	PF00504	PF00504: Chlorophyll A-B binding protein
TraesCS1B02G434200	240	226	272	565	792	680.86	2.177	1.9	2.656	4.999	5.976	5.66	1.31348	1.02787e-26	1.62075e-24	Subtilisin-like protease	PF00082	PF00082: Subtilase family
TraesCS1B02G435100	2	1	0	12	2.193	3.288	0.109	0.05	0	0.625	0.103	0.162	2.32116	0.0400404	0.234422	RADIALIS-like transcription factor	PF00249	PF00249: Myb-like DNA-binding domain
TraesCS1B02G438900	4	9.79	6	2	0	0	0.05	0.113	0.081	0.025	0	0	-3.1917	0.00247933	0.0294829	F-box family protein	PF08387	PF08387: FBD
TraesCS1B02G443400	10	12	10	2	8	4	0.193	0.213	0.206	0.038	0.129	0.07	-1.317	0.0221674	0.156583	Sulfotransferase	PF00685	PF00685: Sulfotransferase domain
TraesCS1B02G445600	73	87	98	11	23	36	0.947	1.038	1.358	0.139	0.249	0.426	-2.02471	9.0012e-12	5.27419e-10	Galactoside 2-alpha-L-fucosyltransferase	PF03254	PF03254: Xyloglucan fucosyltransferase
TraesCS1B02G446900	8	13	6.597	6	1	2.067	0.776	1.153	0.666	0.55	0.086	0.181	-1.67421	0.0188296	0.1397	Programmed cell death-4	0	0
TraesCS1B02G452400	0	0.032	0	13.781	0	2.279	0	0	0	0.181	0	0.028	5.33639	0.00854698	0.0778089	Carboxypeptidase	PF00450	PF00450: Serine carboxypeptidase
TraesCS1B02G453300	5	4	7	70	20	29	0.085	0.062	0.127	1.402	0.343	0.572	2.75882	5.22823e-07	1.67485e-05	WRKY transcription factor	PF03106	PF03106: WRKY DNA -binding domain
TraesCS1B02G455800	16	28	18	2	0	5	0.237	0.381	0.284	0.029	0	0.067	-3.20088	5.29207e-08	2.01364e-06	F-box family protein	PF00646	PF00646: F-box domain
TraesCS1B02G460100	30	15	31	15	9	16	0.239	0.11	0.264	0.117	0.059	0.116	-1.06355	0.0107537	0.0926212	Disease resistance protein (NBS-LRR class) family	PF00931	PF00931: NB-ARC domain
TraesCS1B02G461600	276	313.214	272.504	32	74.699	128	3.976	4.151	4.192	0.449	0.898	1.681	-2.02003	2.32152e-13	1.57471e-11	RNA polymerase sigma factor	PF04539; PF04542; PF04545	PF04539: Sigma-70 region 3; PF04542: Sigma-70 region 2; PF04545: Sigma-70, region 4
TraesCS1B02G463000	12.711	5.056	10.327	0	2	1	0.469	0.171	0.403	0	0.063	0.034	-3.2303	0.000235508	0.00407562	Acyl-protein thioesterase 2	PF02230	PF02230: Phospholipase/Carboxylesterase
TraesCS1B02G467100	41.362	34.082	31.052	93.503	96.259	98.12	0.488	0.37	0.392	1.076	0.946	1.056	1.29474	1.26566e-09	5.98919e-08	RNA polymerase sigma factor	PF04542; PF04539; PF04545	PF04542: Sigma-70 region 2; PF04539: Sigma-70 region 3; PF04545: Sigma-70, region 4
TraesCS1B02G468400	82.977	64.717	86.768	138.643	244.63	193	2.618	1.877	2.907	4.229	6.526	5.542	1.13766	9.42643e-09	3.99118e-07	Dirigent protein	PF01419	PF01419: Jacalin-like lectin domain
TraesCS1B02G481000	7	8	9	11	29	21	0.281	0.295	0.382	0.425	0.991	0.766	1.17786	0.0106639	0.0920271	D111/G-patch domain-containing protein	0	0
TraesCS1B02G481300	25.174	36.104	25.749	153.047	50.398	42.924	0.706	0.931	0.768	4.156	1.192	1.096	1.40506	0.00085159	0.0122434	O-methyltransferase-like protein	PF08100; PF00891	PF08100: Dimerisation domain; PF00891: O-methyltransferase
TraesCS1B02G481400	35.653	50.062	37.38	294.832	136.978	92.205	0.54	0.697	0.604	4.346	1.731	1.272	1.98333	1.48467e-08	6.12839e-07	O-methyltransferase-like protein	PF08100; PF00891	PF08100: Dimerisation domain; PF00891: O-methyltransferase
TraesCS1B02G481500	3.936	1.349	3.608	25.326	7.248	7.051	0.073	0.023	0.072	0.46	0.113	0.12	1.99825	0.0093676	0.0834552	O-methyltransferase-like protein	PF08100; PF00891	PF08100: Dimerisation domain; PF00891: O-methyltransferase
TraesCS1D02G001800	5	3	1	0	0	0	0.081	0.045	0.017	0	0	0	-4.7052	0.015047	0.1185	Leucine-rich repeat receptor-like protein kinase family protein, putative	PF08263	PF08263: Leucine rich repeat N-terminal domain
TraesCS1D02G004600	19	9	0	88	27	36	0.258	0.113	0	1.166	0.306	0.446	2.33345	0.000144674	0.00267012	Cytochrome P450	PF00067	PF00067: Cytochrome P450
TraesCS1D02G005700	0	0	0	2.5	3.5	6	0	0	0	0.054	0.066	0.122	4.97921	0.00314143	0.0356538	Alpha/beta-hydrolase superfamily protein	PF00561	PF00561: alpha/beta hydrolase fold
TraesCS1D02G011200	13	10	17	3	8	1	0.099	0.07	0.138	0.022	0.05	0.007	-1.86859	0.00194826	0.0243041	Disease resistance family protein	PF00931	PF00931: NB-ARC domain
TraesCS1D02G012200	1.034	2.035	0	7.072	9.23	13.286	0.016	0.028	0	0.104	0.117	0.184	2.99752	0.000197117	0.00349454	F-box protein	PF00646	PF00646: F-box domain
TraesCS1D02G012300	65.149	42.177	76.349	381.654	282.305	188.24	0.875	0.521	1.095	4.994	3.161	2.304	2.07009	5.77401e-15	4.56019e-13	Arginine decarboxylase	PF02784; PF00278	PF02784: Pyridoxal-dependent decarboxylase, pyridoxal binding domain; PF00278: Pyridoxal-dependent decarboxylase, C-terminal sheet domain
TraesCS1D02G012700	0	2	0	10	10	16	0	0.024	0	0.127	0.109	0.19	3.82154	4.07227e-06	0.000110617	Fatty acyl-CoA reductase	PF07993; PF03015	PF07993: Male sterility protein; PF03015: Male sterility protein
TraesCS1D02G012800	8	7	5	1	4	1	0.065	0.053	0.044	0.008	0.027	0.007	-1.81784	0.0133425	0.108722	Serine/threonine-protein kinase	PF01453; PF00954; PF08276; PF00069	PF01453: D-mannose binding lectin; PF00954: S-locus glycoprotein domain; PF08276: PAN-like domain; PF00069: Protein kinase domain
TraesCS1D02G013500	4	0	2.28	19.675	15.386	15.931	0.068	0	0.041	0.324	0.218	0.246	2.81541	4.93542e-06	0.000131562	12-oxophytodienoate reductase-like protein	PF00724	PF00724: NADH:flavin oxidoreductase / NADH oxidase family
TraesCS1D02G015400	63	71	81	33	34.393	47	0.734	0.761	1.008	0.375	0.334	0.499	-1.0492	1.55478e-05	0.000370644	Receptor-like kinase	PF00069	PF00069: Protein kinase domain
TraesCS1D02G017800	4.835	10	10	4	5.037	1	0.062	0.118	0.137	0.05	0.054	0.012	-1.41573	0.034341	0.21177	Receptor-like kinase	PF00069	PF00069: Protein kinase domain
TraesCS1D02G019100	149	135	161	58	72	61	2.164	1.804	2.497	0.821	0.873	0.808	-1.36555	9.12827e-14	6.44117e-12	UDP-glycosyltransferase	PF00201	PF00201: UDP-glucoronosyl and UDP-glucosyl transferase
TraesCS1D02G023000	72.247	82	61.398	239.294	307.151	273.791	0.441	0.461	0.401	1.429	1.556	1.525	1.78638	1.6198e-33	3.337e-31	Disease resistance protein (TIR-NBS-LRR class) family	PF13855	PF13855: Leucine rich repeat
TraesCS1D02G023300	2	1	2.529	13	11	7	0.068	0.031	0.092	0.429	0.318	0.217	2.27596	0.00144717	0.0189927	Phloem protein 2-like protein	PF14299	PF14299: Phloem protein 2
TraesCS1D02G023900	0	0	0	15.831	28.487	13.15	0	0	0	0.328	0.51	0.255	7.18888	1.83565e-11	1.04186e-09	Electron transport complex subunit C	0	0
TraesCS1D02G026900	3	2	2	9.717	17	5	0.055	0.034	0.039	0.174	0.262	0.084	1.97211	0.0047816	0.0499857	2-succinyl-5-enolpyruvyl-6-hydroxy-3-cyclohexene-1-carboxylate synthase	0	0
TraesCS1D02G027000	3.088	2.169	2.119	14.939	6.197	13.146	0.056	0.036	0.041	0.261	0.093	0.216	2.04391	0.0034563	0.0385347	Guanine nucleotide-binding protein G(k) subunit alpha	0	0
TraesCS1D02G027200	1	0	1	3	5	4	0.014	0	0.015	0.04	0.058	0.05	2.24553	0.0476347	0.263874	Benzyl alcohol O-benzoyltransferase	PF02458	PF02458: Transferase family
TraesCS1D02G028200	70.694	72.862	105.604	190.748	194.202	192.472	0.347	0.329	0.556	0.917	0.791	0.863	1.06638	8.69716e-09	3.70723e-07	Disease resistance protein (TIR-NBS-LRR class) family	PF00931	PF00931: NB-ARC domain
TraesCS1D02G028700	4	4	8	0	1	0	0.023	0.021	0.049	0	0.005	0	-3.71451	0.00212236	0.0260546	Leucine-rich repeat (LRR) family protein||Disease resistance protein RPP13	PF00931	PF00931: NB-ARC domain
TraesCS1D02G029300	32	24	31	15	20	11	0.458	0.316	0.474	0.209	0.239	0.144	-1.06185	0.00225815	0.0273598	O-acyltransferase WSD1	PF03007; PF06974	PF03007: Wax ester synthase-like Acyl-CoA acyltransferase domain; PF06974: Protein of unknown function (DUF1298)
TraesCS1D02G032300	3	4	4.09	14.312	15	17	0.03	0.037	0.044	0.14	0.125	0.155	1.8912	0.000380938	0.00618036	Pentatricopeptide repeat-containing protein	PF13041; PF12854; PF13812; PF01535	PF13041: PPR repeat family; PF12854: PPR repeat; PF13812: Pentatricopeptide repeat domain; PF01535: PPR repeat
TraesCS1D02G032500	83.123	140.16	104.201	22	32	30	1.411	2.188	1.887	0.363	0.454	0.464	-2.09379	7.33538e-18	7.08806e-16	Cysteine protease	PF08246; PF00112	PF08246: Cathepsin propeptide inhibitor domain (I29); PF00112: Papain family cysteine protease
TraesCS1D02G033100	8.136	11	7	6	0	4	0.06	0.075	0.055	0.043	0	0.027	-1.46093	0.0475533	0.263509	Pentatricopeptide repeat-containing protein	PF13041; PF01535; PF12854	PF13041: PPR repeat family; PF01535: PPR repeat; PF12854: PPR repeat
TraesCS1D02G034300	136	129	158.945	818	804	892	1.846	1.611	2.305	10.824	9.105	11.041	2.42771	4.71368e-80	2.44253e-77	Protein DETOXIFICATION	PF01554	PF01554: MatE
TraesCS1D02G039500	2	11	2	16	13	12	0.019	0.094	0.02	0.145	0.101	0.102	1.32033	0.0243133	0.167233	Phenylalanine ammonia-lyase	PF00221	PF00221: Aromatic amino acid lyase
TraesCS1D02G043200	53.559	31	48	19	22	15	1.84	0.97	1.744	0.613	0.621	0.456	-1.38843	2.12541e-05	0.000489923	TOX high mobility group box family member 4-A, putative isoform 1||TOX high mobility group box protein, putative (DUF1635)	PF07795	PF07795: Protein of unknown function (DUF1635)
TraesCS1D02G046300	5	2	4	0	0	0	0.232	0.085	0.196	0	0	0	-5.00347	0.00327821	0.036913	transmembrane protein, putative (DUF1218)	PF06749	PF06749: Protein of unknown function (DUF1218)
TraesCS1D02G048300	7	10	9	34	41	25	0.105	0.138	0.144	0.497	0.514	0.342	1.7884	2.9778e-06	8.28772e-05	Cytochrome P450 family protein, expressed	PF00067	PF00067: Cytochrome P450
TraesCS1D02G049000	17	8	17	57	19.613	16	0.18	0.078	0.192	0.588	0.173	0.154	1.01333	0.0496905	0.271027	Lectin receptor kinase	PF00139; PF00069	PF00139: Legume lectin domain; PF00069: Protein kinase domain
TraesCS1D02G050800	1	1	3.649	14.309	6.714	3.758	0.038	0.035	0.147	0.523	0.216	0.13	1.93555	0.0254612	0.17261	Dirigent protein	PF03018	PF03018: Dirigent-like protein
TraesCS1D02G052200	162	221.452	192	434.886	490.383	355	2.526	3.171	3.191	6.597	6.378	5.038	1.01475	6.04192e-14	4.34465e-12	Alcohol dehydrogenase, putative	PF08240; PF00107	PF08240: Alcohol dehydrogenase GroES-like domain; PF00107: Zinc-binding dehydrogenase
TraesCS1D02G052700	16	13	12.92	45.811	58	70.899	0.291	0.218	0.251	0.811	0.884	1.176	1.90993	3.8637e-10	1.92636e-08	Bidirectional sugar transporter SWEET	PF03083	PF03083: Sugar efflux transporter for intercellular exchange
TraesCS1D02G060600	15	25	37	104.768	41	45	0.192	0.295	0.507	1.31	0.438	0.526	1.18582	0.00386269	0.0421993	Adenine/guanine permease	PF00860	PF00860: Permease family
TraesCS1D02G067900	1140.6	1236.19	1228.65	462.377	685.354	748.396	11.261	11.173	12.926	4.412	5.629	6.699	-1.07455	5.43409e-19	5.66192e-17	p-loop containing nucleoside triphosphate hydrolases superfamily protein	PF00004	PF00004: ATPase family associated with various cellular activities (AAA)
TraesCS1D02G072900	64	70.516	24	170.92	94	101	0.921	0.934	0.369	2.398	1.13	1.326	1.10713	0.000409411	0.00657786	WRKY transcription factor	PF03106	PF03106: WRKY DNA -binding domain
TraesCS1D02G076900	24	24	18	7	12	15	0.296	0.273	0.237	0.084	0.123	0.169	-1.08727	0.00484724	0.0505008	Pentatricopeptide repeat-containing protein	PF01535; PF13041; PF13812	PF01535: PPR repeat; PF13041: PPR repeat family; PF13812: Pentatricopeptide repeat domain
TraesCS1D02G078100	14	8	7	34	51	36	0.168	0.085	0.088	0.466	0.491	0.378	1.90222	9.29146e-08	3.39278e-06	B3 domain-containing protein	PF02362	PF02362: B3 DNA binding domain
TraesCS1D02G079100	1264.36	1288.12	1091.3	111.649	295.582	438.511	20.686	19.392	19.061	1.775	4.038	6.551	-2.25739	1.44664e-16	1.29723e-14	Dentin sialophosphoprotein-related, putative isoform 1||EST D48432(S14625) corresponds to a region of the predicted gene	0	0
TraesCS1D02G080400	3	9	11	10	29	17	0.053	0.146	0.207	0.171	0.428	0.273	1.10845	0.0300666	0.193714	Peroxidase	PF00141	PF00141: Peroxidase
TraesCS1D02G080600	2	6	1	0	0	0	0.039	0.107	0.021	0	0	0	-4.6845	0.0174479	0.132459	Peroxidase	PF00141	PF00141: Peroxidase
TraesCS1D02G083900	571	601	547	1462.82	1239.41	1187	21.908	21.181	22.231	54.088	40.421	41.418	1.04743	9.92357e-22	1.19983e-19	Low temperature and salt responsive protein	PF01679	PF01679: Proteolipid membrane potential modulator
TraesCS1D02G085800	1.05	0	0	15.678	2.348	14.88	0.182	0	0	2.547	0.37	2.316	4.46243	8.98713e-05	0.00176241	S-adenosyl-L-methionine-dependent methyltransferases superfamily protein	0	0
TraesCS1D02G086100	1	4	0	14	13	7	0.11	0.401	0	1.453	1.274	0.694	2.56087	0.000466297	0.00736029	ATP-dependent zinc metalloprotease FTSH 8, mitochondrial	0	0
TraesCS1D02G089000	0	0	0	2	1	4	0	0	0	0.054	0.024	0.102	4.24498	0.0373642	0.223969	Queuine tRNA-ribosyltransferase	PF12274	PF12274: Protein of unknown function (DUF3615)
TraesCS1D02G089900	7	2.034	2	14.24	12	14	0.076	0.02	0.023	0.151	0.109	0.139	1.69982	0.00378488	0.0415398	Agmatine coumaroyltransferase-1	PF02458	PF02458: Transferase family
TraesCS1D02G104500	6.2	11	12.275	56.76	39.448	38.851	0.096	0.157	0.203	0.856	0.51	0.549	2.05366	1.86527e-08	7.57732e-07	WAT1-related protein	PF00892	PF00892: EamA-like transporter family
TraesCS1D02G111400	1	3	1	23	7	10	0.023	0.063	0.024	0.508	0.134	0.207	2.8158	0.000263853	0.0044889	MYB-related transcription factor	PF00249	PF00249: Myb-like DNA-binding domain
TraesCS1D02G119900	6	5	1	13	9	9	0.389	0.297	0.068	0.802	0.505	0.529	1.22277	0.0403195	0.235528	Rotundifolia-like protein	PF08137	PF08137: DVL family
TraesCS1D02G126900	191.841	188.43	172.607	442.276	353.177	340.241	3.642	3.29	3.494	8.164	5.616	5.886	0.908342	6.14946e-10	3.00529e-08	Abscisic acid receptor	PF10604	PF10604: Polyketide cyclase / dehydrase and lipid transport
TraesCS1D02G128700	5	6	3	2	0	0	0.098	0.108	0.062	0.038	0	0	-2.70438	0.01828	0.136849	Basic-leucine zipper (bZIP) transcription factor family protein	0	0
TraesCS1D02G131900	20.649	25	16.731	5.132	7.294	9.192	0.319	0.355	0.276	0.077	0.094	0.129	-1.64645	8.33408e-05	0.0016508	lipase, putative (DUF620)	PF04788	PF04788: Protein of unknown function (DUF620)
TraesCS1D02G141000	98.974	95.644	79.565	272.328	285.96	236.152	3.026	2.688	2.584	8.052	7.386	6.571	1.39707	5.28325e-21	6.17272e-19	RING finger protein	PF13639	PF13639: Ring finger domain
TraesCS1D02G147400	78.004	81	70.529	23	34.076	32.616	0.878	0.839	0.848	0.253	0.319	0.335	-1.49263	5.39645e-11	2.93407e-09	Peptide transporter	PF00854	PF00854: POT family
TraesCS1D02G149700	867.278	766.97	1171.37	1953.33	2725.59	3262.63	19.926	16.205	28.662	43.562	52.615	68.292	1.34105	4.89646e-15	3.89431e-13	Ribonuclease	PF00445	PF00445: Ribonuclease T2 family
TraesCS1D02G149800	281.576	294.618	394.446	858.645	1189.72	1275.51	7.144	6.874	10.651	21.125	25.41	29.479	1.62103	1.27727e-27	2.1147e-25	Ribonuclease	PF00445	PF00445: Ribonuclease T2 family
TraesCS1D02G151900	24.859	27.92	21	10	9	14.283	0.29	0.299	0.262	0.114	0.087	0.152	-1.272	0.000728326	0.0107408	Kinase family protein	PF00069; PF00433	PF00069: Protein kinase domain; PF00433: Protein kinase C terminal domain
TraesCS1D02G158700	492	568.293	526.844	209.738	274.1	282.82	20.514	21.762	23.241	8.411	9.736	10.718	-1.19113	5.18004e-26	7.92849e-24	Thioredoxin	PF02966	PF02966: Mitosis protein DIM1
TraesCS1D02G160600	11	11	4	25	18	23	0.213	0.195	0.082	0.47	0.291	0.405	1.21007	0.00441263	0.0468721	Ubiquitin carboxyl-terminal hydrolase-like protein	PF00917	PF00917: MATH domain
TraesCS1D02G162100	131	138	117	285	380	310	1.443	1.39	1.366	3.008	3.421	3.059	1.19393	3.12334e-20	3.48712e-18	Reticulocyte-binding protein 2 a	0	0
TraesCS1D02G163800	7	16	15	5	7	7	0.075	0.159	0.173	0.053	0.063	0.069	-1.12413	0.03282	0.20559	Low-temperature-induced 65 kDa protein	0	0
TraesCS1D02G164300	91.053	149.539	174.639	266.768	331.532	349.379	2.341	3.535	4.777	6.648	7.175	8.18	1.04332	2.82119e-08	1.11633e-06	Remorin	PF03766; PF03763	PF03766: Remorin, N-terminal region; PF03763: Remorin, C-terminal region
TraesCS1D02G171400	5	8	4	22.963	21	14.045	0.312	0.458	0.262	1.365	1.132	0.795	1.61981	0.000607165	0.0092171	Photosystem I P700 chlorophyll a apoprotein A2	PF00223	PF00223: Photosystem I psaA/psaB protein
TraesCS1D02G175200	0	0	0	3	1	3	0	0	0	0.061	0.018	0.057	4.24901	0.0350932	0.214582	Aquaporin	PF00230	PF00230: Major intrinsic protein
TraesCS1D02G185300	56	64	101	18	50	52	1.062	1.116	2.043	0.332	0.794	0.899	-1.04818	0.00128865	0.0172638	Phytochrome kinase substrate-related family protein	0	0
TraesCS1D02G189200	0	0	0	1.191	2.225	4.099	0	0	0	0.01	0.016	0.032	4.3292	0.03485	0.213708	Oxygen-dependent choline dehydrogenase	PF00732; PF05199	PF00732: GMC oxidoreductase; PF05199: GMC oxidoreductase
TraesCS1D02G189700	9	8	10	0	2	2	0.238	0.195	0.281	0	0.045	0.048	-2.78793	0.000404162	0.00649813	Glutathione S-transferase	PF13417; PF13410	PF13417: Glutathione S-transferase, N-terminal domain; PF13410: Glutathione S-transferase, C-terminal domain
TraesCS1D02G202900	8.842	0	3.849	0	0	0	1.299	0	0.582	0	0	0	-5.2209	0.00925099	0.0826822	Phospholipase D	0	0
TraesCS1D02G203300	36	45.529	40	10	19	28	0.739	0.869	0.879	0.213	0.319	0.52	-1.22806	0.000168296	0.00304442	MADS-box transcription factor	PF00319; PF01486	PF00319: SRF-type transcription factor (DNA-binding and dimerisation domain); PF01486: K-box region
TraesCS1D02G203600	0	3	2.05	9	15.076	6	0	0.059	0.047	0.188	0.272	0.118	2.34839	0.00155523	0.020126	Tetratricopeptide repeat (TPR)-like superfamily protein	PF03732	PF03732: Retrotransposon gag protein
TraesCS1D02G203900	8	4	8	1	4	3	0.264	0.121	0.281	0.032	0.112	0.09	-1.43779	0.0486449	0.267358	B3 domain-containing protein	PF02362	PF02362: B3 DNA binding domain
TraesCS1D02G205600	6	8.109	4	1	1	1	0.105	0.131	0.075	0.017	0.015	0.016	-2.57445	0.00531057	0.0541601	Carboxypeptidase	PF00450	PF00450: Serine carboxypeptidase
TraesCS1D02G206000	35.128	37.045	34.923	19.673	14.139	21.883	0.927	0.899	0.981	0.503	0.314	0.526	-1.07224	0.000473757	0.0074607	DEAD-box ATP-dependent RNA helicase 52A||Ral guanine nucleotide dissociation stimulator-like 1	PF12274	PF12274: Protein of unknown function (DUF3615)
TraesCS1D02G207100	29	25	30	84	120	99.794	0.659	0.522	0.726	1.852	2.289	2.065	1.70375	5.91336e-14	4.26123e-12	Chitinase	PF00182	PF00182: Chitinase class I
TraesCS1D02G207700	0	1	1	5	5	4	0	0.014	0.016	0.073	0.062	0.054	2.47335	0.0203136	0.147281	F-box family protein-like protein	0	0
TraesCS1D02G211500	3	2	6	0	0	0	0.066	0.041	0.141	0	0	0	-5.01267	0.00421643	0.0452482	Expansin protein	PF03330; PF01357	PF03330: Lytic transglycolase; PF01357: Pollen allergen
TraesCS1D02G212200	106.112	130.995	115.071	348.912	304	229.512	1.835	2.198	2.57	6.867	5.209	4.49	1.19309	3.78694e-12	2.29521e-10	Pectin acetylesterase	PF03283	PF03283: Pectinacetylesterase
TraesCS1D02G214700	63.845	28	47.238	31.189	18.503	25	0.895	0.361	0.707	0.426	0.216	0.319	-1.03297	0.00380313	0.0416996	Hexosyltransferase	0	0
TraesCS1D02G221800	118.039	143.855	112.802	23	62	90.606	2.15	2.41	2.192	0.408	0.945	1.504	-1.2371	2.35739e-05	0.000537801	CONSTANS-like protein	PF06203	PF06203: CCT motif
TraesCS1D02G223000	23.39	33.079	28.427	10.278	11	23.422	0.463	0.602	0.599	0.198	0.182	0.422	-1.05298	0.00452927	0.0479049	Matrix metalloproteinase	PF01471; PF00413	PF01471: Putative peptidoglycan binding domain; PF00413: Matrixin
TraesCS1D02G224400	3711.96	3772.71	3501.78	998.051	1138.57	982.828	27.114	25.357	27.375	7.126	6.905	6.55	-1.95703	1.9255e-159	1.92215e-156	Importin subunit beta-1	PF03810; PF13513	PF03810: Importin-beta N-terminal domain; PF13513: HEAT-like repeat
TraesCS1D02G226300	0	0	0	11.959	0	0	0	0	0	0.53	0	0	5.05678	0.0468403	0.260953	Intersectin-1	0	0
TraesCS1D02G232200	58.291	69	60	29.324	36	30	1.434	1.561	1.571	0.7	0.745	0.672	-1.11057	2.1365e-06	6.10261e-05	Phytochrome A-associated F-box protein	0	0
TraesCS1D02G233500	0	2	0	6	6	8	0	0.045	0	0.144	0.125	0.18	2.98736	0.00235735	0.0283147	Late embryogenesis abundant (LEA) hydroxyproline-rich glycoprotein family	PF03168	PF03168: Late embryogenesis abundant protein
TraesCS1D02G233800	6.857	6	3	43.582	9.692	2	0.572	0.459	0.262	3.448	0.709	0.151	1.70201	0.0390534	0.230502	NRR repressor homolog 1	PF15699	PF15699: NPR1 interacting
TraesCS1D02G249300	7.743	7.821	15.004	77.464	76.847	66	0.33	0.306	0.676	3.173	2.791	2.555	2.69408	2.07409e-18	2.07352e-16	Endo-1,3;1,4-beta-D-glucanase	PF01738	PF01738: Dienelactone hydrolase family
TraesCS1D02G250300	31.443	22	16.28	50.55	55	51	0.598	0.385	0.33	0.935	0.876	0.884	1.02621	0.000183839	0.0032899	Sulfotransferase	PF00685	PF00685: Sulfotransferase domain
TraesCS1D02G250800	12	13.628	9	4	4	3	0.276	0.289	0.221	0.089	0.077	0.063	-1.75327	0.00148463	0.0194141	F-box domain containing protein	0	0
TraesCS1D02G254400	115.402	140.731	127.086	312.995	326.474	300.297	1.461	1.639	1.719	3.864	3.446	3.467	1.15672	9.14475e-19	9.34175e-17	Transducin/WD-like repeat-protein	PF00400	PF00400: WD domain, G-beta repeat
TraesCS1D02G256400	12	11	4	31	23.702	13	0.303	0.256	0.108	0.76	0.504	0.299	1.19376	0.0113273	0.0961103	Alpha/beta-Hydrolases superfamily protein	PF07859	PF07859: alpha/beta hydrolase fold
TraesCS1D02G256800	27	28	29	76	64.298	47	0.468	0.446	0.536	1.281	0.932	0.742	1.01878	0.000208713	0.00366803	Alpha/beta-Hydrolases superfamily protein	PF07859	PF07859: alpha/beta hydrolase fold
TraesCS1D02G257200	19.994	39.184	57.143	163.723	162.204	156.145	0.22	0.398	0.674	1.762	1.489	1.571	1.90405	3.57397e-14	2.63273e-12	Protein NRT1/ PTR FAMILY 1.1	PF00854	PF00854: POT family
TraesCS1D02G265600	34	29.013	55	147	80	148	1.558	1.221	2.663	6.469	3.133	6.163	1.53084	5.82911e-07	1.85031e-05	Wound-induced protease inhibitor	0	0
TraesCS1D02G271000	23.615	22.739	20.818	42.568	47.483	40.42	0.416	0.369	0.391	0.73	0.7	0.649	0.815456	0.0027024	0.0315492	Kinase family protein	PF00069	PF00069: Protein kinase domain
TraesCS1D02G271500	97	140	125	277	373	265	0.942	1.25	1.298	2.626	3.012	2.346	1.1932	5.81887e-15	4.59295e-13	Receptor-like protein kinase	PF00069; PF01419	PF00069: Protein kinase domain; PF01419: Jacalin-like lectin domain
TraesCS1D02G276300	4	2	5	16.069	17	11	0.09	0.041	0.119	0.35	0.32	0.225	1.82429	0.00121001	0.016393	Solute carrier family 35 protein	PF06027	PF06027: Solute carrier family 35
TraesCS1D02G276600	2.606	8.281	6.477	95.847	35.337	21.407	0.041	0.121	0.11	1.485	0.47	0.311	3.01201	1.22962e-07	4.41048e-06	Cytochrome P450	PF00067	PF00067: Cytochrome P450
TraesCS1D02G277900	134.172	147	140.122	814.317	322.661	284.745	1.513	1.525	1.689	8.959	3.03	2.928	1.6496	7.87605e-08	2.91039e-06	Tetratricopeptide repeat (TPR)-like superfamily protein	PF14559	PF14559: Tetratricopeptide repeat
TraesCS1D02G284000	12809.6	15922.3	12875.4	3767.58	5870.18	5696.55	114.908	131.423	123.545	33.012	43.778	46.613	-1.58401	2.55881e-47	7.66869e-45	70 kDa heat shock protein	PF00012	PF00012: Hsp70 protein
TraesCS1D02G284900	3	4	5	1	0	0	0.017	0.021	0.031	0.006	0	0	-3.28694	0.00814516	0.0750771	Respiratory burst oxidase-like protein	PF08414; PF01794; PF08022; PF08030	PF08414: Respiratory burst NADPH oxidase; PF01794: Ferric reductase like transmembrane component; PF08022: FAD-binding domain; PF08030: Ferric reductase NAD binding domain
TraesCS1D02G288400	0	0	0	2	2	3	0	0	0	0.652	0.629	0.97	4.23629	0.0305759	0.195843	Autonomous glycyl radical cofactor	0	0
TraesCS1D02G288600	0	1	0	7	3	2	0	0.304	0	2.283	0.944	0.647	3.08226	0.0217768	0.154711	Taxoid 14-beta-hydroxylase	0	0
TraesCS1D02G288700	36	31	26	127	52	43	1.678	1.327	1.28	5.683	2.073	1.821	1.14538	0.00267663	0.031313	Eukaryotic translation initiation factor 3 subunit A	0	0
TraesCS1D02G288800	35	25	33	160	112	88	2.952	1.933	2.908	12.796	8.29	6.716	1.81656	5.19246e-11	2.82883e-09	Cytochrome P450 98A8	0	0
TraesCS1D02G294700	1	0	2	2.881	5	6.843	0.022	0	0.046	0.061	0.091	0.136	2.01768	0.0428555	0.245483	CsAtPR5	0	0
TraesCS1D02G297200	14	19	16	4	9	9	0.32	0.399	0.389	0.089	0.173	0.187	-1.28225	0.00539461	0.0548148	poly(A) polymerase 2	0	0
TraesCS1D02G300600	19	12	14	110.485	77	72	0.44	0.255	0.345	2.482	1.498	1.518	2.38919	9.05908e-15	7.03597e-13	WRKY transcription factor	PF03106	PF03106: WRKY DNA -binding domain
TraesCS1D02G304600	69.51	77.188	77.929	34	40.309	36.068	0.627	0.64	0.75	0.299	0.301	0.298	-1.1638	1.01233e-07	3.67575e-06	Protein BREAST CANCER SUSCEPTIBILITY 1-like protein	PF13771; PF00533	PF13771: PHD-like zinc-binding domain; PF00533: BRCA1 C Terminus (BRCT) domain
TraesCS1D02G306200	11873.1	14588.5	13352	3958.76	6308.86	8512.75	238.354	269.358	285.73	77.244	106.179	155.736	-1.22917	3.7573e-13	2.51282e-11	Chlorophyll a-b binding protein, chloroplastic	PF00504	PF00504: Chlorophyll A-B binding protein
TraesCS1D02G312300	109.851	141.205	128.938	47.94	46.64	90.35	4.185	4.941	5.204	1.76	1.51	3.131	-1.17046	8.08138e-07	2.49353e-05	Adenine phosphoribosyltransferase-like protein, putative (DUF2358)||AT1G65230-like protein	PF10184	PF10184: Uncharacterized conserved protein (DUF2358)
TraesCS1D02G315000	543.618	330.891	189.999	10.516	29.989	93.584	18.675	10.447	6.924	0.349	0.873	2.925	-3.11885	1.26897e-10	6.63123e-09	Early light-induced protein	PF00504	PF00504: Chlorophyll A-B binding protein
TraesCS1D02G315100	771.732	524.184	331.862	83.81	70.011	73.416	27.928	17.429	12.731	2.926	2.15	2.417	-2.96419	5.43678e-37	1.24471e-34	Early light-induced protein	PF00504	PF00504: Chlorophyll A-B binding protein
TraesCS1D02G315200	198.109	116	62.031	9	7	7	7.329	3.942	2.432	0.321	0.22	0.236	-4.13632	6.39569e-24	8.67431e-22	Early light-induced protein	PF00504	PF00504: Chlorophyll A-B binding protein
TraesCS1D02G315500	74.644	72.431	48.362	21.172	6.404	24.404	1.367	1.22	0.944	0.377	0.098	0.407	-2.0183	3.2806e-09	1.48313e-07	Udp-glucose 4,6-dehydratase	PF16363	PF16363: GDP-mannose 4,6 dehydratase
TraesCS1D02G322900	6.522	5.28	8.955	1	0	2	0.074	0.055	0.109	0.011	0	0.021	-2.78124	0.00238806	0.0286177	Sentrin-specific protease 1	PF02902	PF02902: Ulp1 protease family, C-terminal catalytic domain
TraesCS1D02G330300	2	2	2	5	11	6	0.016	0.016	0.017	0.04	0.074	0.046	1.66586	0.0235889	0.163471	Serine/threonine-protein kinase	PF01453; PF00954; PF08276; PF07714	PF01453: D-mannose binding lectin; PF00954: S-locus glycoprotein domain; PF08276: PAN-like domain; PF07714: Protein tyrosine kinase
TraesCS1D02G331600	10.126	7.6	3.817	3.822	1.253	2	0.148	0.102	0.059	0.054	0.015	0.027	-1.67513	0.039143	0.23085	Tyrosine decarboxylase	PF00282	PF00282: Pyridoxal-dependent decarboxylase conserved domain
TraesCS1D02G338200	75.649	123.137	86.175	19.296	45.602	30.67	1.722	2.577	2.089	0.426	0.872	0.636	-1.7153	2.7695e-11	1.54603e-09	O-methyltransferase-like protein	PF08100; PF00891	PF08100: Dimerisation domain; PF00891: O-methyltransferase
TraesCS1D02G342100	986.852	995.183	758.197	61.11	78.117	125.867	6.975	6.473	5.736	0.422	0.458	0.812	-3.50201	5.30476e-102	3.30362e-99	ATP-dependent chaperone ClpB	PF02861; PF00004; PF07724; PF10431	PF02861: Clp amino terminal domain, pathogenicity island component; PF00004: ATPase family associated with various cellular activities (AAA); PF07724: AAA domain (Cdc48 subfamily); PF10431: C-terminal, D2-small domain, of ClpB protein
TraesCS1D02G343100	0	0	0	5.835	2	2	0	0	0	0.54	0.174	0.177	4.72435	0.010856	0.0932572	DUF1677 family protein	PF07911	PF07911: Protein of unknown function (DUF1677)
TraesCS1D02G344500	10	9	23.4	6	5	9.161	0.183	0.151	0.456	0.107	0.076	0.152	-1.21267	0.0322798	0.203174	Peroxidase	PF00141	PF00141: Peroxidase
TraesCS1D02G345500	129.283	132.759	100.016	376.109	297.48	219.804	2.353	2.222	1.942	6.659	4.533	3.646	1.17718	6.79722e-10	3.29929e-08	Oxidative stress 3	0	0
TraesCS1D02G347800	4	5	6	12	11	18	0.088	0.101	0.14	0.255	0.202	0.359	1.29425	0.0173655	0.131996	UDP-N-acetylglucosamine 1-carboxyvinyltransferase	0	0
TraesCS1D02G356100	9	5	6	0	0	2	0.089	0.046	0.064	0	0	0.018	-3.23104	0.00150514	0.0196162	plant/protein	PF11443	PF11443: Domain of unknown function (DUF2828)
TraesCS1D02G358200	95	83	70	39	48	45	1.958	1.573	1.538	0.78	0.831	0.845	-1.04712	8.95624e-07	2.74414e-05	Calcineurin B-like protein	PF13833; PF13499	PF13833: EF-hand domain pair; PF13499: EF-hand domain pair
TraesCS1D02G359100	16	10.193	7	106.292	35.53	29.498	0.252	0.148	0.118	1.629	0.467	0.423	2.25756	6.68437e-06	0.000173119	Cytochrome P450 family protein, expressed	PF00067	PF00067: Cytochrome P450
TraesCS1D02G363300	11	3	10	34.766	24	12.371	0.213	0.054	0.207	0.656	0.39	0.219	1.41121	0.00689009	0.0661213	WRKY transcription factor	PF03106	PF03106: WRKY DNA -binding domain
TraesCS1D02G372400	1	4	1	6	7	8	0.017	0.062	0.018	0.098	0.098	0.123	1.62167	0.0324542	0.20399	Protein kinase-like	PF00069	PF00069: Protein kinase domain
TraesCS1D02G374900	1766.58	2288.85	1907.92	618.626	982.841	1348.25	66.251	78.859	75.822	22.367	31.313	45.992	-1.15679	1.62369e-11	9.26984e-10	Chlorophyll a-b binding protein, chloroplastic	PF00504	PF00504: Chlorophyll A-B binding protein
TraesCS1D02G375000	6590.56	8559.61	7515.54	1739.92	3570.64	4439.4	209.485	250.07	253.613	53.457	95.976	128.403	-1.36707	9.23934e-12	5.40207e-10	Chlorophyll a-b binding protein, chloroplastic	PF00504	PF00504: Chlorophyll A-B binding protein
TraesCS1D02G375100	14091	17632.7	15757.9	4043.73	8817.55	11348.9	308.659	355.212	367.74	86.022	162.152	226.507	-1.12333	1.86909e-07	6.48653e-06	Chlorophyll a-b binding protein, chloroplastic	PF00504	PF00504: Chlorophyll A-B binding protein
TraesCS1D02G382200	53.5	52.746	31.513	14.331	29.372	26.241	1.528	1.385	0.957	0.396	0.708	0.682	-1.11329	0.000267687	0.00454673	DUF1639 family protein	PF07797	PF07797: Protein of unknown function (DUF1639)
TraesCS1D02G392500	12	15	11	195.408	59	32	0.107	0.123	0.104	1.695	0.435	0.259	2.81425	1.44825e-07	5.1243e-06	1-deoxy-D-xylulose 5-phosphate synthase	PF13292; PF02779; PF02780	PF13292: 1-deoxy-D-xylulose-5-phosphate synthase; PF02779: Transketolase, pyrimidine binding domain; PF02780: Transketolase, C-terminal domain
TraesCS1D02G400000	14.561	40.15	23.21	97.385	71.462	71.07	0.258	0.653	0.438	1.677	1.058	1.146	1.5013	4.55728e-07	1.47734e-05	Pirin-like protein	PF02678; PF05726	PF02678: Pirin; PF05726: Pirin C-terminal cupin domain
TraesCS1D02G401800	11	15	24	6	4.249	6	0.124	0.155	0.289	0.066	0.04	0.062	-1.7429	0.000724563	0.0106969	Purple acid phosphatase	PF16656; PF00149; PF14008	PF16656: Purple acid Phosphatase, N-terminal domain; PF00149: Calcineurin-like phosphoesterase; PF14008: Iron/zinc purple acid phosphatase-like protein C
TraesCS1D02G405700	2	3	0	6	13	11	0.039	0.054	0	0.114	0.213	0.196	2.36446	0.00151129	0.0196775	Beta purothionin	PF00321	PF00321: Plant thionin
TraesCS1D02G410100	450.281	440.574	401.574	1576.37	1079.17	956.185	4.966	4.47	4.734	16.965	9.909	9.617	1.35929	6.97048e-17	6.38551e-15	Mitogen-activated protein kinase	PF00069	PF00069: Protein kinase domain
TraesCS1D02G411600	25.114	36.189	31.159	6.038	7.021	9.017	0.447	0.592	0.591	0.104	0.104	0.146	-2.1838	2.15334e-08	8.65947e-07	Chlorophyll a-b binding protein, chloroplastic	PF00504	PF00504: Chlorophyll A-B binding protein
TraesCS1D02G412400	8.247	9.411	11.135	12.815	31.224	21.796	0.086	0.086	0.125	0.124	0.272	0.208	1.02833	0.0210716	0.151207	Subtilisin-like protease	PF05922; PF00082	PF05922: Peptidase inhibitor I9; PF00082: Subtilase family
TraesCS1D02G423100	40	62	60	1	5	15	0.517	0.737	0.829	0.013	0.054	0.177	-3.06579	2.06332e-13	1.40907e-11	Galactoside 2-alpha-L-fucosyltransferase	PF03254	PF03254: Xyloglucan fucosyltransferase
TraesCS1D02G424200	3	4	5	0	0	0	0.041	0.051	0.074	0	0	0	-5.11848	0.00150596	0.0196251	transmembrane protein, putative (DUF247)	PF03140	PF03140: Plant protein of unknown function
TraesCS1D02G424500	3.046	9.054	3.403	2	1	1	0.31	0.84	0.36	0.192	0.09	0.092	-1.96782	0.0481985	0.265837	Programmed cell death protein 4	0	0
TraesCS1D02G426900	3	5	3	13	17	16.122	0.215	0.329	0.225	0.886	1.061	1.048	1.89617	0.000378036	0.00614076	RADIALIS-like transcription factor	PF00249	PF00249: Myb-like DNA-binding domain
TraesCS1D02G427000	11	20.845	19	34.917	39.022	52.139	0.397	0.692	0.728	1.217	1.196	1.713	1.16842	0.000319736	0.005319	RADIALIS-like transcription factor	PF00249	PF00249: Myb-like DNA-binding domain
TraesCS1D02G430000	0	3	0	10	1	9	0	0.063	0	0.223	0.019	0.188	2.53524	0.0284511	0.186613	WRKY transcription factor	PF03106	PF03106: WRKY DNA -binding domain
TraesCS1D02G431200	49	57.632	71.421	121.012	114	162.581	0.541	0.586	0.843	1.304	1.048	1.638	1.01877	4.55533e-06	0.000122198	Glucan endo-1,3-beta-glucosidase 3	PF00332; PF07983	PF00332: Glycosyl hydrolases family 17; PF07983: X8 domain
TraesCS1D02G436500	137.175	140.601	169.537	13	33.301	60.803	1.914	1.805	2.526	0.177	0.388	0.773	-2.2123	1.65449e-12	1.03942e-10	RNA polymerase sigma factor	PF04539; PF04542; PF04545	PF04539: Sigma-70 region 3; PF04542: Sigma-70 region 2; PF04545: Sigma-70, region 4
TraesCS1D02G439900	0	3	0	7	3	5	0	0.026	0	0.065	0.024	0.043	2.09907	0.0452865	0.255092	E3 ubiquitin-protein ligase MARCH6	PF12906	PF12906: RING-variant domain
TraesCS1D02G440900	299.227	405.824	239.76	908.235	1067.53	848.837	3.502	4.369	2.999	10.369	10.407	9.059	1.44917	2.55758e-34	5.43107e-32	RNA polymerase sigma factor	PF04542; PF04539; PF04545	PF04542: Sigma-70 region 2; PF04539: Sigma-70 region 3; PF04545: Sigma-70, region 4
TraesCS2A02G001000	41	58	36	18	31	19	0.304	0.396	0.286	0.13	0.191	0.129	-1.12312	0.000123375	0.00232249	NBS-LRR resistance-like protein	PF00931	PF00931: NB-ARC domain
TraesCS2A02G001400	13	18	10	0	0	0	0.104	0.133	0.086	0	0	0	-6.84805	1.06054e-09	5.06265e-08	Disease resistance protein (TIR-NBS-LRR class) family	0	0
TraesCS2A02G003000	32.858	14.86	68.946	27.488	23	13	0.365	0.152	0.819	0.298	0.213	0.132	-1.04692	0.0302408	0.194498	Cysteine-rich receptor-like protein kinase 41	0	0
TraesCS2A02G006400	0	1	0	2	7	5	0	0.014	0	0.03	0.09	0.07	3.25901	0.0104632	0.0906723	Cytochrome P450 family protein, expressed	PF00067	PF00067: Cytochrome P450
TraesCS2A02G010000	1	3	1	175	38	16	0.045	0.123	0.047	7.485	1.444	0.647	5.3506	9.05223e-11	4.81378e-09	Avr9/Cf-9 rapidly elicited protein	0	0
TraesCS2A02G013700	44.701	32.439	41.929	0	0	0	1.065	0.711	1.064	0	0	0	-8.39465	1.65093e-24	2.32024e-22	SKP1-like protein 4	0	0
TraesCS2A02G017100	0	4.008	0	11.037	14.033	14.022	0	0.056	0	0.164	0.179	0.195	3.04878	1.87751e-05	0.000438721	NADH-quinone oxidoreductase subunit F	PF07762	PF07762: Protein of unknown function (DUF1618)
TraesCS2A02G019400	0	3	3	100	90	69	0	0.047	0.055	1.368	1.095	0.874	5.21762	6.02038e-35	1.29327e-32	Cytochrome P450	PF00067	PF00067: Cytochrome P450
TraesCS2A02G022500	0	0	0	5	1	1	0	0	0	0.069	0.012	0.013	4.26459	0.0477763	0.264399	Cytochrome P450 family protein, expressed	PF00067	PF00067: Cytochrome P450
TraesCS2A02G023400	146.69	148.863	140.02	44.814	66.752	43.458	1.011	0.944	1.033	0.302	0.382	0.273	-1.63269	6.76101e-19	7.00149e-17	Disease resistance protein (NBS-LRR class) family	PF00931	PF00931: NB-ARC domain
TraesCS2A02G023500	12.058	16	10	0	0	0	0.075	0.092	0.067	0	0	0	-6.74387	3.11398e-09	1.41109e-07	Disease resistance protein RPP13	PF00931	PF00931: NB-ARC domain
TraesCS2A02G024700	5.575	12.45	14.64	37.15	42.915	49.903	0.105	0.217	0.295	0.683	0.68	0.86	1.84105	1.2952e-07	4.62494e-06	Receptor-like protein kinase	PF00069	PF00069: Protein kinase domain
TraesCS2A02G025700	22.003	15	5	4	5.001	6.004	0.353	0.221	0.086	0.063	0.067	0.088	-1.58837	0.00859661	0.0781454	Chalcone synthase	PF00195; PF02797	PF00195: Chalcone and stilbene synthases, N-terminal domain; PF02797: Chalcone and stilbene synthases, C-terminal domain
TraesCS2A02G026100	18	21	21	42	58	34	0.329	0.353	0.41	0.747	0.888	0.567	1.00949	0.00068997	0.0102722	disease resistance protein (TIR-NBS-LRR class)	PF00931	PF00931: NB-ARC domain
TraesCS2A02G026500	5	6	4	58	13	18	0.098	0.108	0.084	1.104	0.213	0.321	2.45178	7.76965e-05	0.00155145	2-oxoglutarate (2OG) and Fe(II)-dependent oxygenase superfamily protein, putative	PF14226; PF03171	PF14226: non-haem dioxygenase in morphine synthesis N-terminal; PF03171: 2OG-Fe(II) oxygenase superfamily
TraesCS2A02G029700	15	12	12.257	9	3	8	0.108	0.08	0.095	0.064	0.018	0.053	-1.08722	0.0355215	0.216275	NBS-LRR-like resistance protein	PF00931	PF00931: NB-ARC domain
TraesCS2A02G033700	355.389	392.79	293.522	54.59	58.649	57.652	2.948	2.998	2.605	0.442	0.404	0.436	-2.73933	1.08905e-73	5.31843e-71	Heat shock protein 90	PF02518; PF00183	PF02518: Histidine kinase-, DNA gyrase B-, and HSP90-like ATPase; PF00183: Hsp90 protein
TraesCS2A02G034200	6.5	8.5	16	32.719	46.894	29.5	1.305	1.537	3.259	6.179	8.66	5.362	1.65047	1.3246e-05	0.000321299	Shikimate dehydrogenase (NADP(+))	0	0
TraesCS2A02G034300	6.5	8.5	16	32.719	46.894	29.5	1.305	1.537	3.259	6.179	8.66	5.362	1.65047	1.3246e-05	0.000321299	Shikimate dehydrogenase (NADP(+))	0	0
TraesCS2A02G034400	40	31	40	97.955	106	73	1.157	0.825	1.23	2.744	2.588	1.923	1.17228	6.27696e-07	1.97905e-05	Dirigent protein	PF03018	PF03018: Dirigent-like protein
TraesCS2A02G035300	120.286	70.198	49	40	34.015	13	1.816	0.975	0.79	0.588	0.429	0.179	-1.58792	1.3404e-05	0.00032461	Chalcone synthase	PF00195; PF02797	PF00195: Chalcone and stilbene synthases, N-terminal domain; PF02797: Chalcone and stilbene synthases, C-terminal domain
TraesCS2A02G035600	5	3	3	134	166	148	0.17	0.094	0.108	4.397	4.778	4.575	5.16254	2.32286e-65	9.9482e-63	HXXXD-type acyl-transferase family protein	PF02458	PF02458: Transferase family
TraesCS2A02G036900	87.842	67.717	96.998	12	18	27	1.36	0.964	1.603	0.181	0.233	0.381	-2.2915	6.09332e-15	4.8012e-13	2-oxoglutarate (2OG) and Fe(II)-dependent oxygenase superfamily protein, putative	PF14226; PF03171	PF14226: non-haem dioxygenase in morphine synthesis N-terminal; PF03171: 2OG-Fe(II) oxygenase superfamily
TraesCS2A02G038300	14.37	26.214	21.094	75.237	68.883	36.511	0.553	0.927	0.86	2.792	2.255	1.279	1.41307	1.78608e-05	0.000419739	Beta-glucosidase	PF00232	PF00232: Glycosyl hydrolase family 1
TraesCS2A02G042000	161.568	213.97	147.948	418.295	416.698	361.11	2.765	3.216	2.783	7.346	6.108	5.839	1.06141	4.82021e-16	4.15244e-14	Phosphoglycerate mutase-like protein	PF00300	PF00300: Histidine phosphatase superfamily (branch 1)
TraesCS2A02G044600	194.512	167.167	190.888	646.431	545.49	535.029	7.437	5.871	7.731	23.819	17.725	18.603	1.50783	9.00793e-27	1.42867e-24	Dirigent protein	PF01419	PF01419: Jacalin-like lectin domain
TraesCS2A02G046700	80	62	56	13	27	19	0.886	0.632	0.663	0.14	0.249	0.192	-1.88722	2.62435e-11	1.46924e-09	NBS-LRR disease resistance protein, putative, expressed	PF00931	PF00931: NB-ARC domain
TraesCS2A02G047500	38	18	28	113	30	39	5.658	2.439	4.289	15.881	4.052	5.231	1.00359	0.0277681	0.183614	Flowering-promoting factor 1-like protein 1	0	0
TraesCS2A02G048800	30	45.534	71.495	105.425	134	114.979	1.512	2.107	3.801	5.093	5.789	5.261	1.11347	1.17197e-05	0.000288296	Phosphoglycolate phosphatase	0	0
TraesCS2A02G049300	0	0	0	2	8	6	0	0	0	0.104	0.373	0.296	5.36359	0.000991411	0.0138917	serine hydroxymethyltransferase 2	0	0
TraesCS2A02G052500	683.509	548.636	438.652	32	48	102	10.243	7.563	7.018	0.467	0.601	1.394	-3.33244	2.21174e-37	5.14164e-35	Amino acid transporter family protein	PF01490	PF01490: Transmembrane amino acid transporter protein
TraesCS2A02G053400	5	7.012	3.005	2	0	0	0.135	0.174	0.086	0.052	0	0	-2.79952	0.0134295	0.109271	Cyclopropane-fatty-acyl-phospholipid synthase	PF01593	PF01593: Flavin containing amine oxidoreductase
TraesCS2A02G054200	11	5	10	4	0	4	0.172	0.072	0.167	0.061	0	0.057	-1.78575	0.0240227	0.165759	Glycosyltransferase	PF00201	PF00201: UDP-glucoronosyl and UDP-glucosyl transferase
TraesCS2A02G055700	9	12	11	35	25	25	2.018	2.423	2.505	7.392	5.165	5.145	1.27008	0.000866183	0.0124191	Penicillin-binding protein 1A	0	0
TraesCS2A02G058900	11	1	7	26	13	12	0.161	0.013	0.109	0.37	0.159	0.16	1.27174	0.0453067	0.255153	Disease resistance protein RPM1	PF00931	PF00931: NB-ARC domain
TraesCS2A02G061200	20	15	41	0	0	0	0.624	0.43	1.358	0	0	0	-7.7697	4.47817e-13	2.97587e-11	Dirigent protein	PF03018; PF01419	PF03018: Dirigent-like protein; PF01419: Jacalin-like lectin domain
TraesCS2A02G063900	92.837	88.048	56.746	12.157	7	11	1.257	1.097	0.821	0.16	0.079	0.136	-3.08955	1.11625e-22	1.40841e-20	Kinase, putative	PF00069	PF00069: Protein kinase domain
TraesCS2A02G064000	2.029	8.189	7.15	0	0	0	0.028	0.104	0.105	0	0	0	-5.63109	0.000374161	0.00608495	Glutamyl-tRNA (Gln) amidotransferase subunit A	PF01425	PF01425: Amidase
TraesCS2A02G064900	186	179	212	754.765	725	593	5.361	4.742	6.494	21.061	17.632	15.561	1.70375	2.57092e-36	5.7219e-34	Heavy metal-associated domain containing protein, expressed	PF00403	PF00403: Heavy-metal-associated domain
TraesCS2A02G066900	20998.5	23457.3	25650.8	10658.8	10784.3	16550.1	641.076	658.262	831.723	314.714	278.155	459.875	-1.02288	3.8063e-12	2.30591e-10	Ribulose bisphosphate carboxylase small chain	PF12338; PF00101	PF12338: Ribulose-1,5-bisphosphate carboxylase small subunit; PF00101: Ribulose bisphosphate carboxylase, small chain
TraesCS2A02G071600	32.91	21	41	97	101.755	95	0.414	0.243	0.552	1.191	1.068	1.091	1.47904	1.6776e-09	7.82611e-08	Flavin-containing monooxygenase	PF00743	PF00743: Flavin-binding monooxygenase-like
TraesCS2A02G071800	9.598	8.306	9.578	41.46	28.152	18.896	0.108	0.086	0.115	0.454	0.263	0.193	1.54457	0.000297895	0.00499188	Receptor-like protein kinase	PF13947; PF07714	PF13947: Wall-associated receptor kinase galacturonan-binding; PF07714: Protein tyrosine kinase
TraesCS2A02G073600	47	46	34	1	1	2	0.715	0.643	0.552	0.015	0.013	0.028	-4.99334	9.46753e-24	1.27261e-21	F-box family protein	PF12937	PF12937: F-box-like
TraesCS2A02G073700	59	47	55	8	3	4	0.761	0.558	0.758	0.101	0.032	0.047	-3.52981	1.95699e-20	2.2159e-18	F-box family protein	PF00646; PF08387	PF00646: F-box domain; PF08387: FBD
TraesCS2A02G074000	11.797	18.235	5.243	1.057	0	0	0.199	0.284	0.095	0.017	0	0	-4.73197	1.97996e-06	5.69383e-05	Ubiquitin thioesterase	PF10275	PF10275: Peptidase C65 Otubain
TraesCS2A02G074100	17.385	13.606	19.123	0	0	4.531	0.281	0.202	0.33	0	0	0.067	-3.50318	1.43523e-07	5.0822e-06	Ubiquitin thioesterase	PF10275	PF10275: Peptidase C65 Otubain
TraesCS2A02G075300	10	7	9	16	28	23	0.162	0.104	0.156	0.253	0.379	0.34	1.20558	0.00385226	0.0421071	Acyl-[acyl-carrier-protein] desaturase	PF03405	PF03405: Fatty acid desaturase
TraesCS2A02G075400	2	5	7	20	16	19	0.03	0.07	0.113	0.294	0.202	0.262	1.81271	0.000317044	0.00528003	Acyl-[acyl-carrier-protein] desaturase	PF03405	PF03405: Fatty acid desaturase
TraesCS2A02G075500	4	3	6	11	12	14	0.049	0.034	0.078	0.131	0.122	0.156	1.34221	0.0176614	0.133677	Acyl-[acyl-carrier-protein] desaturase	PF03405	PF03405: Fatty acid desaturase
TraesCS2A02G076500	0	0	0	16	9	3	0	0	0	0.265	0.128	0.047	6.19333	2.91929e-05	0.000650578	Cytochrome P450	PF00067	PF00067: Cytochrome P450
TraesCS2A02G083600	13	15.119	17	10	3	7	0.195	0.209	0.273	0.146	0.038	0.096	-1.28641	0.0107847	0.0928156	MLO-like protein	PF03094	PF03094: Mlo family
TraesCS2A02G084100	14.073	8.168	9.252	46.545	31.287	16.181	0.26	0.139	0.182	0.837	0.484	0.273	1.43754	0.00125785	0.0169169	Peroxidase	PF00141	PF00141: Peroxidase
TraesCS2A02G088300	13.247	12.22	11.413	27.347	32.974	31.743	0.298	0.253	0.289	0.597	0.623	0.651	1.17218	0.000520252	0.00807857	Isoflavone reductase-like protein	PF05368	PF05368: NmrA-like family
TraesCS2A02G093500	0	0	0	2	3	4	0	0	0	0.034	0.043	0.063	4.57754	0.0111175	0.09488	F-box family protein	PF08268	PF08268: F-box associated domain
TraesCS2A02G093800	8	10	8	1	3	5	0.217	0.249	0.231	0.026	0.068	0.123	-1.62827	0.011005	0.0941864	Pleckstrin homology domain-containing family A member 8	PF07893	PF07893: Protein of unknown function (DUF1668)
TraesCS2A02G100800	1068.27	1025.97	745.492	234.693	453.65	490.725	14.933	13.193	11.13	3.197	5.292	6.254	-1.41307	4.24112e-16	3.67445e-14	Dof zinc finger protein	PF02701	PF02701: Dof domain, zinc finger
TraesCS2A02G103800	104	90	104.264	29	33	35	3.561	2.832	3.788	0.959	0.958	1.09	-1.76068	1.89777e-15	1.55678e-13	Acid phosphatase 1	PF03767	PF03767: HAD superfamily, subfamily IIIB (Acid phosphatase)
TraesCS2A02G104400	38.948	56.281	56.407	20.747	24.31	33.849	1.253	1.664	1.926	0.645	0.661	0.991	-1.07824	0.000160398	0.00292023	Myb/SANT-like DNA-binding domain protein	PF12776	PF12776: Myb/SANT-like DNA-binding domain
TraesCS2A02G105400	201	214.359	157.081	1661	1814	1709	18.01	17.592	14.671	140.901	143.195	138.476	3.04332	3.13951e-225	4.17872e-222	Ubiquinol-cytochrome c reductase complex 6.7 kDa protein	0	0
TraesCS2A02G105500	18.641	16	20	12	9	6.313	0.171	0.135	0.197	0.108	0.069	0.053	-1.12936	0.00966495	0.0854124	Vacuolar sorting receptor family protein	PF02225	PF02225: PA domain
TraesCS2A02G105900	123.715	108.095	99.037	0	0	0	1.826	1.366	1.546	0	0	0	-9.8594	2.84416e-63	1.17723e-60	Alpha-galactosidase	PF16499	PF16499: Alpha galactosidase A
TraesCS2A02G107600	19	22	43	57.554	74	85.976	0.371	0.395	0.895	1.092	1.21	1.529	1.21436	7.38362e-05	0.00148309	Peroxidase	PF00141	PF00141: Peroxidase
TraesCS2A02G109800	2	4	5	1	0	0	0.072	0.133	0.191	0.035	0	0	-3.16402	0.0228462	0.159932	Ethylene-responsive transcription factor	PF00847	PF00847: AP2 domain
TraesCS2A02G110200	37.698	35	46	103.757	99.29	92.055	0.454	0.388	0.593	1.22	0.997	1.012	1.17118	7.40365e-08	2.75004e-06	ABC transporter G family member	PF00005; PF01061	PF00005: ABC transporter; PF01061: ABC-2 type transporter
TraesCS2A02G111700	75.109	64.118	104.21	22.369	33.237	37.071	3.187	2.499	4.677	0.913	1.202	1.429	-1.54614	2.49605e-08	9.96096e-07	Universal stress protein	PF00582	PF00582: Universal stress protein family
TraesCS2A02G112000	0	2.025	2.024	16	10	18	0	0.072	0.083	0.6	0.331	0.637	3.2067	3.22627e-06	8.93529e-05	F-box protein	PF00646	PF00646: F-box domain
TraesCS2A02G113600	1129.81	1179.06	1039.57	333.465	455.944	561.131	30.264	29.041	29.622	8.656	10.292	13.69	-1.45086	1.03924e-31	2.0127e-29	3-oxo-5-alpha-steroid 4-dehydrogenase family protein	PF02544	PF02544: 3-oxo-5-alpha-steroid 4-dehydrogenase
TraesCS2A02G113700	3	10	1	0	1	0	0.044	0.136	0.016	0	0.012	0	-3.47649	0.0164636	0.126781	UDP-glycosyltransferase	PF00201	PF00201: UDP-glucoronosyl and UDP-glucosyl transferase
TraesCS2A02G116500	10	14	11	3.157	7	5	0.106	0.136	0.124	0.033	0.062	0.048	-1.3267	0.0125926	0.104073	Pentatricopeptide repeat-containing protein	PF01535; PF13041	PF01535: PPR repeat; PF13041: PPR repeat family
TraesCS2A02G116900	5	10	0	0	1	1	0.1	0.184	0	0	0.017	0.018	-2.78676	0.0419068	0.24165	Ethylene-responsive transcription factor	PF00847	PF00847: AP2 domain
TraesCS2A02G121700	8	14	9	4.047	6	4	0.088	0.142	0.106	0.044	0.055	0.04	-1.25482	0.0254872	0.172752	F-box family protein	0	0
TraesCS2A02G129400	25.522	23	35.665	9	16	16.569	1.663	1.375	2.439	0.559	0.903	0.979	-1.16461	0.00173297	0.022052	Disease resistance protein family	0	0
TraesCS2A02G139200	26.362	31.112	26.382	13	10	12	0.393	0.427	0.42	0.189	0.124	0.163	-1.38501	8.30958e-05	0.00164739	Protein DETOXIFICATION	PF01554	PF01554: MatE
TraesCS2A02G139600	16	7	6	98.643	21	27	0.179	0.072	0.072	1.08	0.196	0.276	2.2337	0.000131737	0.00246451	Hexosyltransferase	PF01501	PF01501: Glycosyl transferase family 8
TraesCS2A02G140400	41.73	47.242	41.981	16.287	22.163	17.675	0.299	0.311	0.322	0.114	0.132	0.115	-1.35682	1.22465e-06	3.66377e-05	DNA repair protein-like protein	PF00176; PF00271	PF00176: SNF2 family N-terminal domain; PF00271: Helicase conserved C-terminal domain
TraesCS2A02G143100	12	15.345	18	54	38.04	56	0.17	0.2	0.272	0.745	0.449	0.723	1.56874	1.28212e-06	3.8256e-05	Gibberellin receptor GID1a	PF07859	PF07859: alpha/beta hydrolase fold
TraesCS2A02G143200	20.16	25.458	29	104	76	86.399	0.364	0.422	0.558	1.825	1.147	1.42	1.7004	8.5353e-11	4.54958e-09	Gibberellin receptor GID1A	PF07859	PF07859: alpha/beta hydrolase fold
TraesCS2A02G147700	6	3	6	0	3	0	0.176	0.081	0.187	0	0.074	0	-2.35246	0.0304903	0.195554	Peroxidase	PF00141	PF00141: Peroxidase
TraesCS2A02G152600	1.163	2	2.488	5	16.224	5	0.258	0.4	0.56	1.041	3.301	1.013	1.97961	0.0144125	0.114917	cyclin-dependent kinase inhibitor	0	0
TraesCS2A02G158500	17	6	5	3	4	4	0.544	0.177	0.17	0.093	0.108	0.117	-1.45856	0.0361802	0.219009	SAUR-like auxin-responsive protein family	0	0
TraesCS2A02G160300	31	16	14	10	1	6	0.252	0.12	0.122	0.079	0.007	0.044	-1.93546	0.000817968	0.0118176	Apoptotic chromatin condensation inducer in the nucleus	PF02037; PF16294	PF02037: SAP domain; PF16294: RNSP1-SAP18 binding (RSB) motif
TraesCS2A02G161400	208.12	256.497	246.437	587.49	682.067	517.663	3.52	3.901	4.366	9.375	9.12	7.414	1.18775	8.27959e-24	1.11736e-21	Transducin/WD40 repeat protein	PF00400	PF00400: WD domain, G-beta repeat
TraesCS2A02G161500	22	45	35.718	10	25	16	0.394	0.742	0.683	0.174	0.375	0.261	-1.15099	0.00166537	0.0213177	WRKY transcription factor	PF03106	PF03106: WRKY DNA -binding domain
TraesCS2A02G166200	9	11	6	4	2	2	0.583	0.654	0.408	0.247	0.112	0.117	-1.77764	0.0111731	0.0952345	Calcium binding family protein	PF13202	PF13202: EF hand
TraesCS2A02G166600	2	5	8	133	60	53	0.064	0.163	0.272	4.516	1.778	1.745	3.88824	4.82034e-16	4.15244e-14	cold regulated protein 27	0	0
TraesCS2A02G169600	110	132.4	85.619	22	37.23	38	2.666	2.951	2.209	0.517	0.759	0.839	-1.88597	1.32158e-16	1.19138e-14	SPX domain-containing protein	PF03105	PF03105: SPX domain
TraesCS2A02G176100	126.682	103.297	115.537	54	59.195	62.69	1.32	0.991	1.288	0.549	0.513	0.596	-1.11538	1.19332e-08	4.97721e-07	Nuclear transport factor 2 family protein	PF02136; PF00076	PF02136: Nuclear transport factor 2 (NTF2) domain; PF00076: RNA recognition motif. (a.k.a. RRM, RBD, or RNP domain)
TraesCS2A02G177800	4	3	4.237	39	26	40	0.177	0.122	0.199	1.661	0.984	1.612	3.05551	4.19036e-11	2.29857e-09	IgA FC receptor	0	0
TraesCS2A02G177900	20	28	24	83	93	82	0.996	1.281	1.262	3.964	3.971	3.709	1.69858	2.30033e-13	1.5615e-11	IgA FC receptor	0	0
TraesCS2A02G178100	26.782	25	23.614	49.723	62	61	1.238	1.061	1.153	2.206	2.45	2.562	1.05176	3.45459e-05	0.000755	IgA FC receptor	0	0
TraesCS2A02G182700	243.257	289.089	268.43	804.751	742.281	624.542	2.984	3.28	3.514	9.596	7.738	7.045	1.30518	5.98067e-26	9.12308e-24	WRKY transcription factor	PF03106	PF03106: WRKY DNA -binding domain
TraesCS2A02G184500	44.229	48.389	69.277	200.818	179.206	165.551	0.717	0.721	1.198	3.169	2.428	2.446	1.6101	6.39978e-15	5.03391e-13	Receptor-like protein kinase	PF00069	PF00069: Protein kinase domain
TraesCS2A02G196100	17	27	30.612	78	76	43	0.563	0.823	1.077	2.498	2.133	1.297	1.25654	4.75934e-05	0.00100567	cDNA clone:J013105D21, full insert sequence	0	0
TraesCS2A02G196400	11.961	29	2	50.154	44.019	21.321	0.145	0.323	0.026	0.593	0.444	0.236	1.32654	0.00818849	0.0753491	Phenylalanine ammonia-lyase	PF00221	PF00221: Aromatic amino acid lyase
TraesCS2A02G196700	32.04	45.465	28.618	113.762	61.073	60.287	0.364	0.476	0.348	1.262	0.578	0.625	1.03489	0.000670432	0.0100275	Phenylalanine ammonia-lyase	PF00221	PF00221: Aromatic amino acid lyase
TraesCS2A02G206600	48.531	69.693	35.249	199.091	202.988	163.298	0.446	0.589	0.346	1.787	1.551	1.369	1.75092	2.15756e-19	2.29919e-17	Protein kinase-like	PF03109	PF03109: ABC1 family
TraesCS2A02G207600	12	18	14	4	9	9	0.164	0.227	0.205	0.053	0.103	0.112	-1.12709	0.0180955	0.135925	cDNA, clone: J075123K08, full insert sequence	PF07762	PF07762: Protein of unknown function (DUF1618)
TraesCS2A02G209200	13	12	11	24	27	33	0.247	0.21	0.223	0.443	0.43	0.571	1.07696	0.00269623	0.0314934	Cyclin family protein	PF08613	PF08613: Cyclin
TraesCS2A02G210000	36.171	57.71	27.617	144.691	185.033	123.533	0.297	0.436	0.242	1.16	1.261	0.924	1.76293	1.54639e-15	1.2747e-13	Cellulose synthase-like protein	PF03552	PF03552: Cellulose synthase
TraesCS2A02G210400	220.167	244.624	214.341	805.762	470.271	340.762	1.775	1.814	1.849	6.347	3.149	2.506	1.13514	1.07776e-06	3.26151e-05	Cellulose synthase-like protein	PF03552	PF03552: Cellulose synthase
TraesCS2A02G215200	36.265	36.895	35.816	19.511	19.443	11.243	0.277	0.26	0.293	0.146	0.124	0.078	-1.25165	5.12811e-05	0.0010739	Serine/threonine-protein phosphatase 7 long form-like protein	PF10536	PF10536: Plant mobile domain
TraesCS2A02G218700	13.481	10	8.573	55.61	21	19.572	0.394	0.269	0.266	1.574	0.518	0.521	1.46622	0.0024871	0.0295464	Glutathione S-transferase	PF13417; PF13410	PF13417: Glutathione S-transferase, N-terminal domain; PF13410: Glutathione S-transferase, C-terminal domain
TraesCS2A02G220500	18	25	15	9	7	9	4.035	5.047	3.416	1.901	1.446	1.852	-1.32943	0.00207841	0.0256286	Leucine-rich repeat receptor-like protein kinase	0	0
TraesCS2A02G222800	2.051	2.075	3.153	5.17	8.198	13.38	0.03	0.028	0.046	0.069	0.101	0.17	1.68536	0.0208959	0.150299	BNR/Asp-box repeat family protein	PF13088	PF13088: BNR repeat-like domain
TraesCS2A02G224800	1	3	4	9	16	7	0.021	0.059	0.091	0.188	0.288	0.137	1.80173	0.0113495	0.0962548	phospholipase-like protein (PEARLI 4) family protein	0	0
TraesCS2A02G253000	21	18	18	7.808	19	4.244	0.389	0.306	0.355	0.141	0.295	0.072	-1.0254	0.026182	0.176072	N-acetyl-D-glucosamine kinase	PF01869	PF01869: BadF/BadG/BcrA/BcrD ATPase family
TraesCS2A02G253600	5	3	14	23	29	20	0.105	0.058	0.312	0.467	0.509	0.381	1.53376	0.0014877	0.0194487	60S ribosomal protein L4	PF00573; PF14374	PF00573: Ribosomal protein L4/L1 family; PF14374: 60S ribosomal protein L4 C-terminal domain
TraesCS2A02G254700	3	4	1	10	8.76	7	0.116	0.141	0.041	0.371	0.287	0.245	1.51744	0.019961	0.145484	Light-dependent short hypocotyls protein	PF04852	PF04852: Protein of unknown function (DUF640)
TraesCS2A02G262800	13	20.841	20	6.35	12	8	0.179	0.264	0.294	0.085	0.138	0.1	-1.1641	0.00861493	0.0782543	Cytochrome P450	PF00067	PF00067: Cytochrome P450
TraesCS2A02G263500	301.037	351.176	276.592	164.811	128	153.727	5.283	5.669	5.179	2.815	1.88	2.459	-1.1835	1.89207e-16	1.68331e-14	Peroxidase	PF00141	PF00141: Peroxidase
TraesCS2A02G263800	4	22	17	32.173	51	37	0.133	0.674	0.602	1.036	1.44	1.123	1.33334	0.000542944	0.0083849	Autophagy-related protein 2	0	0
TraesCS2A02G265800	4	2.005	6	9.018	8.053	16	0.127	0.059	0.203	0.277	0.217	0.463	1.29314	0.041862	0.241457	Eukaryotic translation initiation factor 3 subunit A	0	0
TraesCS2A02G266000	60	85	79	253.37	166	102.405	1.283	1.672	1.8	5.263	2.979	1.995	1.09652	6.60031e-05	0.00134465	HTH-type transcriptional regulator	PF14009	PF14009: Domain of unknown function (DUF4228)
TraesCS2A02G266800	18	23.563	26	15	3	15	1.439	1.726	2.174	1.138	0.21	1.086	-1.14531	0.0150036	0.118227	NADH:ubiquinone oxidoreductase, 17.2kDa subunit	0	0
TraesCS2A02G268400	113.774	133.739	173.344	415.556	364.909	366.899	2.005	2.168	3.259	7.125	5.381	5.893	1.30658	3.69189e-15	2.97108e-13	Proline transporter	PF01490	PF01490: Transmembrane amino acid transporter protein
TraesCS2A02G268600	693.684	849.131	996.54	1868.16	2278.13	2023.57	7.954	8.879	12.196	20.783	21.603	21.11	1.13147	2.57518e-22	3.21042e-20	flocculation protein	0	0
TraesCS2A02G271700	77.335	63.014	25.086	767.403	93.112	67.682	1.672	1.253	0.578	16.115	1.69	1.333	2.43611	0.000216986	0.00379622	Basic helix-loop-helix (BHLH) Transcription Factor	PF00010	PF00010: Helix-loop-helix DNA-binding domain
TraesCS2A02G277100	828.035	1013.83	598.824	149.178	253	232.752	8.664	9.759	6.699	1.524	2.203	2.221	-2.07756	1.14169e-41	3.00385e-39	Peptidylprolyl isomerase	PF00254; PF00515	PF00254: FKBP-type peptidyl-prolyl cis-trans isomerase; PF00515: Tetratricopeptide repeat
TraesCS2A02G282000	3	16	14	3	1	4	0.065	0.318	0.322	0.063	0.018	0.079	-2.11435	0.00730369	0.0690672	Amino acid transporter, putative	PF01490	PF01490: Transmembrane amino acid transporter protein
TraesCS2A02G283700	0	0	2	2	9.734	4.221	0	0	0.582	0.543	2.551	1.129	2.60894	0.0236148	0.163597	transmembrane protein, putative (DUF 3339)	PF11820	PF11820: Protein of unknown function (DUF3339)
TraesCS2A02G284100	57.654	46.056	47.646	300.734	167.192	123.126	0.595	0.438	0.526	3.032	1.437	1.16	1.84318	3.69522e-10	1.84643e-08	Nodulin-like / Major Facilitator Superfamily protein	PF06813	PF06813: Nodulin-like
TraesCS2A02G288400	5.088	14	12.418	0	0	2.67	0.184	0.465	0.476	0	0	0.088	-3.51296	3.39939e-05	0.000744133	Pollen specific protein	PF01190	PF01190: Pollen proteins Ole e I like
TraesCS2A02G288600	5	2	4	17	21.922	21	0.09	0.036	0.077	0.298	0.331	0.345	2.26518	6.00032e-06	0.000156748	Nudix hydrolase	PF00293	PF00293: NUDIX domain
TraesCS2A02G291900	12	23.105	28	58.62	53	35	0.178	0.315	0.442	0.845	0.655	0.472	1.073	0.00144403	0.0189599	Arogenate dehydratase	PF00800	PF00800: Prephenate dehydratase
TraesCS2A02G294600	26.272	17	22	9	11	14.505	2.167	1.287	1.898	0.705	0.796	1.083	-1.05612	0.00817623	0.0752817	Oxysterol-binding protein 11	0	0
TraesCS2A02G298000	0	0	0	5	2	2	0	0	0	0.073	0.025	0.027	4.59678	0.0145513	0.115663	U-box domain-containing family protein	PF04564	PF04564: U-box domain
TraesCS2A02G299700	18	20	19	12	4	5	0.16	0.164	0.181	0.104	0.03	0.041	-1.54995	0.000883475	0.0126146	Serine/threonine-protein kinase	PF01453; PF00954; PF08276; PF00069	PF01453: D-mannose binding lectin; PF00954: S-locus glycoprotein domain; PF08276: PAN-like domain; PF00069: Protein kinase domain
TraesCS2A02G302300	208.752	300.198	344.122	53.954	83.876	115.827	2.064	2.727	3.626	0.522	0.693	1.042	-1.89771	8.00561e-17	7.28463e-15	Cellulose synthase family protein, expressed	PF03552	PF03552: Cellulose synthase
TraesCS2A02G302700	102.064	70.824	57.822	26.257	24.166	42	1.581	0.997	0.965	0.417	0.339	0.601	-1.44933	4.21017e-07	1.37334e-05	PI-PLC X domain-containing protein	0	0
TraesCS2A02G307100	232.508	239.255	206.404	514.678	517.639	511.75	2.248	1.964	2.141	4.816	4.111	4.417	1.0516	3.02537e-22	3.74415e-20	protein kinase family protein	PF00069	PF00069: Protein kinase domain
TraesCS2A02G310300	34.389	45.276	55.565	5.04	12.074	17.111	0.257	0.314	0.435	0.04	0.073	0.114	-2.1203	9.43802e-09	3.99294e-07	1,4-alpha-glucan-branching enzyme	PF02922; PF00128	PF02922: Carbohydrate-binding module 48 (Isoamylase N-terminal domain); PF00128: Alpha amylase, catalytic domain
TraesCS2A02G312600	342.08	377.91	574.988	118.549	143.416	331.554	3.175	3.228	5.708	1.075	1.107	2.807	-1.27672	1.55478e-05	0.000370644	Ferric reduction oxidase 7	PF01794; PF08022; PF08030	PF01794: Ferric reductase like transmembrane component; PF08022: FAD-binding domain; PF08030: Ferric reductase NAD binding domain
TraesCS2A02G323000	112.064	98.555	38.324	7	26.251	27.252	1.665	1.347	0.608	0.101	0.326	0.369	-2.17171	2.22972e-08	8.95865e-07	BTB/POZ and TAZ domain protein	PF00651; PF02135	PF00651: BTB/POZ domain; PF02135: TAZ zinc finger
TraesCS2A02G324000	4	3	7	13	16	8	0.078	0.054	0.145	0.246	0.261	0.142	1.23002	0.0356058	0.216623	Transducin/WD40 repeat protein	PF00400	PF00400: WD domain, G-beta repeat
TraesCS2A02G329400	0	0	0	0	0	20.636	0	0	0	0	0	0.18	5.75958	0.0113187	0.0960702	C2 calcium/lipid-binding and GRAM domain protein	PF00168; PF08372	PF00168: C2 domain; PF08372: Plant phosphoribosyltransferase C-terminal
TraesCS2A02G340600	4	2	1	11	9	4	0.066	0.03	0.018	0.177	0.124	0.06	1.59734	0.0331063	0.206729	Sugar transporter, putative	PF00083	PF00083: Sugar (and other) transporter
TraesCS2A02G348200	28.158	23.486	21.407	4.369	16.527	10.984	0.435	0.334	0.353	0.066	0.213	0.155	-1.33791	0.000791394	0.011498	Kinase family protein	PF07714	PF07714: Protein tyrosine kinase
TraesCS2A02G348900	423.029	357.451	342.955	37.335	114.168	150.273	9.557	7.426	8.252	0.819	2.166	3.093	-2.05206	1.24419e-13	8.71032e-12	B-box zinc finger protein	PF00643	PF00643: B-box zinc finger
TraesCS2A02G351100	1.998	0	0	6.999	12.995	15	0.086	0	0	0.288	0.475	0.584	3.76323	1.10561e-05	0.000273606	Deoxyuridine 5'-triphosphate nucleotidohydrolase	PF00692	PF00692: dUTPase
TraesCS2A02G363800	0	0	0	2	8	1	0	0	0	0.047	0.163	0.022	4.82111	0.0157299	0.1225	Myb transcription factor	PF00249	PF00249: Myb-like DNA-binding domain
TraesCS2A02G365000	144.525	137.565	182.097	22	57.322	87.894	2.474	2.166	3.326	0.367	0.821	1.372	-1.63129	7.57355e-08	2.80701e-06	Ammonium transporter	PF00909	PF00909: Ammonium Transporter Family
TraesCS2A02G366100	100.639	79.508	85.726	24.233	48.837	57.824	1.841	1.319	1.627	0.425	0.714	0.97	-1.1709	3.9243e-06	0.000106876	B-box zinc finger protein	PF00643	PF00643: B-box zinc finger
TraesCS2A02G368200	51.427	48.343	47.415	76.642	150.419	110	0.525	0.454	0.518	0.764	1.278	1.024	1.03972	4.31937e-06	0.000116513	ATP-dependent DNA helicase DDM1	PF00176; PF00271	PF00176: SNF2 family N-terminal domain; PF00271: Helicase conserved C-terminal domain
TraesCS2A02G370000	45.295	36.891	40.648	12.552	30.546	16.159	0.96	0.719	0.918	0.258	0.543	0.312	-1.2016	0.00013329	0.00249014	MYB transcription factor	PF00249	PF00249: Myb-like DNA-binding domain
TraesCS2A02G372300	6	1.008	3.047	5.659	21.667	8.767	1.024	0.156	0.53	0.906	3.363	1.342	1.63087	0.0237558	0.164306	sequence-specific DNA binding transcription factor ATNDX	0	0
TraesCS2A02G379400	32.351	32.319	18.496	4.249	7.347	10.231	0.57	0.524	0.348	0.073	0.108	0.164	-2.04415	9.09055e-07	2.7834e-05	IAA-amino acid hydrolase ILR1, putative	PF01546; PF07687	PF01546: Peptidase family M20/M25/M40; PF07687: Peptidase dimerisation domain
TraesCS2A02G379900	556.905	593.854	511.056	155.097	244.684	252.348	9.919	9.729	9.71	2.688	3.647	4.097	-1.49261	1.82022e-31	3.49038e-29	Aquaporin	PF00230	PF00230: Major intrinsic protein
TraesCS2A02G381300	13	6	0	1	1	0	0.804	0.34	0	0.059	0.053	0	-3.13873	0.0162067	0.125304	SAUR-like auxin-responsive family protein	PF02519	PF02519: Auxin responsive protein
TraesCS2A02G381600	21.606	46.629	25.089	15	8.159	13.899	0.435	0.863	0.538	0.293	0.138	0.255	-1.43778	0.000439889	0.00700371	Kinase family protein	PF00069	PF00069: Protein kinase domain
TraesCS2A02G384400	62	67	65.799	172.409	214	164.393	0.726	0.722	0.823	1.969	2.087	1.755	1.3554	3.01323e-16	2.65124e-14	Beta-glucosidase	PF00232	PF00232: Glycosyl hydrolase family 1
TraesCS2A02G386800	1094.08	1060.43	910.53	276.83	464.622	391.33	11.525	10.278	10.255	2.846	4.074	3.76	-1.5834	1.16528e-43	3.20898e-41	Hsp70-Hsp90 organizing protein 1	PF13181; PF13414; PF00515	PF13181: Tetratricopeptide repeat; PF13414: TPR repeat; PF00515: Tetratricopeptide repeat
TraesCS2A02G388500	34.586	46	25	114.478	120.295	77.225	0.805	0.985	0.62	2.586	2.385	1.638	1.42935	3.52718e-09	1.58773e-07	Zinc finger, B-box	PF00643	PF00643: B-box zinc finger
TraesCS2A02G389100	18	11.284	7	34.487	37.432	33.62	0.255	0.147	0.106	0.476	0.442	0.434	1.39529	5.94565e-05	0.00122581	Kinase family protein	PF00069	PF00069: Protein kinase domain
TraesCS2A02G391200	78.355	57.703	56.108	24.594	44.037	33.001	1.859	1.259	1.418	0.566	0.879	0.713	-1.06492	3.24491e-05	0.000715742	senescence regulator (Protein of unknown function, DUF584)	PF04520	PF04520: Senescence regulator
TraesCS2A02G393800	69	80	51.386	22	41	38	2.086	2.223	1.65	0.643	1.047	1.046	-1.12424	8.98496e-06	0.00022686	UvrABC system protein A	0	0
TraesCS2A02G394900	44	40.536	22	110.365	76.145	52.35	0.758	0.642	0.404	1.851	1.097	0.822	1.04494	0.000681293	0.0101586	2-oxoglutarate and Fe(II)-dependent oxygenase superfamily protein	PF14226; PF03171	PF14226: non-haem dioxygenase in morphine synthesis N-terminal; PF03171: 2OG-Fe(II) oxygenase superfamily
TraesCS2A02G395500	0	0	0	49	53	43	0	0	0	1.461	1.381	1.207	8.53203	4.45438e-28	7.53775e-26	RING-H2 zinc finger protein	0	0
TraesCS2A02G396100	8.354	14.414	9.464	1	1	2	0.493	0.781	0.587	0.056	0.051	0.107	-3.02297	5.79051e-05	0.00119728	Serine/threonine-protein kinase TIO	0	0
TraesCS2A02G396400	18.753	17.924	28.469	68.538	41.453	49.011	0.211	0.185	0.342	0.751	0.388	0.502	1.15008	0.000383609	0.00621331	1-aminocyclopropane-1-carboxylate synthase	PF00155	PF00155: Aminotransferase class I and II
TraesCS2A02G401600	41.979	52.896	47.73	12.584	13.703	28.719	0.808	0.936	0.979	0.235	0.221	0.503	-1.5035	2.36239e-06	6.69153e-05	Heat stress transcription factor	PF00447	PF00447: HSF-type DNA-binding
TraesCS2A02G409000	9	21	8	24	40	28.736	1.562	3.292	1.415	3.899	6.304	4.472	1.14485	0.00226754	0.0274382	NHL domain protein	0	0
TraesCS2A02G410100	83	104.89	80	24.142	39	49	1.141	1.327	1.175	0.323	0.447	0.614	-1.39129	3.06933e-09	1.39179e-07	Glycosyltransferase	PF00201	PF00201: UDP-glucoronosyl and UDP-glucosyl transferase
TraesCS2A02G411000	40.038	52.293	44.316	168.563	210.966	185.34	0.648	0.778	0.765	2.654	2.852	2.733	1.90475	4.2265e-28	7.16358e-26	CsAtPR5	0	0
TraesCS2A02G415000	8	4.918	9.149	24.18	20.444	16.217	0.824	0.462	0.98	2.353	1.869	1.507	1.30883	0.00456928	0.0482378	myb domain protein 9	0	0
TraesCS2A02G415100	19	22.359	18	95.998	53.556	37.482	0.969	1.047	0.968	4.69	2.342	1.735	1.53354	2.09902e-05	0.000484643	ethylene-responsive transcription factor	PF00847	PF00847: AP2 domain
TraesCS2A02G415200	0	0	0	21.622	0	0	0	0	0	0.886	0	0	5.89599	0.00936639	0.0834499	ethylene-responsive transcription factor	PF00847	PF00847: AP2 domain
TraesCS2A02G415300	49	37	23	159	67	46	1.215	0.844	0.607	3.823	1.398	1.039	1.216	0.0023702	0.0284389	ethylene-responsive transcription factor	PF00847	PF00847: AP2 domain
TraesCS2A02G419600	275	314	273	135	171	144	3.423	3.58	3.65	1.633	1.77	1.621	-1.07735	5.0499e-18	4.92875e-16	TOPLESS-related 2	0	0
TraesCS2A02G419900	518.454	526.35	430.652	232.779	184.529	189.566	3.345	3.125	2.975	1.469	0.994	1.123	-1.41019	3.47344e-27	5.63399e-25	Argonaute family protein	PF16486; PF08699; PF02170; PF16488; PF16487; PF02171	PF16486: N-terminal domain of argonaute; PF08699: Argonaute linker 1 domain; PF02170: PAZ domain; PF16488: Argonaute linker 2 domain; PF16487: Mid domain of argonaute; PF02171: Piwi domain
TraesCS2A02G427100	16	21	23	44	47	53	0.568	0.685	0.865	1.506	1.414	1.71	1.11957	8.62335e-05	0.00170016	Cold-responsive protein WCOR15	0	0
TraesCS2A02G428300	1523.46	1586.41	1419.31	675.205	897.687	741.358	8.762	8.22	9.096	3.881	4.363	3.693	-1.11202	1.78389e-44	5.07728e-42	Protein strawberry notch-like protein 1	PF13872; PF00628; PF13871	PF13872: P-loop containing NTP hydrolase pore-1; PF00628: PHD-finger; PF13871: C-terminal domain on Strawberry notch homologue
TraesCS2A02G434000	2.282	0	3.62	7.218	8.748	6.902	0.12	0	0.2	0.363	0.394	0.329	1.7409	0.0346853	0.213085	Vacuolar iron transporter	PF01988	PF01988: VIT family
TraesCS2A02G440600	1	4	4	12	15	18	0.168	0.609	0.685	1.896	2.29	2.712	2.13949	0.000253943	0.00435084	Protease inhibitor/seed storage/lipid transfer protein family protein	PF14368	PF14368: Probable lipid transfer
TraesCS2A02G443000	20	9	24	28	35	56	0.191	0.079	0.245	0.261	0.278	0.488	1.00674	0.0100951	0.0883192	Kinase, putative	PF00069	PF00069: Protein kinase domain
TraesCS2A02G446700	31	37	34	24	10	19	1.369	1.5	1.587	1.018	0.377	0.762	-1.06407	0.00209411	0.0257824	S-norcoclaurine synthase 1	PF00407	PF00407: Pathogenesis-related protein Bet v I family
TraesCS2A02G449400	8.193	12.308	13	28	26	28	0.174	0.241	0.294	0.578	0.464	0.542	1.14673	0.00135701	0.0180092	Heavy metal-associated protein	PF00403	PF00403: Heavy-metal-associated domain
TraesCS2A02G450600	8	12	11	5	4	4	0.114	0.157	0.167	0.069	0.048	0.052	-1.36344	0.0155935	0.121668	Xyloglucan galactosyltransferase KATAMARI1-like protein	PF03016	PF03016: Exostosin family
TraesCS2A02G451000	23.002	13	18	6	3	4.001	0.156	0.081	0.131	0.04	0.017	0.025	-2.16153	2.66698e-05	0.000600658	Alpha-mannosidase	PF01074; PF09261; PF07748	PF01074: Glycosyl hydrolases family 38 N-terminal domain; PF09261: Alpha mannosidase middle domain; PF07748: Glycosyl hydrolases family 38 C-terminal domain
TraesCS2A02G452500	45	44.559	38	0	2	1.023	0.689	0.627	0.621	0	0.026	0.014	-5.36743	1.0426e-25	1.56061e-23	Purine permease family protein	PF16913	PF16913: Purine nucleobase transmembrane transport
TraesCS2A02G454000	9	7	9	71	71	76	0.289	0.206	0.306	2.2	1.926	2.217	2.96921	3.54324e-22	4.37708e-20	senescence-associated family protein (DUF581)	PF04570	PF04570: zinc-finger of the FCS-type, C2-C2
TraesCS2A02G454300	6	17	17.113	48	46	42	0.198	0.516	0.599	1.53	1.285	1.261	1.61733	1.77706e-06	5.15951e-05	senescence-associated family protein (DUF581)	PF04570	PF04570: zinc-finger of the FCS-type, C2-C2
TraesCS2A02G454600	0	1	1	4	4	6	0	0.178	0.201	0.742	0.725	1.072	2.47506	0.0220038	0.155807	senescence-associated family protein (DUF581)	PF04570	PF04570: zinc-finger of the FCS-type, C2-C2
TraesCS2A02G456600	5.685	6.753	3.345	35.453	26.076	15.521	0.082	0.09	0.052	0.498	0.314	0.204	2.13806	1.73581e-05	0.000409486	MYB-related transcription factor	PF00249	PF00249: Myb-like DNA-binding domain
TraesCS2A02G456800	56	47	42.654	0	0	0	1.131	0.873	0.918	0	0	0	-8.67753	4.86995e-31	9.20834e-29	F-box family protein	PF00646	PF00646: F-box domain
TraesCS2A02G458100	6.504	4	0	0	0	0	0.28	0.158	0	0	0	0	-4.90761	0.0151974	0.119353	UBiQuitin family member	PF00240; PF01020	PF00240: Ubiquitin family; PF01020: Ribosomal L40e family
TraesCS2A02G458600	196.73	203.934	158.86	33.783	43.502	31.61	6.653	6.338	5.7	1.103	1.246	0.972	-2.49512	1.51621e-41	3.97385e-39	Ubiquitin	PF00240; PF01020	PF00240: Ubiquitin family; PF01020: Ribosomal L40e family
TraesCS2A02G458800	51	23	29.489	6	10	11	2.511	1.04	1.533	0.283	0.422	0.492	-2.07359	9.34339e-07	2.85374e-05	Ubiquitin	PF00240; PF01020	PF00240: Ubiquitin family; PF01020: Ribosomal L40e family
TraesCS2A02G459300	39.959	42.504	40	24.428	21.298	21	1.186	1.16	1.262	0.702	0.534	0.568	-1.00858	0.000257544	0.00440033	filamentous hemagglutinin transporter	0	0
TraesCS2A02G459700	111.723	152.035	102.581	53.101	74.343	60.463	0.853	1.068	0.838	0.396	0.471	0.421	-1.09765	7.77532e-09	3.33418e-07	NAC domain protein	PF02365	PF02365: No apical meristem (NAM) protein
TraesCS2A02G460600	28.167	25.325	14.851	2	3	2	5.105	4.158	2.752	0.341	0.497	0.328	-3.35069	5.21178e-10	2.56272e-08	Leguminosin group485 secreted peptide	0	0
TraesCS2A02G460800	8	1.001	4	297	307.145	282	0.451	0.052	0.237	16.015	14.913	14.429	5.91512	1.39226e-118	1.01079e-115	PAP/OAS1 substrate-binding domain superfamily	0	0
TraesCS2A02G462300	57.209	73.62	89	31	34.218	40	0.847	1.003	1.407	0.447	0.423	0.54	-1.20417	2.34213e-06	6.63693e-05	Glycosyltransferase	PF00201	PF00201: UDP-glucoronosyl and UDP-glucosyl transferase
TraesCS2A02G464300	1967.82	1903.61	1734.03	5890.93	6911.27	6362.59	17.703	15.79	16.716	51.276	51.341	51.88	1.63276	5.94737e-118	4.27213e-115	RNA binding protein	PF00076	PF00076: RNA recognition motif. (a.k.a. RRM, RBD, or RNP domain)
TraesCS2A02G464600	23.983	14.975	14.38	7.815	8.44	2.195	0.222	0.127	0.142	0.071	0.065	0.019	-1.65379	0.000801949	0.0116158	Disease resistance protein (NBS-LRR class) family	0	0
TraesCS2A02G464700	3.542	11.559	5.568	53.002	98.993	79.23	0.015	0.044	0.025	0.217	0.343	0.302	3.31676	5.45246e-21	6.36494e-19	NBS-LRR disease resistance protein-like protein	PF00931	PF00931: NB-ARC domain
TraesCS2A02G464800	0	0	0	7.014	8.033	6.103	0	0	0	0.251	0.253	0.206	5.77606	3.53702e-05	0.0007714	Disease resistance protein (TIR-NBS-LRR class) family	0	0
TraesCS2A02G465000	38	25	17.768	1	1	14	0.64	0.387	0.319	0.016	0.014	0.215	-2.43497	6.76491e-05	0.00137489	disease resistance protein (TIR-NBS-LRR class) family protein	0	0
TraesCS2A02G465200	7	12.89	10	0	0	0	0.047	0.079	0.071	0	0	0	-6.40138	2.61346e-07	8.84153e-06	NBS-LRR disease resistance protein-like protein	PF00931	PF00931: NB-ARC domain
TraesCS2A02G465700	1	0	0	9	13	7	0.018	0	0	0.156	0.194	0.114	4.29158	9.4134e-06	0.000236446	B3 domain-containing protein	PF02362	PF02362: B3 DNA binding domain
TraesCS2A02G465800	81.728	52.504	56.655	10.061	17.407	15.279	1.651	0.976	1.22	0.198	0.295	0.281	-2.29654	2.46585e-13	1.66885e-11	Transmembrane protein 45B	PF04819	PF04819: Family of unknown function (DUF716)
TraesCS2A02G466100	0	0	0	10	16	12	0	0	0	0.05	0.068	0.056	6.60403	1.19842e-08	4.99543e-07	disease resistance protein (TIR-NBS-LRR class) family	PF02892; PF00931	PF02892: BED zinc finger; PF00931: NB-ARC domain
TraesCS2A02G466400	0	0	0	37	36	30	0	0	0	0.843	0.71	0.642	8.04239	1.62656e-21	1.94561e-19	disease resistance protein (TIR-NBS-LRR class) family protein	0	0
TraesCS2A02G466700	201.405	235.688	206.013	13.169	10.085	15.088	2.816	2.989	3.062	0.224	0.147	0.214	-4.19092	2.89416e-82	1.51707e-79	Transcription factor GTE4	PF00439; PF17035	PF00439: Bromodomain; PF17035: Bromodomain extra-terminal - transcription regulation
TraesCS2A02G466800	1679.32	1874.9	1710.04	426.59	450.483	481.874	21.824	22.416	23.742	5.405	4.882	5.71	-2.09087	1.56766e-137	1.33018e-134	Cysteine/Histidine-rich C1 domain family protein	PF13905; PF03107	PF13905: Thioredoxin-like; PF03107: C1 domain
TraesCS2A02G467000	189.564	219.205	163.813	101.62	104	91.343	3.736	3.974	3.442	1.947	1.718	1.641	-1.07997	1.04292e-12	6.65054e-11	Peroxidase	PF00141	PF00141: Peroxidase
TraesCS2A02G467100	164.31	148.028	126.549	20.228	31.918	20.568	5.976	4.947	4.879	0.71	0.985	0.68	-2.72939	7.96748e-36	1.75314e-33	Transcription factor	PF00170	PF00170: bZIP transcription factor
TraesCS2A02G467200	9	4	8	2	2	0	0.33	0.135	0.311	0.071	0.062	0	-2.43457	0.00726632	0.0687934	Homeodomain-like protein	0	0
TraesCS2A02G467700	99	175	142.53	37.5	30	37.148	1.545	2.512	2.374	0.57	0.391	0.528	-2.11793	6.58538e-19	6.82481e-17	Peroxisomal (S)-2-hydroxy-acid oxidase	PF01070	PF01070: FMN-dependent dehydrogenase
TraesCS2A02G467900	5592.38	5968.81	5544.76	2873.85	2875.52	3047	79.717	78.271	84.407	39.92	34.212	39.602	-1.09519	3.00427e-46	8.90544e-44	Aminomethyltransferase	PF01571; PF08669	PF01571: Aminomethyltransferase folate-binding domain; PF08669: Glycine cleavage T-protein C-terminal barrel domain
TraesCS2A02G468400	16	6	14	4	4	3	0.254	0.082	0.222	0.066	0.05	0.041	-1.82812	0.00293241	0.0337041	Pectin lyase-like superfamily protein	PF00295	PF00295: Glycosyl hydrolases family 28
TraesCS2A02G468800	5189.12	5498.44	4914.96	1161.97	1646.02	1396.53	25.826	25.188	26.201	5.785	6.888	6.457	-2.03719	5.80148e-142	5.04888e-139	Starch synthase family protein	PF16760; PF08323; PF00534	PF16760: Starch/carbohydrate-binding module (family 53); PF08323: Starch synthase catalytic domain; PF00534: Glycosyl transferases group 1
TraesCS2A02G468900	7	11	11	1	0	0	0.788	1.133	1.288	0.106	0	0	-4.53435	3.80094e-06	0.000103808	phototropin 1	0	0
TraesCS2A02G469100	2860.64	2979.54	2466.92	449.24	561.004	533.848	27.099	25.97	24.994	4.156	4.42	4.613	-2.56611	6.35534e-230	8.71536e-227	actin cytoskeleton-regulatory complex pan-like protein	0	0
TraesCS2A02G470400	0	0	0	31	34	29	0	0	0	0.43	0.404	0.376	7.90867	2.68695e-20	3.01727e-18	BTB/POZ and MATH domain-containing protein 2	PF00651	PF00651: BTB/POZ domain
TraesCS2A02G470500	0	0	0	3	2	5	0	0	0	0.06	0.035	0.094	4.73426	0.008124	0.0749279	Leucine-rich repeat receptor-like protein kinase family protein	PF08263; PF13855	PF08263: Leucine rich repeat N-terminal domain; PF13855: Leucine rich repeat
TraesCS2A02G472100	11	10	12	27	34	46	0.982	0.817	1.116	2.281	2.673	3.713	1.54536	2.09587e-05	0.000483996	Leguminosin group485 secreted peptide	0	0
TraesCS2A02G473800	72	72	82	175	288	274	0.925	0.851	1.125	2.191	3.084	3.209	1.55233	2.34769e-17	2.20117e-15	NBS-LRR disease resistance protein-like protein	PF00931	PF00931: NB-ARC domain
TraesCS2A02G475000	0	0	0	12	19.47	7.241	0	0	0	2.082	3.278	1.206	6.62483	6.54971e-08	2.45638e-06	MADS-box transcription factor	PF01486	PF01486: K-box region
TraesCS2A02G475500	20	26	21.429	102	103	118	0.194	0.233	0.223	0.969	0.833	1.047	2.11982	5.32613e-20	5.83609e-18	GrpE protein homolog	0	0
TraesCS2A02G475700	382.712	379.395	340.669	79.973	76	63.213	5.225	4.765	4.968	1.064	0.866	0.787	-2.46646	1.50022e-67	6.67783e-65	GrpE protein homolog	0	0
TraesCS2A02G478600	88	85	59	31	47	44	1.144	1.016	0.819	0.393	0.509	0.521	-1.06346	3.94149e-06	0.000107289	Sugar transport protein 5	0	0
TraesCS2A02G483500	0	0	0	5	3	1	0	0	0	0.064	0.033	0.012	4.59056	0.0164245	0.126588	Organic cation transporter protein	PF00083	PF00083: Sugar (and other) transporter
TraesCS2A02G483600	382.76	426.086	433.784	195	205.189	177	12.402	12.69	14.919	6.106	5.625	5.218	-1.24662	1.7996e-24	2.52135e-22	Elongation factor 1-alpha	0	0
TraesCS2A02G487400	121	87.211	109.702	483.74	220	206	2.127	1.41	2.057	8.274	3.236	3.301	1.39767	1.25942e-06	3.762e-05	Glycosyltransferase	PF00201	PF00201: UDP-glucoronosyl and UDP-glucosyl transferase
TraesCS2A02G489800	3.184	5.317	2.091	1.044	0	0	0.028	0.043	0.02	0.009	0	0	-3.04893	0.0215919	0.153918	Leucine-rich repeat receptor-like protein kinase family protein	PF13516; PF00560; PF13855	PF13516: Leucine Rich repeat; PF00560: Leucine Rich Repeat; PF13855: Leucine rich repeat
TraesCS2A02G493500	0	0	0	3	0	4	0	0	0	0.047	0	0.059	4.26303	0.049351	0.269815	Flavanone 3-hydroxylase	PF14226; PF03171	PF14226: non-haem dioxygenase in morphine synthesis N-terminal; PF03171: 2OG-Fe(II) oxygenase superfamily
TraesCS2A02G494000	3	19	11	87	46.98	22	0.291	1.684	1.111	7.971	4.023	1.925	2.12827	3.78128e-05	0.000818883	SAUR-like auxin-responsive protein family	PF02519	PF02519: Auxin responsive protein
TraesCS2A02G494900	39	48	35	8	18	20	4.167	4.692	3.893	0.809	1.716	1.931	-1.53917	1.48493e-06	4.37497e-05	Auxin responsive SAUR protein	PF02519	PF02519: Auxin responsive protein
TraesCS2A02G495400	16	8	8	5	6	4	0.68	0.312	0.36	0.204	0.217	0.155	-1.21512	0.0394867	0.232234	Transcription factor	PF00170	PF00170: bZIP transcription factor
TraesCS2A02G495600	6.113	8.133	4.079	36.207	41.463	55.193	0.037	0.045	0.026	0.212	0.206	0.301	2.70085	3.70995e-12	2.25357e-10	NBS-LRR-like resistance protein	PF00931	PF00931: NB-ARC domain
TraesCS2A02G500500	13.092	8	9	30	26	20	1.155	0.647	0.828	2.508	2.019	1.596	1.19006	0.00277941	0.0322706	RING/U-box superfamily protein	0	0
TraesCS2A02G501800	158.805	158.212	180.75	11.775	7.217	37.041	2.279	2.088	2.77	0.165	0.086	0.485	-3.2787	8.46444e-25	1.20837e-22	Lipase	PF01764	PF01764: Lipase (class 3)
TraesCS2A02G501900	254.889	247.634	252.623	32.358	37.815	103.288	3.86	3.449	4.084	0.477	0.478	1.426	-2.25728	7.58535e-15	5.93208e-13	Farnesyl pyrophosphate synthase	PF00348	PF00348: Polyprenyl synthetase
TraesCS2A02G506300	145	132	120	468	480	463	2.123	1.778	1.876	6.676	5.867	6.18	1.69207	1.2614e-43	3.46662e-41	Skp1, putative	PF01466	PF01466: Skp1 family, dimerisation domain
TraesCS2A02G506500	684.055	640.888	662.776	1784.53	1807.69	1686.14	16.251	14.002	16.765	41.138	36.105	36.492	1.26954	7.84354e-46	2.29003e-43	Jasmonate ZIM domain-containing protein	PF06200; PF09425	PF06200: tify domain; PF09425: Divergent CCT motif
TraesCS2A02G506700	29.718	55.306	34.73	12.106	31.656	21.057	2.535	4.322	3.094	0.979	2.371	1.625	-1.02411	0.002092	0.0257588	Peptidyl-tRNA hydrolase 2	0	0
TraesCS2A02G506800	74.184	66.564	66.31	167.47	249.879	213.506	0.911	0.752	0.87	2.006	2.557	2.391	1.45888	4.49055e-18	4.40499e-16	Nuclease	PF00565	PF00565: Staphylococcal nuclease homologue
TraesCS2A02G507100	1.025	3.051	3	38.937	48.901	72.978	0.024	0.065	0.074	0.87	0.946	1.531	4.30134	2.06365e-19	2.20084e-17	Nuclease	PF00565	PF00565: Staphylococcal nuclease homologue
TraesCS2A02G507500	38	34	28	83	92	76	0.748	0.615	0.587	1.587	1.517	1.363	1.18667	9.08772e-08	3.32464e-06	Nuclease S1	PF02265	PF02265: S1/P1 Nuclease
TraesCS2A02G507800	15	8.068	9.082	33.286	34.193	31	0.277	0.137	0.179	0.599	0.53	0.523	1.46541	4.15019e-05	0.000889552	Nuclease S1	PF02265	PF02265: S1/P1 Nuclease
TraesCS2A02G508300	14	11	13	3	1	0	0.144	0.104	0.143	0.03	0.009	0	-3.26554	4.62994e-06	0.000124004	Protein kinase family protein	PF13947; PF07714	PF13947: Wall-associated receptor kinase galacturonan-binding; PF07714: Protein tyrosine kinase
TraesCS2A02G509600	42.102	47.573	30.092	1	2	3	0.595	0.619	0.455	0.014	0.024	0.039	-4.36532	5.29651e-20	5.80832e-18	Kinase, putative	PF07714	PF07714: Protein tyrosine kinase
TraesCS2A02G510300	0	0	0	1	5	3	0	0	0	0.009	0.04	0.026	4.55911	0.0226704	0.159126	Protein kinase-like	PF07714	PF07714: Protein tyrosine kinase
TraesCS2A02G510500	4	18	9	0	0	0	0.641	2.611	1.474	0	0	0	-6.43807	2.67513e-06	7.5069e-05	bZIP transcription factor family protein	0	0
TraesCS2A02G515300	2.229	1	0	10	1.09	8	0.092	0.038	0	0.395	0.038	0.224	2.34797	0.0253857	0.172236	Basic helix-loop-helix (BHLH) family transcription factor	PF00010	PF00010: Helix-loop-helix DNA-binding domain
TraesCS2A02G525500	1729.66	1752.02	1632.99	4486.88	4363.81	3395.59	13.484	12.593	13.632	34.287	28.305	24.201	1.12347	2.40972e-28	4.12548e-26	Lipoxygenase	PF00305	PF00305: Lipoxygenase
TraesCS2A02G529100	2	3	2	8	5	14	0.135	0.186	0.142	0.514	0.293	0.857	1.77245	0.014331	0.114475	Bifunctional inhibitor/lipid-transfer protein/seed storage 2S albumin superfamily protein	PF14547	PF14547: Hydrophobic seed protein
TraesCS2A02G532000	45	40	26	16	8	14	3.661	2.984	2.212	1.235	0.57	1.031	-1.66082	4.10282e-06	0.00011138	Wound-responsive family protein	PF12609	PF12609: Wound-induced protein
TraesCS2A02G532500	0	0	0	3	5	2	0	0	0	0.275	0.428	0.175	4.71641	0.00734258	0.069335	Wound-responsive family protein	PF12609	PF12609: Wound-induced protein
TraesCS2A02G532700	12	23	26	10.663	7.154	3	0.562	0.989	1.286	0.479	0.286	0.128	-1.66944	0.000989687	0.0138765	Wound-responsive family protein	PF12609	PF12609: Wound-induced protein
TraesCS2A02G533100	4	2	2	12.196	9	8	0.061	0.028	0.032	0.181	0.114	0.111	1.69096	0.0149952	0.118183	Exocyst complex component, putative	PF03081	PF03081: Exo70 exocyst complex subunit
TraesCS2A02G544800	53.225	51.186	51.355	14.867	18.297	47.745	0.44	0.388	0.494	0.124	0.154	0.386	-1.07936	0.00230311	0.0277762	Cyclopropane-fatty-acyl-phospholipid synthase	PF01593; PF02353	PF01593: Flavin containing amine oxidoreductase; PF02353: Mycolic acid cyclopropane synthetase
TraesCS2A02G546900	30	17.816	24	112	106.927	99	0.653	0.356	0.556	2.366	1.952	1.962	2.00189	7.24493e-17	6.63246e-15	Phytol kinase	0	0
TraesCS2A02G548100	261.773	358.007	353.107	1382.59	1552.8	1259.59	4.557	5.733	6.558	23.423	22.618	19.988	1.96709	9.07649e-71	4.29356e-68	Amine oxidase family protein	PF01593	PF01593: Flavin containing amine oxidoreductase
TraesCS2A02G548200	308.243	424.396	521.42	3691.51	3318.57	2728.68	3.158	4	5.712	36.92	28.29	25.497	2.81599	7.81943e-65	3.31747e-62	Amine oxidase family protein	PF01593	PF01593: Flavin containing amine oxidoreductase
TraesCS2A02G548300	56	96.562	56	165.409	178	154.438	0.956	1.516	1.02	2.747	2.541	2.402	1.12473	1.50735e-09	7.07125e-08	Adenylate kinase	PF00406	PF00406: Adenylate kinase
TraesCS2A02G550500	3	1	4	0	0	0	0.259	0.079	0.36	0	0	0	-4.56876	0.02313	0.161284	Leucine-rich repeat receptor-like protein kinase family protein	0	0
TraesCS2A02G556800	3	4	0	0	0	0	0.178	0.218	0	0	0	0	-4.33864	0.0479057	0.264846	Ethylene-responsive transcription factor, putative	0	0
TraesCS2A02G557600	481.898	506.886	482.968	201.836	251	158.76	7.008	6.781	7.5	2.86	3.047	2.105	-1.41061	9.35713e-29	1.63494e-26	magnesium transporter, putative (DUF803)	PF05653	PF05653: Magnesium transporter NIPA
TraesCS2A02G557700	582.572	596	457	178	184	85	14.328	13.479	11.964	4.246	3.807	1.904	-2.00564	2.90467e-26	4.48632e-24	Signal peptidase I, putative	PF10502	PF10502: Signal peptidase, peptidase S26
TraesCS2A02G558200	35	20	14.328	0	0	0	0.981	0.516	0.427	0	0	0	-7.6081	2.22452e-13	1.51382e-11	Chitinase	PF00187; PF00182	PF00187: Chitin recognition protein; PF00182: Chitinase class I
TraesCS2A02G558300	483.758	456.103	445.841	195.602	263.087	255.395	7.204	6.248	7.089	2.838	3.272	3.468	-1.1004	1.52802e-21	1.82936e-19	Receptor-like protein kinase	PF00069; PF00168	PF00069: Protein kinase domain; PF00168: C2 domain
TraesCS2A02G559800	54.204	55.429	41.465	25.076	24.801	14.223	0.605	0.569	0.496	0.274	0.231	0.145	-1.3671	1.7666e-06	5.13133e-05	RING/FYVE/PHD zinc finger superfamily protein	PF12906	PF12906: RING-variant domain
TraesCS2A02G560000	24	23	22.802	46	60	70	0.381	0.336	0.386	0.711	0.796	1.013	1.18889	1.11133e-05	0.000274773	transmembrane protein, putative (DUF247)	PF03140	PF03140: Plant protein of unknown function
TraesCS2A02G561100	28.149	34.448	26	205	215.893	211.949	0.407	0.458	0.401	2.885	2.603	2.791	2.6964	4.05005e-48	1.24965e-45	NBS-LRR disease resistance protein	PF00931	PF00931: NB-ARC domain
TraesCS2A02G562200	13	7	4	3	0	2	0.392	0.194	0.128	0.087	0	0.055	-2.29439	0.00838353	0.0766911	Cytochrome P450	PF00067	PF00067: Cytochrome P450
TraesCS2A02G562300	20.051	9	25.003	11	6.001	6.002	0.407	0.168	0.541	0.217	0.102	0.111	-1.36763	0.010162	0.0887179	Zn-dependent hydrolase (Beta-lactamase fold protein)	PF13483	PF13483: Beta-lactamase superfamily domain
TraesCS2A02G563600	2	7	11	23	15	24	0.02	0.064	0.117	0.223	0.124	0.217	1.48235	0.00305154	0.0348374	transmembrane protein, putative (DUF594)	PF13968	PF13968: Domain of unknown function (DUF4220)
TraesCS2A02G564200	19	14	26	61	82	59	0.072	0.049	0.106	0.227	0.258	0.205	1.61789	1.19836e-08	4.99543e-07	Disease resistance protein (NBS-LRR class) family	PF00931	PF00931: NB-ARC domain
TraesCS2A02G564300	0	0	2	6	7	4	0	0	0.021	0.057	0.057	0.036	2.73239	0.00844535	0.0770971	NBS-LRR resistance-like protein	0	0
TraesCS2A02G564800	9	11	6	25	37	29	0.045	0.051	0.032	0.122	0.153	0.132	1.65389	7.21952e-06	0.000185668	Disease resistance protein (NBS-LRR class) family	PF00931; PF05633	PF00931: NB-ARC domain; PF05633: Protein of unknown function (DUF793)
TraesCS2A02G565600	1	10	8	66.403	41	35	0.011	0.099	0.092	0.698	0.368	0.344	2.76457	8.09257e-10	3.90292e-08	Protein NRT1/ PTR FAMILY 5.5	PF00854	PF00854: POT family
TraesCS2A02G568000	18	24	5	4	6	9	0.278	0.341	0.082	0.06	0.077	0.127	-1.40461	0.0157934	0.122868	Glycosyltransferase	PF00201	PF00201: UDP-glucoronosyl and UDP-glucosyl transferase
TraesCS2A02G568900	2	2	0	8	9	4	0.012	0.011	0	0.045	0.043	0.021	2.16252	0.0116368	0.0980966	Protein kinase family protein	PF00931; PF00069	PF00931: NB-ARC domain; PF00069: Protein kinase domain
TraesCS2A02G571600	15	18	15	27	52	41	0.426	0.469	0.452	0.742	1.244	1.059	1.16868	0.000313407	0.00522717	Peroxidase	PF00141	PF00141: Peroxidase
TraesCS2A02G572500	13	13	17	4	6	13	0.236	0.217	0.329	0.071	0.091	0.215	-1.03526	0.0466133	0.260105	Peroxidase	PF00141	PF00141: Peroxidase
TraesCS2A02G575000	1	5	1	56	57	40	0.011	0.052	0.012	0.622	0.54	0.415	4.24951	9.69066e-21	1.11684e-18	F-box family protein	PF00646	PF00646: F-box domain
TraesCS2A02G575700	2	4	5	17	4	12	0.028	0.052	0.076	0.235	0.047	0.155	1.44352	0.0497747	0.271294	WAT1-related protein	PF00892	PF00892: EamA-like transporter family
TraesCS2A02G578900	14	14	11	7	4	7	0.285	0.214	0.195	0.113	0.093	0.106	-1.22918	0.0126121	0.104183	receptor kinase 1||lectin-receptor kinase	PF00168; PF00069	PF00168: C2 domain; PF00069: Protein kinase domain
TraesCS2A02G580900	9.148	22	20	7	7	9	0.083	0.184	0.194	0.062	0.053	0.074	-1.27415	0.00969131	0.0855921	Serine/threonine-protein kinase	PF01453; PF00069	PF01453: D-mannose binding lectin; PF00069: Protein kinase domain
TraesCS2A02G581000	399.351	430.822	436.598	48.081	53.178	131.166	7.119	7.064	8.302	0.834	0.793	2.131	-2.58142	2.90032e-24	4.00973e-22	Peroxisomal membrane (Mpv17/PMP22) family protein	PF04117	PF04117: Mpv17 / PMP22 family
TraesCS2A02G583000	10.23	15	6	27	26	30.669	0.294	0.396	0.183	0.75	0.63	0.802	1.28428	0.000767431	0.0112103	CCR4-NOT transcription complex family protein	PF04857	PF04857: CAF1 family ribonuclease
TraesCS2A02G583300	3	6	3	13.315	16	18	0.071	0.131	0.076	0.307	0.32	0.39	1.81427	0.000611176	0.00926993	transcription repressor	PF04844	PF04844: Transcriptional repressor, ovate
TraesCS2A02G590600	5124.84	7104.64	5044.73	12017	15890.4	12367.3	85.176	108.617	89.474	194.422	220.829	187.373	1.08467	3.46718e-30	6.3869e-28	Protochlorophyllide reductase	PF00106	PF00106: short chain dehydrogenase
TraesCS2B02G000900	9.357	18.624	15.079	0	0	0	0.081	0.148	0.139	0	0	0	-6.92324	6.9528e-10	3.37239e-08	Voltage-dependent calcium channel subunit alpha-2/delta-1	0	0
TraesCS2B02G001000	5.068	3	4	1.021	0	0	0.049	0.027	0.041	0.01	0	0	-3.2741	0.00825931	0.0758564	NBS-LRR disease resistance protein-like protein	PF00931	PF00931: NB-ARC domain
TraesCS2B02G001600	6	11	22	0	0	0	0.042	0.071	0.165	0	0	0	-6.80646	1.64033e-07	5.7559e-06	Receptor-kinase, putative	PF08263; PF13855; PF13516; PF00069	PF08263: Leucine rich repeat N-terminal domain; PF13855: Leucine rich repeat; PF13516: Leucine Rich repeat; PF00069: Protein kinase domain
TraesCS2B02G001800	15.806	12.736	12.974	0	0	3.143	0.246	0.182	0.216	0	0	0.045	-3.70604	3.91504e-07	1.282e-05	Sterol 3-beta-glucosyltransferase	PF03033	PF03033: Glycosyltransferase family 28 N-terminal domain
TraesCS2B02G002100	1840.77	2165.52	1670.68	1.001	0	0	40.943	44.297	39.585	0.022	0	0	-12.1265	0	0	Inosine-5'-monophosphate dehydrogenase	PF00571	PF00571: CBS domain
TraesCS2B02G002800	4	3.728	3	0	0	0	0.106	0.091	0.085	0	0	0	-4.95601	0.00339677	0.0379615	Sulfotransferase	PF00685	PF00685: Sulfotransferase domain
TraesCS2B02G002900	65.426	73.151	57.001	0	0	0	0.972	0.999	0.904	0	0	0	-9.0982	6.00479e-42	1.59536e-39	Cytochrome P450 family protein, expressed	PF00067	PF00067: Cytochrome P450
TraesCS2B02G003200	10.886	18.483	17.388	0	0	0	0.157	0.245	0.268	0	0	0	-7.04463	7.23792e-11	3.89474e-09	Cytochrome P450 family protein, expressed	PF00067	PF00067: Cytochrome P450
TraesCS2B02G003600	10.362	22.909	18.721	0	0	1.047	0.134	0.272	0.258	0	0	0.012	-5.31894	4.87776e-10	2.40807e-08	FCH domain only protein 1	PF10291	PF10291: Muniscin C-terminal mu homology domain
TraesCS2B02G003800	32.175	53.561	40.427	0	0	0	0.593	0.907	0.794	0	0	0	-8.46488	1.17452e-25	1.75227e-23	BTB/POZ domain-containing protein kctd15	0	0
TraesCS2B02G004000	2753.18	3107.61	2508.62	1	2.001	0	28.179	29.264	27.454	0.01	0.017	0	-11.4044	0	0	Fructokinase-2	PF00294	PF00294: pfkB family carbohydrate kinase
TraesCS2B02G004500	129	178	121	0	0	0	1.811	2.299	1.815	0	0	0	-10.2221	2.75943e-75	1.36726e-72	Cytochrome P450 family protein	PF00067	PF00067: Cytochrome P450
TraesCS2B02G005000	154	71	81	0	0	0	0.83	0.352	0.468	0	0	0	-9.75387	9.95536e-39	2.42652e-36	Receptor protein kinase	PF13855; PF00069	PF13855: Leucine rich repeat; PF00069: Protein kinase domain
TraesCS2B02G005100	331.44	357.082	270.437	0	0	1.002	5.171	5.125	4.504	0	0	0.014	-9.5608	3.49246e-158	3.43585e-155	AAR2 family protein	PF05282	PF05282: AAR2 protein
TraesCS2B02G005300	6.082	16.594	10.878	0	0	0	0.056	0.142	0.108	0	0	0	-6.56077	1.76399e-07	6.15799e-06	Sterol 3-beta-glucosyltransferase	PF03033; PF00201	PF03033: Glycosyltransferase family 28 N-terminal domain; PF00201: UDP-glucoronosyl and UDP-glucosyl transferase
TraesCS2B02G007300	108	102	104	0	0	0	1.388	1.206	1.428	0	0	0	-9.78599	6.55935e-62	2.67422e-59	Ankyrin repeat-containing protein	PF12796; PF13962	PF12796: Ankyrin repeats (3 copies); PF13962: Domain of unknown function
TraesCS2B02G007400	64.022	54.174	76	2.002	2.048	7.231	1.347	0.785	1.298	0.027	0.024	0.092	-4.20724	1.4536e-25	2.15207e-23	Lectin-related protein||Lectin receptor kinase||Receptor protein kinase-related protein-like	PF00139	PF00139: Legume lectin domain
TraesCS2B02G007600	0	5	2	13	20	16	0	0.091	0.042	0.25	0.332	0.289	2.60949	8.8388e-06	0.000223446	NBS-LRR disease resistance protein, putative, expressed	0	0
TraesCS2B02G007700	268.426	258.728	236.317	0	0	0	3.336	2.958	3.138	0	0	0	-11.0647	3.81607e-135	3.10229e-132	Protein DA1-related 1	PF00412; PF12315	PF00412: LIM domain; PF12315: Protein DA1
TraesCS2B02G007800	138.86	118.996	90.022	17.17	15.263	12.114	1.361	1.073	0.943	0.167	0.124	0.11	-3.08884	1.31389e-31	2.53018e-29	Serine-rich 25 kDa antigen protein	0	0
TraesCS2B02G008000	4	6	13	0	0	0	0.433	0.594	1.465	0	0	0	-6.05344	4.94892e-05	0.00104071	Protein PLANT CADMIUM RESISTANCE 2	PF04749	PF04749: PLAC8 family
TraesCS2B02G008700	11	12	5	0	0	0	0.081	0.082	0.04	0	0	0	-6.30065	1.27293e-06	3.79984e-05	Receptor-kinase, putative	PF13855; PF13516; PF00069	PF13855: Leucine rich repeat; PF13516: Leucine Rich repeat; PF00069: Protein kinase domain
TraesCS2B02G008900	396.535	456.649	342.365	4.452	2.185	2.2	2.408	2.552	2.226	0.026	0.011	0.012	-7.15182	3.7539e-179	4.24701e-176	Protein transport Sec24-like protein	PF04810; PF04811; PF08033; PF04815	PF04810: Sec23/Sec24 zinc finger; PF04811: Sec23/Sec24 trunk domain; PF08033: Sec23/Sec24 beta-sandwich domain; PF04815: Sec23/Sec24 helical domain
TraesCS2B02G009500	78.474	91.076	67.92	0	0	0	1.762	1.88	1.624	0	0	0	-9.37663	1.09911e-48	3.41461e-46	Cytochrome oxidase complex assembly protein	PF08695	PF08695: Cytochrome oxidase complex assembly protein 1
TraesCS2B02G010000	18	34.252	30	0	0	0	0.371	0.649	0.658	0	0	0	-7.85296	7.49707e-17	6.84943e-15	Werner Syndrome-like exonuclease	PF01612	PF01612: 3'-5' exonuclease
TraesCS2B02G010100	24	24	11	0	0	0	0.313	0.288	0.153	0	0	0	-7.36706	1.99924e-12	1.24678e-10	Flavin-containing monooxygenase	PF00743	PF00743: Flavin-binding monooxygenase-like
TraesCS2B02G010200	247.33	266.276	230.264	8.196	7.055	4.015	2.064	2.045	2.056	0.067	0.049	0.031	-5.38062	1.44869e-114	1.00346e-111	Evolutionarily conserved C-terminal region 2	PF04146	PF04146: YT521-B-like domain
TraesCS2B02G010300	221.044	243.477	205.546	11.177	11.003	8.429	2.758	2.795	2.741	0.136	0.114	0.096	-4.57233	2.99503e-94	1.70846e-91	DUF1644 family protein	PF07800	PF07800: Protein of unknown function (DUF1644)
TraesCS2B02G010400	349.93	342.696	376.24	0	0	0	5.106	4.6	5.862	0	0	0	-11.5547	3.17552e-161	3.24149e-158	TOM1-like protein 2	PF00790; PF03127	PF00790: VHS domain; PF03127: GAT domain
TraesCS2B02G010900	4	2	1	0	0	0	0.042	0.019	0.011	0	0	0	-4.36273	0.0357379	0.217149	Agenet domain, putative	PF05266	PF05266: Protein of unknown function (DUF724)
TraesCS2B02G011600	12	16	18	0	0	0	0.118	0.144	0.189	0	0	0	-7.02517	7.19148e-11	3.87282e-09	NBS-LRR disease resistance protein	PF00931	PF00931: NB-ARC domain
TraesCS2B02G012000	979.874	976.585	797.662	0	0	0	16.977	15.563	14.745	0	0	0	-12.9124	0	0	Glycosyltransferase	PF00201	PF00201: UDP-glucoronosyl and UDP-glucosyl transferase
TraesCS2B02G012400	6	5	0	0	0	0	1.464	1.102	0	0	0	0	-4.96633	0.0145227	0.115537	Avr9/Cf-9 rapidly elicited protein	0	0
TraesCS2B02G012500	4185.22	4592.71	3643.33	1.014	1.008	0	56.814	57.355	52.828	0.013	0.011	0	-12.4647	0	0	Pyruvate dehydrogenase E1 component subunit alpha	PF00676	PF00676: Dehydrogenase E1 component
TraesCS2B02G012600	2475.99	2905.38	2347.7	2.006	0	0	27.797	30.005	28.182	0.023	0	0	-11.7898	0	0	StAR-related lipid transfer protein	0	0
TraesCS2B02G012800	594.56	725.687	571.656	2.004	4	2.001	21.92	24.577	22.336	0.071	0.125	0.067	-7.95201	1.32141e-269	2.18778e-266	Peptidyl-prolyl cis-trans isomerase	PF00639	PF00639: PPIC-type PPIASE domain
TraesCS2B02G012900	1687.4	1752.35	1568.13	6.151	6.11	5.094	16.241	15.518	16.141	0.058	0.049	0.045	-8.28015	0	0	tRNA-dihydrouridine(47) synthase [NAD(P)(+)]	PF01207	PF01207: Dihydrouridine synthase (Dus)
TraesCS2B02G013000	404.423	397.249	315.583	0	0	0	2.546	2.308	2.138	0	0	0	-11.6105	1.36488e-173	1.50651e-170	Peptide transporter	PF00854	PF00854: POT family
TraesCS2B02G013100	228.577	245.751	236.417	2	0	0	3.895	3.852	4.298	0.033	0	0	-8.35546	1.33408e-127	1.02909e-124	Glycosyltransferase	PF00201	PF00201: UDP-glucoronosyl and UDP-glucosyl transferase
TraesCS2B02G013200	1374.78	1967.85	1296.46	2.089	0	0	17.94	23.623	18.074	0.027	0	0	-10.9969	0	0	Terpene synthase	PF01397; PF03936	PF01397: Terpene synthase, N-terminal domain; PF03936: Terpene synthase family, metal binding domain
TraesCS2B02G013300	78.668	89.138	65	0	0	0	1.022	1.065	0.902	0	0	0	-9.34771	1.62746e-47	4.92092e-45	Terpene synthase	PF01397; PF03936	PF01397: Terpene synthase, N-terminal domain; PF03936: Terpene synthase family, metal binding domain
TraesCS2B02G013500	488	479.595	441.176	0	0	0	6.836	6.18	6.601	0	0	0	-11.9483	5.99145e-226	8.05363e-223	Cytomatrix protein-like protein	0	0
TraesCS2B02G013600	284.897	343.593	294.332	1.003	0	0	16.496	18.263	17.927	0.055	0	0	-9.50704	2.73453e-158	2.70984e-155	ATP synthase E chain	0	0
TraesCS2B02G014700	234.96	281.827	201.268	2	0	0	3.251	3.587	2.974	0.027	0	0	-8.36284	5.82055e-122	4.34184e-119	Cytochrome P450, putative	PF00067	PF00067: Cytochrome P450
TraesCS2B02G014900	198.885	227.922	171.357	0	0	0	2.76	2.91	2.54	0	0	0	-10.7079	2.20514e-107	1.43931e-104	Cytochrome P450, putative	PF00067	PF00067: Cytochrome P450
TraesCS2B02G015100	13.056	10.108	1.23	0	0	0	0.36	0.257	0.036	0	0	0	-6.09439	9.90168e-05	0.00191602	Cytochrome P450 family protein	PF00067	PF00067: Cytochrome P450
TraesCS2B02G015500	2665.94	2547.44	2435.86	0	0	2.003	10.349	9.101	10.131	0	0	0.007	-11.7824	0	0	Histone-lysine N-methyltransferase	PF07496; PF00856	PF07496: CW-type Zinc Finger; PF00856: SET domain
TraesCS2B02G015600	17	29.024	13.004	0	0	0	0.213	0.335	0.174	0	0	0	-7.36351	1.67757e-12	1.05343e-10	Terpene synthase	PF01397; PF03936	PF01397: Terpene synthase, N-terminal domain; PF03936: Terpene synthase family, metal binding domain
TraesCS2B02G015700	15	12	9	0	0	0	0.214	0.158	0.137	0	0	0	-6.66897	1.32113e-08	5.49005e-07	Cytochrome P450	PF00067	PF00067: Cytochrome P450
TraesCS2B02G016000	212	249.406	187.312	1	1.002	0	2.686	2.907	2.535	0.012	0.011	0	-8.21739	9.55264e-116	6.71966e-113	Phosphotransferase	PF00349; PF03727	PF00349: Hexokinase; PF03727: Hexokinase
TraesCS2B02G016100	83	105	84	0	0	0	1.368	1.591	1.476	0	0	0	-9.57321	2.43448e-54	8.54038e-52	WEB family protein	0	0
TraesCS2B02G016300	37	62	33	1	3	4	0.62	0.955	0.59	0.016	0.042	0.061	-4.10739	1.9796e-18	1.98345e-16	Late embryogenesis abundant (LEA) hydroxyproline-rich glycoprotein family member	PF03168	PF03168: Late embryogenesis abundant protein
TraesCS2B02G016400	3	6	2	0	0	0	0.122	0.224	0.086	0	0	0	-4.97588	0.00502443	0.0519047	Transducin/WD40 repeat-like superfamily protein	0	0
TraesCS2B02G016600	5	5	6	0	1	0	0.076	0.07	0.097	0	0.013	0	-3.70194	0.00113845	0.0155649	3'-N-debenzoyl-2'-deoxytaxol N-benzoyltransferase	PF02458	PF02458: Transferase family
TraesCS2B02G017200	22.273	15.155	6.747	0	0	0	0.324	0.203	0.105	0	0	0	-6.95474	6.08561e-09	2.65063e-07	Cytochrome P450	PF00067	PF00067: Cytochrome P450
TraesCS2B02G017500	3.727	5.845	2.253	0	0	0	0.055	0.079	0.036	0	0	0	-5.08065	0.00276875	0.0321662	Cytochrome P450	PF00067	PF00067: Cytochrome P450
TraesCS2B02G017600	12.989	5.498	10.183	0	0	0	0.164	0.064	0.138	0	0	0	-6.35924	1.5152e-06	4.45641e-05	Terpene synthase	PF01397; PF03936	PF01397: Terpene synthase, N-terminal domain; PF03936: Terpene synthase family, metal binding domain
TraesCS2B02G017800	49	36	63.887	12	23	24	0.736	0.498	1.025	0.176	0.289	0.329	-1.49029	7.87132e-06	0.000201022	DnaJ heat shock amino-terminal domain protein	0	0
TraesCS2B02G018200	2.078	13.687	13.071	1	1.001	0	0.011	0.067	0.075	0.005	0.004	0	-3.74666	0.000320061	0.00532245	NBS-LRR disease resistance protein-like protein	PF00931	PF00931: NB-ARC domain
TraesCS2B02G018400	2.009	1.002	4.05	0	0	0	0.023	0.011	0.049	0	0	0	-4.39803	0.0376904	0.225209	Disease resistance protein (NBS-LRR class) family	PF00931	PF00931: NB-ARC domain
TraesCS2B02G018500	524.157	544.243	483.609	0	0	0	2.627	2.511	2.596	0	0	0	-12.087	4.66169e-251	7.03206e-248	NBS-LRR disease resistance protein-like protein	PF00931	PF00931: NB-ARC domain
TraesCS2B02G018600	1113.7	961.836	976.66	2	0	0	5.948	4.727	5.586	0.01	0	0	-10.4602	0	0	NBS-LRR disease resistance protein-like protein	PF00931	PF00931: NB-ARC domain
TraesCS2B02G018700	652.967	546.127	654.411	2.843	1	2	8.732	6.719	9.349	0.037	0.011	0.024	-8.36315	1.11575e-206	1.41568e-203	NBS-LRR disease resistance protein-like protein	PF00931	PF00931: NB-ARC domain
TraesCS2B02G018800	356	348	369	1.034	3	0	18.951	17.016	20.704	0.053	0.137	0	-8.06632	6.40525e-165	6.74106e-162	NBS-LRR-like resistance protein	0	0
TraesCS2B02G019000	6	2	12	0	1	0	0.237	0.073	0.503	0	0.034	0	-4.05597	0.00175752	0.0223143	Cytochrome P450	PF00067	PF00067: Cytochrome P450
TraesCS2B02G019100	14	19	20	0	0	0	0.191	0.239	0.292	0	0	0	-7.22675	2.23954e-12	1.38707e-10	O-acyltransferase WSD1	PF03007; PF06974	PF03007: Wax ester synthase-like Acyl-CoA acyltransferase domain; PF06974: Protein of unknown function (DUF1298)
TraesCS2B02G019200	55	85	57	0	0	0	0.974	1.385	1.077	0	0	0	-9.10382	2.89749e-38	6.95004e-36	Chalcone synthase	PF00195; PF02797	PF00195: Chalcone and stilbene synthases, N-terminal domain; PF02797: Chalcone and stilbene synthases, C-terminal domain
TraesCS2B02G019300	45.158	31.293	29.908	0	0	0	0.385	0.245	0.273	0	0	0	-8.22674	5.61339e-22	6.89051e-20	NBS-LRR disease resistance protein-like protein	PF00931	PF00931: NB-ARC domain
TraesCS2B02G019400	21	19	16	0	0	0	0.644	0.535	0.521	0	0	0	-7.30259	2.14637e-13	1.46357e-11	Disease resistance protein (TIR-NBS-LRR class) family	0	0
TraesCS2B02G019800	79.877	95.169	91.132	1.008	0	1.004	0.387	0.425	0.473	0.005	0	0.004	-6.93202	3.17936e-51	1.04513e-48	NBS-LRR disease resistance protein-like protein	PF00931	PF00931: NB-ARC domain
TraesCS2B02G020300	18	10	13	0	0	4	0.295	0.151	0.227	0	0	0.06	-3.37874	8.08144e-06	0.000206001	Zinc finger family protein	PF13912	PF13912: C2H2-type zinc finger
TraesCS2B02G020400	1189.75	1282.68	1102.67	0	0	0	15.14	14.969	14.934	0	0	0	-13.2897	0	0	Polycomb group protein VERNALIZATION 2	PF09733	PF09733: VEFS-Box of polycomb protein
TraesCS2B02G020600	15	8	5	1	1	0	0.104	0.051	0.037	0.007	0.006	0	-3.70406	0.000110671	0.00211174	Disease resistance protein	PF00931	PF00931: NB-ARC domain
TraesCS2B02G020800	3	2	3	0	0	0	0.076	0.047	0.081	0	0	0	-4.55572	0.0177215	0.133953	F-box domain containing protein	0	0
TraesCS2B02G021100	922.297	1054.36	923.967	3.051	0	0	6.299	6.626	6.754	0.02	0	0	-9.8565	0	0	NDX1 homeobox protein	0	0
TraesCS2B02G021800	35	34	33	0	0	0	0.346	0.303	0.358	0	0	0	-8.16569	2.35322e-23	3.07784e-21	Receptor-like protein kinase	PF00069; PF00400	PF00069: Protein kinase domain; PF00400: WD domain, G-beta repeat
TraesCS2B02G021900	29	23	40	0	0	0	0.549	0.401	0.808	0	0	0	-8.03091	4.18338e-18	4.11259e-16	receptor kinase 1	PF00069	PF00069: Protein kinase domain
TraesCS2B02G022500	46	51	39	0	1	0	0.518	0.528	0.469	0	0.009	0	-6.7505	3.68711e-30	6.77366e-28	Disease resistance protein (TIR-NBS-LRR class)	0	0
TraesCS2B02G022600	5.34	14.362	16	0	0	0	0.422	1.041	1.324	0	0	0	-6.66283	1.86051e-07	6.4617e-06	Mitochondrial inner membrane protease subunit 1	PF00717	PF00717: Peptidase S24-like
TraesCS2B02G022700	282	345.421	300.321	6	8	2	7.232	8.145	8.195	0.149	0.173	0.047	-5.96212	2.04535e-136	1.71409e-133	mesoderm induction early response protein	0	0
TraesCS2B02G022800	82.898	80.078	68.834	1.019	4.116	4.213	2.191	1.946	1.935	0.026	0.092	0.101	-4.71526	2.85318e-38	6.85587e-36	YIF1b	PF03878	PF03878: YIF1
TraesCS2B02G023200	54.876	70.553	57.742	0	0	0	0.559	0.662	0.629	0	0	0	-9.00426	4.60409e-39	1.13442e-36	AT-rich interactive domain-containing protein 2	0	0
TraesCS2B02G023400	435.292	434.353	361.513	2.007	0	1.004	6.421	5.894	5.681	0.029	0	0.013	-8.63656	5.8855e-198	7.26394e-195	Histone deacetylase complex subunit SAP30	PF13867	PF13867: Sin3 binding region of histone deacetylase complex subunit SAP30
TraesCS2B02G023500	10.055	7.103	19	0	0	0	0.226	0.146	0.454	0	0	0	-6.7014	1.84993e-07	6.43319e-06	Reductase 1	PF00248	PF00248: Aldo/keto reductase family
TraesCS2B02G023800	561.069	519.774	476.372	11.972	11.58	11.931	3.745	3.193	3.404	0.078	0.064	0.073	-5.58021	8.67808e-195	1.05193e-191	Ethylene receptor	PF01590; PF00072	PF01590: GAF domain; PF00072: Response regulator receiver domain
TraesCS2B02G023900	981.454	1029.21	916.381	0	1.046	2.091	9.861	9.512	9.843	0	0.009	0.02	-9.83502	0	0	Polycomb group protein VERNALIZATION 2	PF09733	PF09733: VEFS-Box of polycomb protein
TraesCS2B02G024200	33.692	24	22.647	2	0	0	0.544	0.357	0.39	0.031	0	0	-5.21327	5.5218e-15	4.37117e-13	NB-ARC domain-containing disease resistance protein	0	0
TraesCS2B02G024300	18	36.322	29.322	0	0	0	0.704	1.306	1.215	0	0	0	-7.8749	5.49744e-17	5.05999e-15	DUF1635 family protein	PF07795	PF07795: Protein of unknown function (DUF1635)
TraesCS2B02G024400	1349.56	1376.82	1251.45	5.058	3.043	4.08	9.269	8.703	9.201	0.034	0.017	0.026	-8.44526	0	0	Meiosis-specific protein PAIR3	0	0
TraesCS2B02G024500	1539.72	1721.34	1477.37	3.065	0	0	17.334	17.846	17.778	0.036	0	0	-10.5583	0	0	Pectate lyase	PF00544	PF00544: Pectate lyase
TraesCS2B02G025700	4	6	5	0	0	0	0.219	0.302	0.289	0	0	0	-5.42561	0.000271948	0.00461217	Retarded palea 1 protein	PF03634	PF03634: TCP family transcription factor
TraesCS2B02G026100	448.235	362.666	367.537	3.008	2.004	2.035	6.694	4.982	5.86	0.044	0.025	0.028	-7.45085	9.37426e-155	8.77709e-152	DNA-directed RNA polymerase subunit beta'	PF07762	PF07762: Protein of unknown function (DUF1618)
TraesCS2B02G026200	679	650	643	1	0	0	9.941	8.754	10.052	0.014	0	0	-10.6097	6.65901e-282	1.18954e-278	Calcium sensing receptor, chloroplastic	PF07762	PF07762: Protein of unknown function (DUF1618)
TraesCS2B02G028000	32.391	29.472	42	0	0	1	1.087	0.909	1.495	0	0	0.031	-6.37422	4.94417e-20	5.43951e-18	Dirigent protein	PF03018	PF03018: Dirigent-like protein
TraesCS2B02G028500	42.609	37.528	45	1	0	0	1.256	1.017	1.41	0.029	0	0	-6.63741	4.29214e-25	6.21894e-23	Dirigent protein	PF03018	PF03018: Dirigent-like protein
TraesCS2B02G029100	226	221.741	187	0	0	0	3.916	3.534	3.457	0	0	0	-10.7966	5.69057e-114	3.92167e-111	Glycosyltransferase	PF00201	PF00201: UDP-glucoronosyl and UDP-glucosyl transferase
TraesCS2B02G029400	10	10	15	0	0	0	0.358	0.329	0.57	0	0	0	-6.64031	2.50167e-08	9.97751e-07	transmembrane protein, putative (DUF594)	PF04578	PF04578: Protein of unknown function, DUF594
TraesCS2B02G029500	17	14	8	0	0	0	0.159	0.121	0.08	0	0	0	-6.77927	7.5399e-09	3.24142e-07	transmembrane protein, putative (DUF594)	PF13968; PF04578	PF13968: Domain of unknown function (DUF4220); PF04578: Protein of unknown function, DUF594
TraesCS2B02G029900	49.664	53	32	0	0	0	0.494	0.485	0.341	0	0	0	-8.5564	2.39105e-27	3.91575e-25	transmembrane protein, putative (DUF594)	PF13968; PF04578	PF13968: Domain of unknown function (DUF4220); PF04578: Protein of unknown function, DUF594
TraesCS2B02G030200	103	113	93	0	0	0	0.578	0.584	0.559	0	0	0	-9.75808	7.41748e-63	3.06085e-60	lectin-receptor kinase	PF00069; PF00931	PF00069: Protein kinase domain; PF00931: NB-ARC domain
TraesCS2B02G030300	5	3	1	0	0	0	0.063	0.032	0.013	0	0	0	-4.7052	0.015047	0.1185	Embryogenesis transmembrane protein-like	PF13962	PF13962: Domain of unknown function
TraesCS2B02G030400	2	3	3	0	0	0	0.08	0.111	0.128	0	0	0	-4.55029	0.0173159	0.131701	Embryogenesis transmembrane protein-like	PF13962	PF13962: Domain of unknown function
TraesCS2B02G030500	241	262	249	0	0	0	3.372	3.366	3.717	0	0	0	-11.0434	2.48585e-134	2.00885e-131	Cytochrome P450 family protein, expressed	PF00067	PF00067: Cytochrome P450
TraesCS2B02G030600	581.839	567.478	501.975	0	0	0	6.254	5.612	5.768	0	0	0	-12.1766	1.34469e-253	2.05123e-250	CDT1-like protein a, chloroplastic	PF08839; PF16679	PF08839: DNA replication factor CDT1 like; PF16679: DNA replication factor Cdt1 C-terminal domain
TraesCS2B02G030700	1666.32	1774.72	1536.86	0	0	0	15.602	14.793	15.168	0	0	0	-13.7675	0	0	RING/U-box superfamily protein||E3 ubiquitin ligase BIG BROTHER-related protein	PF13639	PF13639: Ring finger domain
TraesCS2B02G030800	542.86	556.917	535.082	0	1.004	1.003	12.012	11.363	12.613	0	0.019	0.021	-9.55434	1.2261e-254	1.89158e-251	Formamidopyrimidine-DNA glycosylase	PF06831	PF06831: Formamidopyrimidine-DNA glycosylase H2TH domain
TraesCS2B02G031800	356.138	397.223	322.018	10.325	15.474	20.181	8.122	8.331	7.822	0.229	0.296	0.419	-4.67326	1.84342e-135	1.51678e-132	ATP-dependent Clp protease adapter protein ClpS	PF02617	PF02617: ATP-dependent Clp protease adaptor protein ClpS
TraesCS2B02G032500	3.164	3.057	3.456	0	0	0	0.051	0.046	0.06	0	0	0	-4.81617	0.00581699	0.0580643	Cytochrome P450 family protein, expressed	PF00067	PF00067: Cytochrome P450
TraesCS2B02G032900	26.891	30.837	18.611	0	0	0	0.439	0.463	0.324	0	0	0	-7.74083	3.94559e-17	3.64151e-15	Cytochrome P450	PF00067	PF00067: Cytochrome P450
TraesCS2B02G033100	26.891	30.837	18.611	0	0	0	0.439	0.463	0.324	0	0	0	-7.74083	3.94559e-17	3.64151e-15	Cytochrome P450	PF00067	PF00067: Cytochrome P450
TraesCS2B02G033500	0	6	2	0	0	0	0	0.025	0.01	0	0	0	-4.51867	0.0402588	0.235264	receptor kinase 1	PF00931; PF00069	PF00931: NB-ARC domain; PF00069: Protein kinase domain
TraesCS2B02G034200	1344.72	1160.73	971.694	0	0	1	25.563	20.484	19.94	0	0	0.023	-11.4242	0	0	Receptor-like protein kinase	PF00069	PF00069: Protein kinase domain
TraesCS2B02G034300	619.274	594.274	582.306	1	0	0	8.74	7.74	8.796	0.014	0	0	-10.4744	5.93344e-265	9.47696e-262	Receptor-like protein kinase||receptor kinase 1	PF00069; PF00635	PF00069: Protein kinase domain; PF00635: MSP (Major sperm protein) domain
TraesCS2B02G034600	116	95	76	0	0	0	1.553	1.17	1.088	0	0	0	-9.6521	2.64181e-51	8.70536e-49	receptor kinase 1	PF00069; PF00635	PF00069: Protein kinase domain; PF00635: MSP (Major sperm protein) domain
TraesCS2B02G034700	382	394	452	0	0	0	6.821	6.471	8.609	0	0	0	-11.7562	3.06558e-167	3.2515e-164	receptor kinase 1||Receptor-like protein kinase	PF00069	PF00069: Protein kinase domain
TraesCS2B02G035600	284.568	346.138	270.898	2.043	0	0	4.215	4.716	4.284	0.029	0	0	-8.66745	7.8479e-154	7.29763e-151	Cytochrome P450	PF00067	PF00067: Cytochrome P450
TraesCS2B02G035700	3	3	2	0	0	0	0.059	0.054	0.042	0	0	0	-4.54651	0.01701	0.129971	Cytochrome P450	PF00067	PF00067: Cytochrome P450
TraesCS2B02G036200	20	15	30	0	0	0	0.237	0.164	0.381	0	0	0	-7.53486	3.80008e-13	2.54018e-11	Receptor kinase-like protein	PF00069	PF00069: Protein kinase domain
TraesCS2B02G036600	158	115	114	0	0	0	2.077	1.391	1.601	0	0	0	-10.0878	4.80561e-64	2.01366e-61	receptor lectin kinase	PF00069	PF00069: Protein kinase domain
TraesCS2B02G036700	770	939	717	0	0	0	7.518	8.43	7.465	0	0	0	-12.7268	0	0	receptor kinase 1	PF00069	PF00069: Protein kinase domain
TraesCS2B02G036800	43.155	33	8.192	0	0	0	0.564	0.397	0.114	0	0	0	-7.87222	1.01413e-12	6.48218e-11	receptor kinase 1	PF00069; PF00635	PF00069: Protein kinase domain; PF00635: MSP (Major sperm protein) domain
TraesCS2B02G036900	2	4	2	0	0	0	0.036	0.066	0.039	0	0	0	-4.54073	0.0184064	0.137454	Cytochrome P450	PF00067	PF00067: Cytochrome P450
TraesCS2B02G037400	4	4.022	1.024	0	0	0	0.067	0.062	0.018	0	0	0	-4.7068	0.0135254	0.109833	Glutamyl-tRNA (Gln) amidotransferase subunit A	PF01425	PF01425: Amidase
TraesCS2B02G037600	91	81	43	0	0	0	1.364	1.117	0.688	0	0	0	-9.22755	6.83559e-35	1.46375e-32	Cytochrome P450	PF00067	PF00067: Cytochrome P450
TraesCS2B02G037700	22	18	14	0	0	0	0.309	0.233	0.21	0	0	0	-7.24959	1.45857e-12	9.20167e-11	Cytochrome P450	PF00067	PF00067: Cytochrome P450
TraesCS2B02G037900	4	4	13	0	0	0	0.032	0.029	0.111	0	0	0	-5.9336	0.000165979	0.00300771	Disease resistance protein (NBS-LRR class) family	PF00931	PF00931: NB-ARC domain
TraesCS2B02G038000	78	75	91	0	2	0	0.959	0.849	1.196	0	0.021	0	-6.82235	1.38111e-44	3.94746e-42	receptor kinase 1	PF00069	PF00069: Protein kinase domain
TraesCS2B02G038100	18	17	13	0	0	0	0.111	0.096	0.088	0	0	0	-7.08021	1.0578e-11	6.15559e-10	NBS-LRR-like resistance protein	PF00931	PF00931: NB-ARC domain
TraesCS2B02G038200	1290.46	1395.88	1193.75	4.087	8.14	13.313	6.173	6.144	6.116	0.019	0.032	0.058	-7.36377	0	0	Glycine-rich protein	0	0
TraesCS2B02G038500	88.388	93.225	94.771	0	0	0	1.796	1.742	2.053	0	0	0	-9.60181	3.81545e-55	1.374e-52	2-oxoglutarate (2OG) and Fe(II)-dependent oxygenase superfamily protein	PF14226	PF14226: non-haem dioxygenase in morphine synthesis N-terminal
TraesCS2B02G038600	1.778	1.011	7.096	0	0	0	0.044	0.023	0.188	0	0	0	-4.88192	0.0123668	0.102726	Chalcone synthase	PF00195; PF02797	PF00195: Chalcone and stilbene synthases, N-terminal domain; PF02797: Chalcone and stilbene synthases, C-terminal domain
TraesCS2B02G038700	143.022	141.989	100.904	0	0	0	2.343	2.14	1.764	0	0	0	-10.0756	2.11897e-69	9.68611e-67	Chalcone synthase	PF00195; PF02797	PF00195: Chalcone and stilbene synthases, N-terminal domain; PF02797: Chalcone and stilbene synthases, C-terminal domain
TraesCS2B02G038900	3	5	8	0	0	0	0.023	0.036	0.067	0	0	0	-5.52963	0.000396405	0.00639234	Disease resistance protein (NBS-LRR class) family	PF00931	PF00931: NB-ARC domain
TraesCS2B02G039100	16.632	10.651	19	5.516	6.696	10.483	0.128	0.075	0.157	0.042	0.043	0.074	-1.16406	0.014241	0.113964	NBS-LRR-like resistance protein	PF00931	PF00931: NB-ARC domain
TraesCS2B02G039200	5	4.091	0	0	0	0	0.041	0.031	0	0	0	0	-4.7035	0.0251258	0.171131	Disease resistance protein RPM1	PF00931	PF00931: NB-ARC domain
TraesCS2B02G039500	5	3.295	4	0	0	0	0.164	0.099	0.139	0	0	0	-5.15239	0.00139558	0.0184361	Disease resistance protein (NBS-LRR class) family	PF00931	PF00931: NB-ARC domain
TraesCS2B02G039700	33	19	18	0	0	0	0.213	0.113	0.124	0	0	0	-7.62614	2.22279e-14	1.659e-12	Disease resistance protein RPP13	PF00931	PF00931: NB-ARC domain
TraesCS2B02G039900	524.799	581.698	436.58	0	0	0	9.498	9.684	8.521	0	0	0	-12.0743	1.91956e-231	2.68666e-228	2-oxoglutarate (2OG) and Fe(II)-dependent oxygenase superfamily protein, putative	PF14226; PF03171	PF14226: non-haem dioxygenase in morphine synthesis N-terminal; PF03171: 2OG-Fe(II) oxygenase superfamily
TraesCS2B02G040000	203	164	157	2	0	0	3.435	2.552	2.834	0.033	0	0	-7.91628	5.44506e-85	2.92189e-82	12-oxophytodienoate reductase-like protein	PF00724	PF00724: NADH:flavin oxidoreductase / NADH oxidase family
TraesCS2B02G040100	3	6	4	0	0	0	0.068	0.126	0.097	0	0	0	-5.22009	0.00143984	0.0189159	2-oxoglutarate (2OG) and Fe(II)-dependent oxygenase superfamily protein, putative	PF14226; PF03171	PF14226: non-haem dioxygenase in morphine synthesis N-terminal; PF03171: 2OG-Fe(II) oxygenase superfamily
TraesCS2B02G040200	1180.69	1140.87	980.111	1.001	4	1.001	31.667	28.135	27.963	0.026	0.09	0.024	-9.15172	0	0	HR-like lesion-inducing protein-related protein	PF05514	PF05514: HR-like lesion-inducing
TraesCS2B02G040300	651.489	696.429	593.663	1.018	0	0	7.522	7.398	7.326	0.011	0	0	-10.5646	2.5075e-300	4.72813e-297	Actin-related protein	PF00022	PF00022: Actin
TraesCS2B02G040500	3	2	2	0	0	0	0.044	0.027	0.031	0	0	0	-4.36737	0.029924	0.193052	Glycosyltransferase	PF00201	PF00201: UDP-glucoronosyl and UDP-glucosyl transferase
TraesCS2B02G040600	5	1	8	0	0	0	0.075	0.014	0.128	0	0	0	-5.36574	0.00266219	0.0311736	Glycosyltransferase	PF00201	PF00201: UDP-glucoronosyl and UDP-glucosyl transferase
TraesCS2B02G041200	4	2	5	0	0	0	0.074	0.034	0.098	0	0	0	-5.00734	0.00337258	0.0377346	O-methyltransferase family protein	PF08100; PF00891	PF08100: Dimerisation domain; PF00891: O-methyltransferase
TraesCS2B02G041500	226	231.598	202.183	0	0	0	2.785	2.625	2.662	0	0	0	-10.853	1.77585e-121	1.29621e-118	PAIR1 protein, putative, expressed	0	0
TraesCS2B02G041600	752.921	858.985	690.83	4.678	2.348	4.713	4.252	4.464	4.178	0.026	0.011	0.024	-7.70455	0	0	ABC transporter B family protein	PF00664; PF00005	PF00664: ABC transporter transmembrane region; PF00005: ABC transporter
TraesCS2B02G041700	0	0	1.201	56.125	44.793	37.732	0	0	0.014	0.581	0.395	0.365	6.34782	5.67941e-23	7.26723e-21	Glycosyltransferase	PF00389; PF02826; PF00201	PF00389: D-isomer specific 2-hydroxyacid dehydrogenase, catalytic domain; PF02826: D-isomer specific 2-hydroxyacid dehydrogenase, NAD binding domain; PF00201: UDP-glucoronosyl and UDP-glucosyl transferase
TraesCS2B02G041800	67.262	84.301	45.17	1	0	0	0.958	1.104	0.687	0.014	0	0	-7.2714	2.41776e-36	5.38985e-34	Glycosyltransferase	PF00201	PF00201: UDP-glucoronosyl and UDP-glucosyl transferase
TraesCS2B02G041900	43	50.402	54.682	3	4	4	0.613	0.66	0.832	0.042	0.048	0.052	-3.84691	5.63543e-22	6.91132e-20	PAIR1 protein, putative, expressed	0	0
TraesCS2B02G042000	4	7	11	0	1	0	0.053	0.086	0.157	0	0.011	0	-4.16242	0.000268358	0.00455755	Glycosyltransferase	PF00201	PF00201: UDP-glucoronosyl and UDP-glucosyl transferase
TraesCS2B02G042200	3	2	14	1	0	0	0.043	0.027	0.216	0.014	0	0	-3.97069	0.00433582	0.0462189	Glycosyltransferase	PF00201	PF00201: UDP-glucoronosyl and UDP-glucosyl transferase
TraesCS2B02G042400	87	114	110	0	0	0	1.873	2.258	2.524	0	0	0	-9.77039	6.05479e-58	2.28338e-55	Exocyst complex component 7	PF03081	PF03081: Exo70 exocyst complex subunit
TraesCS2B02G042500	296	308	284	2	0	0	2.029	1.942	2.083	0.013	0	0	-8.67579	2.5678e-157	2.508e-154	NBS-LRR-like resistance protein	PF00931	PF00931: NB-ARC domain
TraesCS2B02G042800	7	16	13	0	0	0	0.172	0.361	0.34	0	0	0	-6.66686	4.46866e-08	1.71961e-06	NBS-LRR disease resistance protein	PF00931	PF00931: NB-ARC domain
TraesCS2B02G042900	0	5	4	0	0	0	0	0.058	0.054	0	0	0	-4.7053	0.0257775	0.174094	Exocyst complex component 7	PF03081	PF03081: Exo70 exocyst complex subunit
TraesCS2B02G043500	25.65	25.206	15.637	1.047	1.076	0	0.306	0.277	0.199	0.012	0.011	0	-4.86566	9.22483e-13	5.91308e-11	Transcription factor	PF02319; PF16421	PF02319: E2F/DP family winged-helix DNA-binding domain; PF16421: E2F transcription factor CC-MB domain
TraesCS2B02G043600	13.621	28.312	22.79	10.418	10.435	13.555	0.099	0.19	0.178	0.074	0.063	0.09	-1.03632	0.0134498	0.109373	NBS-LRR-like resistance protein	PF00931	PF00931: NB-ARC domain
TraesCS2B02G043900	39	33	33	0	0	0	0.404	0.301	0.372	0	0	0	-8.20827	2.2687e-23	2.97016e-21	Exocyst complex component, putative||exocyst subunit exo70 family protein F1	PF03081	PF03081: Exo70 exocyst complex subunit
TraesCS2B02G044000	16	20	16	0	0	0	0.207	0.238	0.221	0	0	0	-7.1947	1.02108e-12	6.52351e-11	Exocyst complex component, putative	PF03081	PF03081: Exo70 exocyst complex subunit
TraesCS2B02G044300	28	20	18	0	0	1	0.351	0.231	0.241	0	0	0.011	-5.71396	1.65695e-13	1.14247e-11	Exocyst complex component, putative	PF03081	PF03081: Exo70 exocyst complex subunit
TraesCS2B02G044400	26	28	29	0	0	0	0.265	0.263	0.316	0	0	0	-7.87039	3.89433e-19	4.08268e-17	Exocyst complex component 7	PF03081	PF03081: Exo70 exocyst complex subunit
TraesCS2B02G044600	13	16	17	0	0	0	0.158	0.179	0.221	0	0	0	-7.02397	3.69286e-11	2.03885e-09	Exocyst complex component, putative	PF03081	PF03081: Exo70 exocyst complex subunit
TraesCS2B02G044700	805.502	886.177	767.58	187.307	236.633	188.857	3.787	3.834	3.865	0.862	0.922	0.81	-2.14438	2.27454e-104	1.4566e-101	NBS-LRR-like resistance protein	PF00931	PF00931: NB-ARC domain
TraesCS2B02G044800	77.37	72	97.555	0	0	0	0.846	0.725	1.141	0	0	0	-9.44689	6.13928e-44	1.71499e-41	Exocyst complex component, putative	PF03081	PF03081: Exo70 exocyst complex subunit
TraesCS2B02G044900	544.177	594.86	501.821	0	3.045	0	3.361	3.382	3.315	0	0.016	0	-9.03757	2.52857e-263	3.9917e-260	NBS-LRR-like resistance protein	PF00931	PF00931: NB-ARC domain
TraesCS2B02G045000	35	22	23.337	0	0	0	0.344	0.205	0.278	0	0	0	-7.82543	6.06194e-17	5.57202e-15	Exocyst complex component, putative	PF03081	PF03081: Exo70 exocyst complex subunit
TraesCS2B02G045100	12	11	20	0	0	0	0.08	0.067	0.142	0	0	0	-6.93971	1.96444e-09	9.10854e-08	Disease resistance protein	PF00931	PF00931: NB-ARC domain
TraesCS2B02G045200	77.021	120	103	0	0	0	0.845	1.211	1.208	0	0	0	-9.71525	8.36197e-53	2.83104e-50	Exocyst complex component, putative	PF03081	PF03081: Exo70 exocyst complex subunit
TraesCS2B02G045300	31	22	17	0	0	0	0.198	0.129	0.116	0	0	0	-7.62217	4.86536e-15	3.87184e-13	Disease resistance protein	PF00931	PF00931: NB-ARC domain
TraesCS2B02G045400	280.96	336.011	249.461	1.009	3.013	4	1.671	1.839	1.588	0.006	0.015	0.022	-6.82174	3.53233e-137	2.97863e-134	Disease resistance protein (NBS-LRR class) family	PF00931	PF00931: NB-ARC domain
TraesCS2B02G045700	762	711	683	0	0	1	4.235	3.636	4.065	0	0	0.005	-10.7379	3.9867e-298	7.31414e-295	NBS-LRR-like resistance protein	PF00931	PF00931: NB-ARC domain
TraesCS2B02G045800	97	73	56	22	17	8	1.035	0.712	0.653	0.24	0.158	0.082	-2.38881	8.67122e-14	6.13781e-12	Exocyst complex component, putative||Exocyst complex component 7	PF03081	PF03081: Exo70 exocyst complex subunit
TraesCS2B02G046100	19	22	12.009	0	0	0	0.311	0.332	0.21	0	0	0	-7.21614	3.44097e-12	2.09675e-10	F-box/RNI-like superfamily protein	PF08387	PF08387: FBD
TraesCS2B02G046400	91.164	109.938	92.003	1.01	0	4.024	1.774	2.082	1.97	0.025	0	0.094	-5.89346	7.11407e-53	2.42062e-50	U4/U6 small nuclear ribonucleoprotein Prp31	PF01798; PF09785	PF01798: snoRNA binding domain, fibrillarin; PF09785: Prp31 C terminal domain
TraesCS2B02G046500	2423.02	2556.57	2572.9	0	0	0	31.95	31.013	36.243	0	0	0	-14.3733	0	0	ATP sulfurylase (Sulfate adenylyltransferase)	PF14306; PF01747	PF14306: PUA-like domain; PF01747: ATP-sulfurylase
TraesCS2B02G046600	818.231	907.609	856.207	0	0	0	13.568	13.844	15.151	0	0	0	-12.8227	0	0	Zinc finger (Ran-binding) family protein	PF00641	PF00641: Zn-finger in Ran binding protein and others
TraesCS2B02G046700	61.897	78.022	50.258	0	0	0	1.448	1.679	1.252	0	0	0	-9.05355	1.50512e-38	3.64892e-36	carbohydrate esterase, putative (DUF303)	PF03629	PF03629: Carbohydrate esterase, sialic acid-specific acetylesterase
TraesCS2B02G046800	82	98	94	0	0	0	2.645	2.906	3.219	0	0	0	-9.58783	4.0332e-54	1.404e-51	Carboxymethylenebutenolidase 1	PF01738	PF01738: Dienelactone hydrolase family
TraesCS2B02G047000	1480.43	1765.82	1460	9.025	4.007	2.004	40.103	43.983	42.068	0.237	0.091	0.049	-8.38911	0	0	NAD(P)-binding Rossmann-fold superfamily protein	0	0
TraesCS2B02G047100	177	190	173	0	0	0	2.31	2.282	2.414	0	0	0	-10.5649	3.33587e-101	2.04926e-98	Nicotianamine synthase	PF03059	PF03059: Nicotianamine synthase protein
TraesCS2B02G047200	13	16	10	0	0	0	0.174	0.196	0.143	0	0	0	-6.77916	1.79985e-09	8.37685e-08	Hfr-2-like protein	0	0
TraesCS2B02G047300	186.367	208.038	117.653	0	0	0	2.44	2.505	1.645	0	0	0	-10.4771	2.38914e-75	1.18812e-72	Chitinase	PF00187; PF00182	PF00187: Chitin recognition protein; PF00182: Chitinase class I
TraesCS2B02G047400	14.219	33.801	14.729	2.168	1.011	0	0.114	0.249	0.126	0.017	0.007	0	-4.25987	2.22403e-09	1.02666e-07	Heat shock protein 90	PF02518; PF00183	PF02518: Histidine kinase-, DNA gyrase B-, and HSP90-like ATPase; PF00183: Hsp90 protein
TraesCS2B02G047500	245.199	236.434	244.618	0	0	0	54.325	47.231	55.04	0	0	0	-10.9955	2.90924e-125	2.21892e-122	caspase-6 protein	0	0
TraesCS2B02G047600	26	41	36	0	0	0	1.239	1.794	1.811	0	0	0	-8.17676	7.38441e-22	9.01556e-20	Dirigent protein	PF03018; PF01419	PF03018: Dirigent-like protein; PF01419: Jacalin-like lectin domain
TraesCS2B02G047700	2	2	5	0	0	0	0.362	0.328	0.927	0	0	0	-4.72934	0.0141493	0.113438	Dirigent protein	PF03018	PF03018: Dirigent-like protein
TraesCS2B02G047900	73.981	120	109	1	4	1	1.588	2.369	2.494	0.021	0.072	0.02	-5.70982	3.7338e-44	1.05387e-41	Glyoxylate reductase/hydroxypyruvate reductase	PF00389; PF02826	PF00389: D-isomer specific 2-hydroxyacid dehydrogenase, catalytic domain; PF02826: D-isomer specific 2-hydroxyacid dehydrogenase, NAD binding domain
TraesCS2B02G048100	119.175	127	92.967	19	15	8.311	0.684	0.671	0.572	0.107	0.071	0.044	-3.12383	1.91848e-33	3.93442e-31	Glyoxylate reductase/hydroxypyruvate reductase	PF00389; PF02826	PF00389: D-isomer specific 2-hydroxyacid dehydrogenase, catalytic domain; PF02826: D-isomer specific 2-hydroxyacid dehydrogenase, NAD binding domain
TraesCS2B02G048200	1082.33	1394.92	1570.4	3.063	2.031	0	46.928	55.547	72.007	0.128	0.075	0	-9.67337	4.61864e-275	8.14338e-272	Glyceraldehyde-3-phosphate dehydrogenase	PF02672	PF02672: CP12 domain
TraesCS2B02G048300	278.696	240.879	226.563	10.081	8.025	3.025	2.619	2.083	2.278	0.093	0.063	0.026	-5.25656	8.01615e-99	4.73172e-96	LOW protein: M-phase inducer phosphatase-like protein	PF14383; PF14309	PF14383: DUF761-associated sequence motif; PF14309: Domain of unknown function (DUF4378)
TraesCS2B02G048400	286.758	255.802	194	0	0	0	4.814	3.95	3.475	0	0	0	-11.0091	3.61579e-111	2.44224e-108	Chalcone synthase	PF00195; PF02797	PF00195: Chalcone and stilbene synthases, N-terminal domain; PF02797: Chalcone and stilbene synthases, C-terminal domain
TraesCS2B02G048500	129.881	163.301	117.734	0	0	0	2.45	2.834	2.369	0	0	0	-10.1654	8.09118e-77	4.09882e-74	Glyoxylate reductase/hydroxypyruvate reductase	PF00389; PF02826	PF00389: D-isomer specific 2-hydroxyacid dehydrogenase, catalytic domain; PF02826: D-isomer specific 2-hydroxyacid dehydrogenase, NAD binding domain
TraesCS2B02G048600	5	6	13	0	0	0	0.074	0.082	0.206	0	0	0	-6.11275	2.32345e-05	0.000531309	HXXXD-type acyl-transferase family protein	PF02458	PF02458: Transferase family
TraesCS2B02G048700	193.83	219.901	172	0	0	0	3.54	3.694	3.35	0	0	0	-10.6786	2.44228e-107	1.58647e-104	Arginase	PF00491	PF00491: Arginase family
TraesCS2B02G049000	37.64	36	33	1.011	0	0	1.265	1.112	1.177	0.033	0	0	-6.39039	8.52913e-23	1.0832e-20	Plant invertase/pectin methylesterase inhibitor superfamily protein, putative	PF04043	PF04043: Plant invertase/pectin methylesterase inhibitor
TraesCS2B02G049100	41	56	41	0	0	0	0.538	0.676	0.575	0	0	0	-8.59431	1.06407e-29	1.92102e-27	HXXXD-type acyl-transferase family protein	PF02458	PF02458: Transferase family
TraesCS2B02G049200	683.635	808.524	551.543	20.012	19.032	13.029	10.635	11.57	9.159	0.303	0.247	0.185	-5.4153	2.80526e-202	3.49404e-199	3-ketoacyl-CoA thiolase	PF00108; PF02803	PF00108: Thiolase, N-terminal domain; PF02803: Thiolase, C-terminal domain
TraesCS2B02G049300	773	678	742	1	0	0	7.738	6.251	7.939	0.01	0	0	-10.766	2.39257e-266	3.86694e-263	Terpene cyclase/mutase family member	PF13243	PF13243: Squalene-hopene cyclase C-terminal domain
TraesCS2B02G049400	460	369	447	3	3	2	9.125	6.732	9.452	0.058	0.05	0.036	-7.39684	8.06344e-151	7.3471e-148	Cytochrome P450	PF00067	PF00067: Cytochrome P450
TraesCS2B02G049600	230.644	259.287	213.06	1.125	0	0	5.534	5.721	5.443	0.026	0	0	-8.99305	8.36731e-129	6.52857e-126	Adenylate kinase	PF00406	PF00406: Adenylate kinase
TraesCS2B02G049700	126	149.734	108.652	0	0	0	2.27	2.482	2.088	0	0	0	-10.0697	1.80501e-73	8.75192e-71	UNC93-like protein 2	PF05978	PF05978: Ion channel regulatory protein UNC-93
TraesCS2B02G049800	20	18	8	0	0	0	0.275	0.228	0.118	0	0	0	-7.01097	8.59826e-10	4.13213e-08	Cytochrome P450-like protein	PF00067	PF00067: Cytochrome P450
TraesCS2B02G049900	58	57	49	0	0	0	0.914	0.826	0.824	0	0	0	-8.84685	8.01881e-36	1.76158e-33	Cytochrome P450-like protein	PF00067	PF00067: Cytochrome P450
TraesCS2B02G050000	589.993	579	651.944	0	0	0	12.372	11.167	14.57	0	0	0	-12.3242	9.78249e-232	1.38344e-228	Dirigent protein	PF03018; PF01419	PF03018: Dirigent-like protein; PF01419: Jacalin-like lectin domain
TraesCS2B02G050100	53	58	64	0	0	0	1.145	1.152	1.473	0	0	0	-8.94509	2.2247e-36	4.98402e-34	Dirigent protein	PF03018; PF01419	PF03018: Dirigent-like protein; PF01419: Jacalin-like lectin domain
TraesCS2B02G050200	6	9	19	3	0	0	0.126	0.174	0.427	0.061	0	0	-3.48394	0.000141519	0.00262115	Dirigent protein	PF03018; PF01419	PF03018: Dirigent-like protein; PF01419: Jacalin-like lectin domain
TraesCS2B02G050300	40.965	68	70.969	0	0	0	2.562	3.902	4.663	0	0	0	-8.98387	5.28363e-32	1.0351e-29	Stress responsive A/B barrel domain protein	PF07876	PF07876: Stress responsive A/B Barrel Domain
TraesCS2B02G050400	257.057	258.478	239.303	0	0	0	8.585	7.934	8.482	0	0	0	-11.0484	3.77267e-136	3.14227e-133	Stress responsive A/B barrel domain protein	PF07876	PF07876: Stress responsive A/B Barrel Domain
TraesCS2B02G050500	21.299	19	16	0	0	0	0.142	0.117	0.115	0	0	0	-7.31026	2.28321e-13	1.55143e-11	Disease resistance protein (TIR-NBS-LRR class)	0	0
TraesCS2B02G050600	6907.92	7772.09	6266.75	7.072	1.009	1.008	144.721	149.751	139.914	0.144	0.018	0.019	-11.2449	0	0	dimethylallyl, adenosine tRNA methylthiotransferase	0	0
TraesCS2B02G050800	59	36	57	0	3	0	0.476	0.267	0.492	0	0.02	0	-5.64697	1.78234e-24	2.49974e-22	Subtilisin-like protease	PF00082; PF02225	PF00082: Subtilase family; PF02225: PA domain
TraesCS2B02G050900	14	21	21	0	0	0	0.238	0.329	0.381	0	0	0	-7.30458	8.65601e-13	5.57215e-11	2-oxoglutarate (2OG) and Fe(II)-dependent oxygenase superfamily protein, putative	PF14226; PF03171	PF14226: non-haem dioxygenase in morphine synthesis N-terminal; PF03171: 2OG-Fe(II) oxygenase superfamily
TraesCS2B02G051000	3069.41	3132.57	2886.48	1.092	1.073	1.084	17.181	16.137	17.303	0.006	0.005	0.006	-11.4258	0	0	Cullin-associated NEDD8-dissociated protein 1	PF08623	PF08623: TATA-binding protein interacting (TIP20)
TraesCS2B02G051300	57.262	52.415	50.132	6.01	1.003	2.006	0.679	0.572	0.636	0.07	0.01	0.022	-4.22524	2.6634e-25	3.90909e-23	3-oxo-5-alpha-steroid 4-dehydrogenase	PF06966	PF06966: Protein of unknown function (DUF1295)
TraesCS2B02G051400	280.049	295.32	249.34	0	0	0	9.02	8.743	8.525	0	0	0	-11.1739	8.1893e-148	7.3145e-145	Actin-related protein 4A	0	0
TraesCS2B02G051500	353.19	368.199	346.224	39.093	52.036	47	2.599	2.414	2.685	0.175	0.197	0.196	-3.08838	9.76614e-93	5.5245e-90	Receptor-like protein kinase||Protein kinase domain containing protein, expressed	PF00069	PF00069: Protein kinase domain
TraesCS2B02G051600	115.219	104.477	132.441	0	0	1.003	2.065	1.882	2.443	0	0	0.02	-8.12782	2.8306e-61	1.14713e-58	Beta-glucosidase	PF00232	PF00232: Glycosyl hydrolase family 1
TraesCS2B02G051700	134	131	115.216	2	2	2	1.286	1.157	1.183	0.019	0.016	0.018	-6.03467	6.14341e-69	2.78016e-66	RING/U-box superfamily protein	PF12906	PF12906: RING-variant domain
TraesCS2B02G051800	96.575	96.502	101.561	0	0	0	0.771	0.709	0.867	0	0	0	-9.69486	5.63267e-58	2.13606e-55	23S rRNA (Uracil-5-)-methyltransferase	PF00642; PF13847; PF05958	PF00642: Zinc finger C-x8-C-x5-C-x3-H type (and similar); PF13847: Methyltransferase domain; PF05958: tRNA (Uracil-5-)-methyltransferase
TraesCS2B02G052300	779.755	715.71	596.176	0	0	0	4.21	3.485	3.385	0	0	0	-12.5163	7.55345e-268	1.23552e-264	Histone acetyltransferase	PF08214; PF02135	PF08214: Histone acetylation protein; PF02135: TAZ zinc finger
TraesCS2B02G052600	3	3	9	0	0	0	0.044	0.041	0.141	0	0	0	-5.45301	0.00110901	0.0152237	Glycosyltransferase	PF03407	PF03407: Nucleotide-diphospho-sugar transferase
TraesCS2B02G052700	92	136	95.368	1	6	10	1.306	1.776	1.446	0.014	0.071	0.129	-4.35291	7.4216e-41	1.90829e-38	F-box family protein	0	0
TraesCS2B02G053000	3214.04	3402.93	2761.91	7.059	1.004	2.015	50.877	49.551	46.667	0.109	0.013	0.029	-9.94299	0	0	Transmembrane protein 115	PF08551	PF08551: Eukaryotic integral membrane protein (DUF1751)
TraesCS2B02G053100	3643.58	3875.28	3398.73	0	0	0	52.674	51.219	52.49	0	0	0	-14.9008	0	0	Eukaryotic translation initiation factor 3 subunit M	0	0
TraesCS2B02G053500	13	20	16	0	2	1	0.142	0.201	0.187	0	0.018	0.01	-4.00298	1.28664e-09	6.07997e-08	Receptor lectin kinase	PF00139; PF00069	PF00139: Legume lectin domain; PF00069: Protein kinase domain
TraesCS2B02G053600	1453.31	1539.75	1417.87	2.022	1.013	0	29.587	28.831	30.768	0.04	0.017	0	-10.4702	0	0	Acetyltransferase component of pyruvate dehydrogenase complex	PF00364; PF00198	PF00364: Biotin-requiring enzyme; PF00198: 2-oxoacid dehydrogenases acyltransferase (catalytic domain)
TraesCS2B02G053700	1249.55	1406.96	1198.88	5.245	2.104	1.028	11.885	12.315	12.198	0.048	0.016	0.009	-8.91773	0	0	Glutamyl-tRNA(Gln) amidotransferase subunit A	PF01425	PF01425: Amidase
TraesCS2B02G053800	1521.08	1713.55	1460.13	1.89	0	0	16.63	17.237	17.066	0.02	0	0	-11.1438	0	0	Glutamyl-tRNA(Gln) amidotransferase subunit A	PF01425	PF01425: Amidase
TraesCS2B02G054400	512.597	566.915	488.933	10.121	16.178	12.251	12.55	12.764	12.743	0.24	0.333	0.273	-5.47148	8.43162e-213	1.09019e-209	Mitochondrial inner membrane protease subunit 1	0	0
TraesCS2B02G054600	145	115	109	0	0	0	3.338	2.435	2.673	0	0	0	-10.0178	2.18784e-65	9.39962e-63	Phosphoglycerate mutase-like protein	PF00300	PF00300: Histidine phosphatase superfamily (branch 1)
TraesCS2B02G054700	154.886	161.713	126.355	0	0	0	3.017	2.897	2.624	0	0	0	-10.2762	6.34392e-84	3.33826e-81	Phosphoglycerate mutase-like protein	PF00300	PF00300: Histidine phosphatase superfamily (branch 1)
TraesCS2B02G054900	585	686.387	576.922	10	22	8	3.704	3.999	3.911	0.062	0.116	0.046	-5.65611	4.05957e-232	5.86318e-229	Disease resistance protein	PF00931	PF00931: NB-ARC domain
TraesCS2B02G055400	4	3	0	0	0	0	0.1	0.069	0	0	0	0	-4.34702	0.0486356	0.267334	HXXXD-type acyl-transferase family protein	PF02458	PF02458: Transferase family
TraesCS2B02G056300	2	3	2	0	0	0	0.045	0.063	0.048	0	0	0	-4.36166	0.0293713	0.190673	WRKY transcription factor, putative	PF03106	PF03106: WRKY DNA -binding domain
TraesCS2B02G056500	10	27	8	7	2	3	0.063	0.156	0.054	0.043	0.01	0.017	-1.96654	0.00312128	0.0354846	NBS-LRR resistance-like protein	0	0
TraesCS2B02G056600	3	6	4	0	0	1	0.103	0.189	0.146	0	0	0.031	-3.39323	0.00784805	0.0729157	NBS-LRR resistance-like protein	0	0
TraesCS2B02G056700	102	107	153	14	5	5	3.532	3.405	5.62	0.468	0.147	0.158	-4.03616	1.45577e-32	2.89371e-30	Dirigent protein	PF01419	PF01419: Jacalin-like lectin domain
TraesCS2B02G056800	445.711	414.237	433.025	1.205	0	0	2.493	2.132	2.594	0.007	0	0	-9.80371	1.64534e-194	1.97678e-191	Formin-like protein	PF02181	PF02181: Formin Homology 2 Domain
TraesCS2B02G057000	347.563	361.247	321.196	4.056	14.159	8.067	6.448	6.156	6.35	0.077	0.276	0.135	-5.41332	8.75337e-147	7.76722e-144	Mortality factor 4-like protein 1	PF11717; PF05712	PF11717: RNA binding activity-knot of a chromodomain; PF05712: MRG
TraesCS2B02G057100	150.364	146.372	118.253	0	0	0	1.715	1.536	1.442	0	0	0	-10.1831	2.57588e-78	1.31966e-75	Cytochrome P450 family protein	PF00067	PF00067: Cytochrome P450
TraesCS2B02G057200	232.547	220.685	175.447	0	0	0	4	3.492	3.22	0	0	0	-10.7816	4.31681e-107	2.79078e-104	ELMO domain-containing protein, putative	PF04727	PF04727: ELMO/CED-12 family
TraesCS2B02G057300	96.031	133.198	112.473	0	0	0	0.76	0.97	0.953	0	0	0	-9.90273	1.11807e-63	4.6562e-61	Zinc finger (C3HC4-type RING finger) family protein	PF17123; PF13519	PF17123: RING-like zinc finger; PF13519: von Willebrand factor type A domain
TraesCS2B02G057900	6.588	3.173	1.115	0	0	0	0.092	0.041	0.017	0	0	0	-4.96986	0.00789315	0.0731866	Cytochrome P450	PF00067	PF00067: Cytochrome P450
TraesCS2B02G058000	124	136	108	1	0	0	1.928	2.046	1.731	0.019	0	0	-8.18311	3.54348e-73	1.70594e-70	Cytochrome P450	PF00067	PF00067: Cytochrome P450
TraesCS2B02G058200	1783.03	1901.51	1499.87	11.053	2.031	2.009	13.738	13.481	12.367	0.083	0.013	0.014	-8.5219	0	0	Cyclopropane-fatty-acyl-phospholipid synthase	PF01593; PF02353	PF01593: Flavin containing amine oxidoreductase; PF02353: Mycolic acid cyclopropane synthetase
TraesCS2B02G058300	15	22	13.134	2.015	2	1	0.384	0.518	0.358	0.05	0.043	0.023	-3.35442	8.60814e-08	3.15856e-06	Nuclear transport factor 2 (NTF2)-like protein	PF12680	PF12680: SnoaL-like domain
TraesCS2B02G059200	4	4	17	0	0	0	0.479	0.439	2.117	0	0	0	-6.19031	6.95361e-05	0.00140881	Flowering-promoting factor 1-like protein 1	0	0
TraesCS2B02G059400	6.261	15	4	0	0	0	0.066	0.146	0.045	0	0	0	-6.13909	1.73428e-05	0.000409196	Receptor-like protein kinase	PF13947; PF07714	PF13947: Wall-associated receptor kinase galacturonan-binding; PF07714: Protein tyrosine kinase
TraesCS2B02G059500	359.445	413.703	368.077	0	0	0	16.268	17.194	17.608	0	0	0	-11.6433	3.73644e-190	4.44974e-187	Flowering-promoting factor 1-like protein 1	0	0
TraesCS2B02G059800	1	2	4	0	0	0	0.07	0.129	0.295	0	0	0	-4.37833	0.0370301	0.222615	Ribonuclease Y	0	0
TraesCS2B02G060200	64	46	41	0	0	0	0.947	0.626	0.648	0	0	0	-8.7297	1.79838e-29	3.22103e-27	Glycerol-3-phosphate acyltransferase	0	0
TraesCS2B02G060500	4	12	19	0	0	0	0.195	0.537	0.977	0	0	0	-6.64567	9.11189e-07	2.78931e-05	tonoplast monosaccharide transporter2	0	0
TraesCS2B02G060900	56	52.66	60.015	0	0	0	0.364	0.315	0.417	0	0	0	-8.89287	2.31483e-35	5.0283e-33	ABC transporter G family member	PF00005	PF00005: ABC transporter
TraesCS2B02G061000	6	7	4	0	0	0	0.079	0.084	0.056	0	0	0	-5.59775	0.000109244	0.00208921	Terpene synthase	PF01397; PF03936	PF01397: Terpene synthase, N-terminal domain; PF03936: Terpene synthase family, metal binding domain
TraesCS2B02G061100	44.545	31	35	1	1	1	0.315	0.202	0.265	0.007	0.006	0.006	-5.17493	1.58943e-20	1.81028e-18	NBS-LRR-like resistance protein	PF00931	PF00931: NB-ARC domain
TraesCS2B02G061200	1	3	5	0	0	0	0.056	0.155	0.297	0	0	0	-4.72405	0.0160457	0.124346	serine hydroxymethyltransferase 2	0	0
TraesCS2B02G061300	6	2.571	7.274	0	0	0	0.284	0.112	0.364	0	0	0	-5.52398	0.000456342	0.00722921	serine hydroxymethyltransferase 2	0	0
TraesCS2B02G061600	8	15	9	0	0	0	0.065	0.112	0.078	0	0	0	-6.49373	1.19623e-07	4.30094e-06	NBS-LRR-like resistance protein	0	0
TraesCS2B02G061900	7.979	13.525	20.949	0	0	0	0.428	0.666	1.184	0	0	0	-6.91936	7.1277e-09	3.07394e-07	Integrator complex subunit 5	0	0
TraesCS2B02G062200	4	5	5	0	0	0	0.44	0.504	0.573	0	0	0	-5.33141	0.000436359	0.00695403	glycosyl hydrolase 9B11	0	0
TraesCS2B02G062500	74	73	53	0	0	0	1.626	1.475	1.241	0	0	0	-9.12945	1.2524e-40	3.20207e-38	S-adenosylmethionine-dependent methyltransferase, putative	PF08241	PF08241: Methyltransferase domain
TraesCS2B02G062700	1	4	7.818	0	0	0	0.151	0.547	1.211	0	0	0	-5.22548	0.00363432	0.0401469	Sucrose transporter-like protein	0	0
TraesCS2B02G062900	15.529	12.462	12.754	0	1.127	0	1.268	0.933	1.089	0	0.081	0	-4.9015	8.38079e-09	3.58137e-07	Transcription factor, putative	PF03634	PF03634: TCP family transcription factor
TraesCS2B02G063600	5.461	7.836	13.968	4.231	4.29	1.141	0.156	0.205	0.423	0.117	0.103	0.03	-1.61147	0.0209789	0.150697	Diphosphomevalonate decarboxylase	0	0
TraesCS2B02G063700	15	7	6.033	0	0	0	0.165	0.071	0.071	0	0	0	-6.31601	3.06398e-06	8.51186e-05	Acidic leucine-rich nuclear phosphoprotein 32 family B protein	0	0
TraesCS2B02G063900	277.744	294.542	234.326	0	0	1.002	2.753	2.686	2.484	0	0	0.009	-9.31243	9.95137e-142	8.60528e-139	Peptidylprolyl isomerase	PF00254; PF13181; PF00515	PF00254: FKBP-type peptidyl-prolyl cis-trans isomerase; PF13181: Tetratricopeptide repeat; PF00515: Tetratricopeptide repeat
TraesCS2B02G064900	123	157	113	0	0	0	1.383	1.619	1.356	0	0	0	-10.1011	8.6215e-74	4.22556e-71	transmembrane protein, putative (DUF594)	PF13968; PF04578	PF13968: Domain of unknown function (DUF4220); PF04578: Protein of unknown function, DUF594
TraesCS2B02G065200	49.751	38.861	28.738	0	0	0	0.741	0.532	0.457	0	0	0	-8.3634	1.38615e-23	1.83957e-21	Amino acid transporter family protein	PF01490	PF01490: Transmembrane amino acid transporter protein
TraesCS2B02G065300	178.992	205.473	167.401	0	0	0	1.42	1.499	1.421	0	0	0	-10.5936	1.1568e-102	7.27086e-100	Pumilio-like protein	PF00806	PF00806: Pumilio-family RNA binding repeat
TraesCS2B02G065400	102	120	79	0	0	0	4.88	5.273	3.991	0	0	0	-9.71527	1.59639e-56	5.84181e-54	Assembly factor CBP4	0	0
TraesCS2B02G065500	90	103	109	0	0	0	0.486	0.512	0.631	0	0	0	-9.73047	2.44773e-57	9.07956e-55	NBS-LRR resistance-like protein	PF00931	PF00931: NB-ARC domain
TraesCS2B02G065600	24	16	22	0	0	0	0.45	0.276	0.44	0	0	0	-7.45757	7.65573e-14	5.42466e-12	receptor kinase 1	PF00069	PF00069: Protein kinase domain
TraesCS2B02G065700	24	29	26	0	0	0	0.288	0.321	0.334	0	0	0	-7.79662	1.57445e-18	1.58805e-16	Embryogenesis transmembrane protein-like	PF13962	PF13962: Domain of unknown function
TraesCS2B02G065800	46.832	52.655	55.965	0	0	0	7.17	7.3	8.777	0	0	0	-8.77362	5.13817e-33	1.03806e-30	O-methyltransferase	PF00891	PF00891: O-methyltransferase
TraesCS2B02G066000	8355.03	10030.6	7469.01	6.033	0	2.014	139.755	154.445	133.3	0.099	0	0.031	-11.7134	0	0	2-oxoglutarate (2OG) and Fe(II)-dependent oxygenase superfamily protein, putative||2-oxoglutarate (2OG) and Fe(II)-dependent oxygenase superfamily protein	PF14226; PF03171	PF14226: non-haem dioxygenase in morphine synthesis N-terminal; PF03171: 2OG-Fe(II) oxygenase superfamily
TraesCS2B02G066100	9468.38	11028.8	9470.43	7.015	6.01	1	146.978	157.485	156.933	0.106	0.078	0.014	-11.1593	0	0	O-methyltransferase	PF08100; PF00891	PF08100: Dimerisation domain; PF00891: O-methyltransferase
TraesCS2B02G067000	173.4	213.051	155	2.018	1.005	0	1.511	1.763	1.492	0.018	0.007	0	-7.44302	2.48585e-94	1.43003e-91	Serine/threonine-protein kinase	PF01453; PF00069	PF01453: D-mannose binding lectin; PF00069: Protein kinase domain
TraesCS2B02G067100	603.548	627.401	521.882	0	0	0	29.519	28.189	26.953	0	0	0	-12.2609	8.77724e-271	1.47114e-267	Peptidylprolyl isomerase	PF00254	PF00254: FKBP-type peptidyl-prolyl cis-trans isomerase
TraesCS2B02G067300	5817	7493.97	5419.99	1	0	1	50.596	58.474	50.192	0.011	0	0.01	-13.0663	0	0	Cyclopropane-fatty-acyl-phospholipid synthase	PF02353	PF02353: Mycolic acid cyclopropane synthetase
TraesCS2B02G067400	83	108	90.72	0	0	0	1.17	1.401	1.366	0	0	0	-9.62472	1.4353e-55	5.21018e-53	NAC domain-containing protein	PF02365	PF02365: No apical meristem (NAM) protein
TraesCS2B02G067500	23.015	19.061	32.108	8.028	7.027	8.145	0.193	0.147	0.289	0.066	0.049	0.062	-1.80802	2.86642e-05	0.000640476	Dirigent protein	PF03018	PF03018: Dirigent-like protein
TraesCS2B02G067600	11	21	14	0	0	0	0.165	0.362	0.324	0	0	0	-7.01399	1.32562e-10	6.91132e-09	Glycosyltransferase	0	0
TraesCS2B02G068200	159.206	198.974	119.838	2.53	2.426	1.294	6.903	7.923	5.495	0.105	0.09	0.051	-6.29977	3.7263e-70	1.73847e-67	Tyrosine--tRNA ligase	0	0
TraesCS2B02G068800	377	382	340	0	0	0	10.174	9.479	9.76	0	0	0	-11.5893	2.95977e-185	3.43442e-182	Sulfotransferase	PF00685	PF00685: Sulfotransferase domain
TraesCS2B02G068900	6	5	7	0	0	0	0.329	0.252	0.404	0	0	0	-5.69182	7.23576e-05	0.00145922	Sulfotransferase	PF00685	PF00685: Sulfotransferase domain
TraesCS2B02G069000	820.659	767.527	820.648	0	0	0	3.639	3.132	3.898	0	0	0	-12.7265	1.15996e-299	2.15725e-296	ABC subfamily C transporter	PF00664; PF00005	PF00664: ABC transporter transmembrane region; PF00005: ABC transporter
TraesCS2B02G069300	61.185	99	73.318	12.06	8.086	13.061	0.304	0.453	0.391	0.059	0.033	0.059	-2.92828	1.75417e-21	2.09272e-19	NBS-LRR disease resistance protein-like	PF00931	PF00931: NB-ARC domain
TraesCS2B02G069400	11.759	12.554	25.07	0	0	0	0.146	0.143	0.332	0	0	0	-7.14184	5.05746e-10	2.49045e-08	Cytochrome P450	PF00067	PF00067: Cytochrome P450
TraesCS2B02G070700	974.189	1013.63	816.379	0	0	0	30.606	29.27	27.232	0	0	0	-12.9378	0	0	Chaperone protein DnaJ	0	0
TraesCS2B02G070800	223	217	189	0	0	0	15.209	13.575	13.513	0	0	0	-10.7842	1.03464e-113	7.09425e-111	2-oxoglutarate (2OG) and Fe(II)-dependent oxygenase superfamily protein	0	0
TraesCS2B02G071000	11.311	13.558	10.396	0	0	0	0.2	0.221	0.196	0	0	0	-6.63863	5.84791e-09	2.55283e-07	F-box family protein-like protein	PF00646	PF00646: F-box domain
TraesCS2B02G071100	8	2	0	0	0	0	0.066	0.015	0	0	0	0	-4.85244	0.0271971	0.180856	Leucine-rich repeat receptor-like protein kinase family protein	PF08263; PF00560; PF13855	PF08263: Leucine rich repeat N-terminal domain; PF00560: Leucine Rich Repeat; PF13855: Leucine rich repeat
TraesCS2B02G071600	26	23	24.365	0	0	0	0.631	0.513	0.629	0	0	0	-7.69382	3.99255e-17	3.68234e-15	MBOAT (membrane bound O-acyl transferase) family protein	PF13813	PF13813: Membrane bound O-acyl transferase family
TraesCS2B02G072200	7	4.442	6.604	0	0	0	0.3	0.175	0.299	0	0	0	-5.69652	8.42463e-05	0.00166655	F-box family protein-like protein	0	0
TraesCS2B02G072300	28	16	32	0	0	0	0.229	0.12	0.279	0	0	0	-7.75892	7.87144e-15	6.1452e-13	Leucine-rich repeat receptor-like protein kinase family protein	PF08263; PF00560; PF13855	PF08263: Leucine rich repeat N-terminal domain; PF00560: Leucine Rich Repeat; PF13855: Leucine rich repeat
TraesCS2B02G072400	113.894	164.226	154	0	0	1	2.11	2.799	3.043	0	0	0.017	-8.41791	6.83823e-72	3.25747e-69	MBOAT (membrane bound O-acyl transferase) family protein	PF13813	PF13813: Membrane bound O-acyl transferase family
TraesCS2B02G072700	37	31.099	44.461	0	0	0	0.619	0.479	0.794	0	0	0	-8.31598	5.50103e-23	7.05894e-21	MBOAT (membrane bound O-acyl transferase) family protein	PF13813	PF13813: Membrane bound O-acyl transferase family
TraesCS2B02G073100	21	19	9	0	0	0	0.369	0.307	0.169	0	0	0	-7.10233	1.27144e-10	6.64156e-09	Calcium-dependent lipid-binding (CaLB domain) family protein	PF00168	PF00168: C2 domain
TraesCS2B02G073200	886.421	976.489	853.806	10.085	3.01	7.037	12.804	12.976	13.17	0.142	0.036	0.093	-7.18599	0	0	S-acyltransferase	PF01529	PF01529: DHHC palmitoyltransferase
TraesCS2B02G073300	14.371	10.739	7	3	4	7	0.245	0.168	0.127	0.05	0.057	0.109	-1.30921	0.0260429	0.175415	MBOAT (Membrane bound O-acyl transferase) family protein	PF13813	PF13813: Membrane bound O-acyl transferase family
TraesCS2B02G073400	68	83	68	12	16	15	0.331	0.371	0.354	0.057	0.064	0.067	-2.47589	3.43923e-20	3.82721e-18	Leucine-rich repeat receptor-like protein kinase family protein	PF08263; PF13516; PF13855; PF00560	PF08263: Leucine rich repeat N-terminal domain; PF13516: Leucine Rich repeat; PF13855: Leucine rich repeat; PF00560: Leucine Rich Repeat
TraesCS2B02G073500	23.054	36.01	24.211	0	1.04	0	0.303	0.435	0.339	0	0.011	0	-6.00155	6.30869e-17	5.7949e-15	Ubiquitin thioesterase	PF10275	PF10275: Peptidase C65 Otubain
TraesCS2B02G073600	210.297	203.921	176.061	0	0	0	1.572	1.403	1.409	0	0	0	-10.6924	5.94019e-107	3.82207e-104	F5O11.10 isoform 1	0	0
TraesCS2B02G073800	931.602	994.78	855.106	0	0	0	14.769	14.507	14.469	0	0	0	-12.9277	0	0	RNA-binding family protein	PF00076	PF00076: RNA recognition motif. (a.k.a. RRM, RBD, or RNP domain)
TraesCS2B02G074100	1000.01	1080.42	967.977	3	0	0	7.599	7.556	7.872	0.023	0	0	-9.95052	0	0	basic helix-loop-helix (bHLH) DNA-binding superfamily protein	0	0
TraesCS2B02G074200	492.902	511.388	473.371	0	0	0	3.96	3.78	4.069	0	0	0	-12.0172	2.23365e-239	3.26072e-236	Shikimate dehydrogenase (NADP(+))	0	0
TraesCS2B02G074400	383.529	428.629	322.154	0	0	0	3.525	3.625	3.167	0	0	0	-11.6306	5.66732e-181	6.46565e-178	SNARE-interacting protein KEULE	PF00995	PF00995: Sec1 family
TraesCS2B02G074500	2063.24	1993.42	1748.93	1.058	2.093	0	9.226	8.203	8.378	0.005	0.008	0	-10.8175	0	0	Cleavage and polyadenylation specificity factor subunit 1	PF10433; PF03178	PF10433: Mono-functional DNA-alkylating methyl methanesulfonate N-term; PF03178: CPSF A subunit region
TraesCS2B02G074700	38	32.486	35	4.223	0	3	0.669	0.526	0.657	0.072	0	0.048	-3.93387	3.42641e-16	2.99536e-14	WD-repeat protein, putative	PF00400	PF00400: WD domain, G-beta repeat
TraesCS2B02G074800	2	5	9	0	0	0	0.02	0.047	0.098	0	0	0	-5.53445	0.000749876	0.0109966	NADH-quinone oxidoreductase subunit N	PF13968	PF13968: Domain of unknown function (DUF4220)
TraesCS2B02G075000	273.324	291	229.992	0	0	0	3.37	3.301	3.03	0	0	0	-11.1182	1.97411e-139	1.69627e-136	Endo-1,4-beta-xylanase	PF00331	PF00331: Glycosyl hydrolase family 10
TraesCS2B02G075400	3.022	4.036	5.892	0	0	0	0.081	0.1	0.169	0	0	0	-5.22851	0.00108359	0.0149671	Proline-rich protein, putative, expressed	PF01190	PF01190: Pollen proteins Ole e I like
TraesCS2B02G075600	207.005	232.684	162.979	0	0	0	10.859	11.212	9.014	0	0	0	-10.7171	5.70762e-103	3.60411e-100	Proline-rich protein	PF01190	PF01190: Pollen proteins Ole e I like
TraesCS2B02G075700	27	53.114	28	0	0	0	0.723	1.308	0.798	0	0	0	-8.23354	1.72239e-20	1.96008e-18	Proline-rich protein, putative, expressed	PF01190	PF01190: Pollen proteins Ole e I like
TraesCS2B02G075800	2801.95	3185.8	2337.57	25.718	27.231	20.015	66.42	69.448	59.002	0.592	0.543	0.432	-6.95996	0	0	Proline-rich protein, putative, expressed	PF01190	PF01190: Pollen proteins Ole e I like
TraesCS2B02G075900	3.152	4.368	1	0	0	0	0.072	0.092	0.024	0	0	0	-4.62076	0.0135941	0.11023	NAC domain protein,	PF02365	PF02365: No apical meristem (NAM) protein
TraesCS2B02G076200	100.356	111.386	102.665	0	0	0	0.676	0.69	0.74	0	0	0	-9.78533	1.2548e-63	5.20966e-61	Pentatricopeptide repeat-containing protein	PF01535; PF12854; PF13041	PF01535: PPR repeat; PF12854: PPR repeat; PF13041: PPR repeat family
TraesCS2B02G076800	569.928	621.415	576.86	0	0	0	3.991	4.012	4.335	0	0	0	-12.2761	7.54166e-274	1.29605e-270	PHD finger protein	0	0
TraesCS2B02G076900	3375.42	3675.23	3406.29	149.932	139.969	105.637	13.305	13.284	14.423	0.649	0.516	0.413	-4.86152	0	0	E3 ubiquitin-protein ligase	PF00632	PF00632: HECT-domain (ubiquitin-transferase)
TraesCS2B02G077100	58.355	82.297	58.399	0	0	0	2.002	2.594	2.125	0	0	0	-9.12059	2.88661e-40	7.35262e-38	Heavy metal-associated domain containing protein, expressed	PF00403	PF00403: Heavy-metal-associated domain
TraesCS2B02G077200	91.322	93.219	100.288	0	0	0	1.74	1.633	2.037	0	0	0	-9.64656	1.48485e-55	5.37566e-53	Prostaglandin E synthase 2	PF13417	PF13417: Glutathione S-transferase, N-terminal domain
TraesCS2B02G077300	379.078	399.822	331.65	0	0	1.032	3.917	3.801	3.788	0	0	0.017	-9.74406	1.36981e-186	1.60319e-183	mRNA-capping enzyme	PF00782; PF01331; PF03919	PF00782: Dual specificity phosphatase, catalytic domain; PF01331: mRNA capping enzyme, catalytic domain; PF03919: mRNA capping enzyme, C-terminal domain
TraesCS2B02G077700	15530.4	17406.2	13696	5.038	4.016	2.013	237.164	244.517	223.287	0.075	0.051	0.028	-12.1259	0	0	Aquaporin	PF00230	PF00230: Major intrinsic protein
TraesCS2B02G078200	9067.5	9311.32	7740.62	147.698	105.064	124.494	206.569	195.077	187.819	3.266	2.011	2.584	-6.24307	0	0	40S ribosomal protein S6	PF01092	PF01092: Ribosomal protein S6e
TraesCS2B02G078300	13879.4	15118	12638.1	332.462	297.778	291.278	393.728	394.319	381.11	9.133	7.126	7.524	-5.62973	0	0	40S ribosomal protein S6	PF01092	PF01092: Ribosomal protein S6e
TraesCS2B02G078400	1023.89	1106	923.703	6.358	9.447	3.177	12.453	12.376	12.006	0.075	0.096	0.035	-7.43854	0	0	Rho GTPase-activating protein	PF00786; PF00620	PF00786: P21-Rho-binding domain; PF00620: RhoGAP domain
TraesCS2B02G078500	128.856	117	112.754	0	0	0	1.905	1.591	1.779	0	0	0	-9.97643	1.67677e-69	7.74296e-67	Ubiquitin thioesterase	PF10275	PF10275: Peptidase C65 Otubain
TraesCS2B02G078600	9	15	8.026	1.001	0	0	0.176	0.27	0.167	0.019	0	0	-4.6638	1.18584e-06	3.56023e-05	Alcohol dehydrogenase, putative	PF08240; PF00107	PF08240: Alcohol dehydrogenase GroES-like domain; PF00107: Zinc-binding dehydrogenase
TraesCS2B02G078700	32.046	18.015	16	0	0	0	0.553	0.286	0.295	0	0	0	-7.54212	1.91852e-13	1.31349e-11	Alcohol dehydrogenase, putative	PF08240; PF00107	PF08240: Alcohol dehydrogenase GroES-like domain; PF00107: Zinc-binding dehydrogenase
TraesCS2B02G078800	10	3.173	12.002	0	0	0	0.214	0.063	0.274	0	0	0	-6.18762	1.96253e-05	0.000455997	Expansin	PF03330; PF01357	PF03330: Lytic transglycolase; PF01357: Pollen allergen
TraesCS2B02G078900	1.858	7.254	3.243	0	0	1.927	0.052	0.188	0.096	0	0	0.049	-2.57171	0.0402127	0.235106	Ribulose bisphosphate carboxylase small chain	PF12338; PF00101	PF12338: Ribulose-1,5-bisphosphate carboxylase small subunit; PF00101: Ribulose bisphosphate carboxylase, small chain
TraesCS2B02G079100	16368.4	19439.5	17921.7	11.06	5.011	7.662	201.008	219.623	235.175	0.132	0.051	0.086	-11.2602	0	0	Ribulose bisphosphate carboxylase small chain	PF12338; PF00101	PF12338: Ribulose-1,5-bisphosphate carboxylase small subunit; PF00101: Ribulose bisphosphate carboxylase, small chain
TraesCS2B02G079200	9692.26	11675.6	10862.1	10.212	3.039	8.126	283.882	314.35	338.098	0.289	0.075	0.217	-10.671	0	0	Ribulose bisphosphate carboxylase small chain	PF12338; PF00101	PF12338: Ribulose-1,5-bisphosphate carboxylase small subunit; PF00101: Ribulose bisphosphate carboxylase, small chain
TraesCS2B02G079300	826.201	1010.61	1006.32	1.001	1.001	2.002	28.794	32.365	37.197	0.038	0.033	0.063	-9.47895	0	0	Ribulose bisphosphate carboxylase small chain	PF12338; PF00101	PF12338: Ribulose-1,5-bisphosphate carboxylase small subunit; PF00101: Ribulose bisphosphate carboxylase, small chain
TraesCS2B02G079400	7283.3	9372.04	9289.88	6.192	1.212	2.47	206.07	243.809	279.415	0.17	0.029	0.064	-11.4446	0	0	Ribulose bisphosphate carboxylase small chain	PF12338; PF00101	PF12338: Ribulose-1,5-bisphosphate carboxylase small subunit; PF00101: Ribulose bisphosphate carboxylase, small chain
TraesCS2B02G079500	14964.2	17581	16013.8	14.976	4.433	6.834	430.713	465.169	489.908	0.417	0.108	0.179	-10.9705	0	0	Ribulose bisphosphate carboxylase small chain	PF12338; PF00101	PF12338: Ribulose-1,5-bisphosphate carboxylase small subunit; PF00101: Ribulose bisphosphate carboxylase, small chain
TraesCS2B02G079600	381.839	377.641	308.932	0	0	0	6.915	6.29	5.967	0	0	0	-11.5467	1.62375e-172	1.77778e-169	Coiled-coil domain-containing protein 6	0	0
TraesCS2B02G079700	293.752	383	348.755	0	0	0	3.638	4.364	4.616	0	0	0	-11.4893	2.56953e-155	2.42255e-152	Eukaryotic aspartyl protease family protein	PF14543; PF14541	PF14543: Xylanase inhibitor N-terminal; PF14541: Xylanase inhibitor C-terminal
TraesCS2B02G079900	72.136	59	56.224	0	0	0	1.519	1.142	1.261	0	0	0	-9.04104	2.74617e-38	6.61044e-36	Thioredoxin protein	0	0
TraesCS2B02G080000	1102.64	1384.51	1062.57	0	0	0	11.421	13.194	11.767	0	0	0	-13.2756	0	0	Glucose-6-phosphate 1-dehydrogenase	PF00479; PF02781	PF00479: Glucose-6-phosphate dehydrogenase, NAD binding domain; PF02781: Glucose-6-phosphate dehydrogenase, C-terminal domain
TraesCS2B02G080100	124	171.097	160.602	0	0	0	0.748	0.95	1.038	0	0	0	-10.3203	2.65903e-77	1.35205e-74	Receptor-kinase, putative	PF08263; PF13855; PF00069	PF08263: Leucine rich repeat N-terminal domain; PF13855: Leucine rich repeat; PF00069: Protein kinase domain
TraesCS2B02G080200	372.635	375.644	337.604	11	27.094	10.096	1.986	1.842	1.927	0.057	0.12	0.049	-4.6267	2.8847e-128	2.23792e-125	Receptor-kinase, putative	PF13855; PF00069	PF13855: Leucine rich repeat; PF00069: Protein kinase domain
TraesCS2B02G080300	14	16	16	0	0	0	0.153	0.161	0.187	0	0	0	-7.02292	2.26338e-11	1.27134e-09	Receptor-kinase, putative	PF13855; PF00069	PF13855: Leucine rich repeat; PF00069: Protein kinase domain
TraesCS2B02G080400	131.671	129.625	137.034	1	0	1	0.738	0.668	0.822	0.005	0	0.005	-7.52286	1.12547e-73	5.47662e-71	Receptor-kinase, putative	PF08263; PF13855; PF00560; PF00069	PF08263: Leucine rich repeat N-terminal domain; PF13855: Leucine rich repeat; PF00560: Leucine Rich Repeat; PF00069: Protein kinase domain
TraesCS2B02G080500	1.728	4	3	0	0	0	0.025	0.054	0.047	0	0	0	-4.66603	0.011258	0.0957536	Glycosyltransferase	PF00201	PF00201: UDP-glucoronosyl and UDP-glucosyl transferase
TraesCS2B02G080600	1	1.006	5.017	0	0	0	0.012	0.011	0.066	0	0	0	-4.39999	0.0468304	0.260943	Receptor-kinase, putative	PF13855; PF00069	PF13855: Leucine rich repeat; PF00069: Protein kinase domain
TraesCS2B02G080700	120.794	131.636	125.933	1.046	1.018	0	0.637	0.639	0.711	0.005	0.004	0	-7.40934	7.57532e-73	3.63409e-70	Receptor-kinase, putative	PF08263; PF13855; PF00069	PF08263: Leucine rich repeat N-terminal domain; PF13855: Leucine rich repeat; PF00069: Protein kinase domain
TraesCS2B02G081000	57.081	23.586	38.095	0	0	0	1.34	0.509	0.952	0	0	0	-8.3969	1.00982e-19	1.08979e-17	Leucine-rich repeat receptor-like protein kinase family protein	PF08263; PF13855	PF08263: Leucine rich repeat N-terminal domain; PF13855: Leucine rich repeat
TraesCS2B02G081100	33.325	21.294	26.504	0	0	0	0.688	0.404	0.583	0	0	0	-7.84212	2.72301e-17	2.54253e-15	protein kinase family protein	PF00069	PF00069: Protein kinase domain
TraesCS2B02G081300	367.534	394	311	8.026	9.015	4.01	2.011	1.984	1.822	0.043	0.041	0.02	-5.78157	7.41276e-153	6.84612e-150	Receptor-kinase, putative	PF08263; PF00560; PF13855; PF00069	PF08263: Leucine rich repeat N-terminal domain; PF00560: Leucine Rich Repeat; PF13855: Leucine rich repeat; PF00069: Protein kinase domain
TraesCS2B02G081400	3.31	1	6.039	0	0	0	0.045	0.013	0.088	0	0	0	-4.93691	0.00885313	0.079914	Glycosyltransferase	PF00201	PF00201: UDP-glucoronosyl and UDP-glucosyl transferase
TraesCS2B02G081600	352.277	384	366	0	0	1	10.59	10.611	11.69	0	0	0.027	-9.7694	2.87381e-182	3.30642e-179	50S ribosomal protein L30	PF00327	PF00327: Ribosomal protein L30p/L7e
TraesCS2B02G081700	60.329	72.953	60.966	8	7	5	0.361	0.402	0.391	0.047	0.035	0.027	-3.39111	5.84505e-26	8.92622e-24	Receptor-kinase, putative	PF13855; PF00069	PF13855: Leucine rich repeat; PF00069: Protein kinase domain
TraesCS2B02G081900	88.298	112.903	89.866	0	0	0	0.745	0.914	0.96	0	0	0	-9.67067	1.00926e-57	3.78509e-55	Leucine-rich repeat receptor-like protein kinase family protein||Leucine-rich receptor-like protein kinase family protein	PF08263; PF00560; PF13855	PF08263: Leucine rich repeat N-terminal domain; PF00560: Leucine Rich Repeat; PF13855: Leucine rich repeat
TraesCS2B02G082100	149	134	90	0	0	0	0.936	0.775	0.605	0	0	0	-10.0257	4.49475e-61	1.81074e-58	Receptor-kinase, putative	PF08263; PF13855; PF00069	PF08263: Leucine rich repeat N-terminal domain; PF13855: Leucine rich repeat; PF00069: Protein kinase domain
TraesCS2B02G082200	20	11	5	0	0	0	0.735	0.371	0.195	0	0	0	-6.66406	3.92525e-07	1.28441e-05	Protein kinase family protein	PF00069	PF00069: Protein kinase domain
TraesCS2B02G082400	32	28	22	0	0	0	0.435	0.35	0.32	0	0	0	-7.84889	1.8902e-18	1.89807e-16	MYB-related transcription factor	PF00249	PF00249: Myb-like DNA-binding domain
TraesCS2B02G082500	13436	14563.6	13105.9	44.228	29.679	24.941	40.137	40.039	41.958	0.129	0.073	0.068	-8.83209	0	0	Acetyl-CoA carboxylase	PF00289; PF02786; PF02785; PF00364; PF08326; PF01039	PF00289: Biotin carboxylase, N-terminal domain; PF02786: Carbamoyl-phosphate synthase L chain, ATP binding domain; PF02785: Biotin carboxylase C-terminal domain; PF00364: Biotin-requiring enzyme; PF08326: Acetyl-CoA carboxylase, central region; PF01039: Carboxyl transferase domain
TraesCS2B02G082700	3372.25	3762.16	3409.76	11.165	9.096	6.09	21.566	22.14	23.345	0.07	0.048	0.036	-8.76258	0	0	FACT complex subunit SPT16	PF14826; PF00557; PF08644; PF08512	PF14826: FACT complex subunit SPT16 N-terminal lobe domain; PF00557: Metallopeptidase family M24; PF08644: FACT complex subunit (SPT16/CDC68); PF08512: Histone chaperone Rttp106-like
TraesCS2B02G082800	123.538	122.259	106	0	0	0	4.896	4.451	4.448	0	0	0	-9.94637	4.54482e-70	2.11308e-67	INO80 complex subunit C	PF08265	PF08265: YL1 nuclear protein C-terminal domain
TraesCS2B02G083000	120	108	87	0	0	0	1.979	1.639	1.531	0	0	0	-9.78603	3.06461e-59	1.19558e-56	F-box protein	PF03478	PF03478: Protein of unknown function (DUF295)
TraesCS2B02G083100	24	14	35	0	0	0	0.197	0.106	0.307	0	0	0	-7.70726	2.07984e-13	1.41963e-11	Ubiquitin carboxyl-terminal hydrolase 2	PF13968; PF04578	PF13968: Domain of unknown function (DUF4220); PF04578: Protein of unknown function, DUF594
TraesCS2B02G083700	4	5	4	0	0	1	0.056	0.065	0.06	0	0	0.013	-3.39752	0.0065314	0.063437	Glycosyltransferase	PF00201	PF00201: UDP-glucoronosyl and UDP-glucosyl transferase
TraesCS2B02G083800	112.362	106.261	85.568	2.002	1.008	5.044	2.926	2.545	2.371	0.051	0.022	0.12	-5.30852	1.87513e-49	5.9203e-47	Lactoylglutathione lyase	PF00903	PF00903: Glyoxalase/Bleomycin resistance protein/Dioxygenase superfamily
TraesCS2B02G083900	22.289	14.296	9.219	0	0	0	0.366	0.226	0.151	0	0	0	-7.01206	7.41545e-10	3.58272e-08	CW7 protein, putative	PF09741	PF09741: Uncharacterized conserved protein (DUF2045)
TraesCS2B02G084200	3.044	6.15	5.087	0	0	0	0.031	0.058	0.056	0	0	0	-5.35568	0.000571995	0.0087707	Glycerol-3-phosphate dehydrogenase	PF01266; PF16901	PF01266: FAD dependent oxidoreductase; PF16901: C-terminal domain of alpha-glycerophosphate oxidase
TraesCS2B02G084600	4	1	3	0	0	0	0.07	0.016	0.056	0	0	0	-4.56375	0.0227868	0.159637	Alcohol dehydrogenase, putative	PF08240; PF00107	PF08240: Alcohol dehydrogenase GroES-like domain; PF00107: Zinc-binding dehydrogenase
TraesCS2B02G084900	26	35	38	1	0	1	0.744	0.803	1.361	0.027	0	0.026	-5.51668	1.47227e-18	1.48831e-16	Disease resistance protein (TIR-NBS-LRR class) family||Disease resistance protein RPP13	PF00931	PF00931: NB-ARC domain
TraesCS2B02G085000	1273.17	1413.47	1220.81	24.939	33.961	31.01	8.071	8.198	8.426	0.174	0.201	0.202	-5.57443	0	0	Disease resistance protein (TIR-NBS-LRR class) family	PF00931	PF00931: NB-ARC domain
TraesCS2B02G085700	0	3	0	13.07	9.431	20.96	0	0.043	0	0.2	0.124	0.301	3.59213	4.43826e-06	0.000119505	Flavin-containing monooxygenase	PF00743	PF00743: Flavin-binding monooxygenase-like
TraesCS2B02G086100	3.09	0	0	12.558	7.017	11.268	0.041	0	0	0.162	0.077	0.136	3.05425	0.000219559	0.00383284	Flavin-containing monooxygenase	PF00743	PF00743: Flavin-binding monooxygenase-like
TraesCS2B02G091200	0	0	1	7	9	6.094	0	0	0.018	0.112	0.124	0.091	3.90506	0.000187131	0.00334008	IAA-amino acid hydrolase ILR1	PF01546; PF07687	PF01546: Peptidase family M20/M25/M40; PF07687: Peptidase dimerisation domain
TraesCS2B02G091400	15	11	20	2	6	14	0.281	0.189	0.399	0.036	0.094	0.239	-1.20709	0.033987	0.210338	L-lactate dehydrogenase	PF00056; PF02866	PF00056: lactate/malate dehydrogenase, NAD binding domain; PF02866: lactate/malate dehydrogenase, alpha/beta C-terminal domain
TraesCS2B02G094600	10	9	8	2	2	5	0.257	0.213	0.219	0.05	0.043	0.117	-1.67936	0.00763835	0.0714269	P53/DNA damage-regulated protein	0	0
TraesCS2B02G098100	62	91.798	97.371	291.526	246	199.805	1.169	1.592	1.957	5.344	3.884	3.433	1.41862	9.12003e-13	5.8542e-11	Peroxidase	PF00141	PF00141: Peroxidase
TraesCS2B02G098200	2	2.019	13.103	47.062	55	47.048	0.04	0.037	0.28	0.917	0.925	0.86	2.94231	2.47782e-12	1.52838e-10	Peroxidase	PF00141	PF00141: Peroxidase
TraesCS2B02G098400	50	75.564	94.601	310.005	408.169	260.903	0.809	1.125	1.634	4.885	5.522	3.849	1.9993	1.06343e-23	1.42241e-21	Peroxidase	PF00141	PF00141: Peroxidase
TraesCS2B02G098600	33	39	48.097	157.08	184.354	144	0.647	0.703	1.005	2.993	3.029	2.572	1.86805	3.95399e-21	4.64766e-19	Peroxidase	PF00141	PF00141: Peroxidase
TraesCS2B02G098700	1	2.017	0	3.002	10	4.004	0.018	0.034	0	0.054	0.155	0.067	2.21646	0.0278608	0.184026	Peroxidase	PF00141	PF00141: Peroxidase
TraesCS2B02G101200	74	59	46.937	26	35	33	1.014	0.744	0.687	0.347	0.4	0.412	-1.07367	3.26013e-05	0.000718282	Phospho-N-acetylmuramoyl-pentapeptide-transferase	PF07762	PF07762: Protein of unknown function (DUF1618)
TraesCS2B02G103500	242.74	275.503	319.676	786.918	951.07	798.694	4.313	4.502	6.059	13.663	14.141	12.98	1.45091	4.83618e-36	1.06587e-33	Isoflavone reductase-like protein	PF05368	PF05368: NmrA-like family
TraesCS2B02G103700	171	115	198	328	420	337	3.518	2.176	4.341	6.557	7.246	6.317	1.00506	1.6585e-08	6.79225e-07	Sulfotransferase	PF00685	PF00685: Sulfotransferase domain
TraesCS2B02G107900	14	14	10	47	58	20	0.196	0.18	0.149	0.641	0.677	0.255	1.56659	8.22819e-05	0.00163221	F-box family protein	PF00646; PF08268	PF00646: F-box domain; PF08268: F-box associated domain
TraesCS2B02G108300	13	7	1	2	2	0	0.215	0.107	0.018	0.032	0.028	0	-2.40732	0.0224141	0.157816	Pleckstrin homology domain-containing family A member 8	PF07893	PF07893: Protein of unknown function (DUF1668)
TraesCS2B02G109800	27	26	12	49	62	38	0.538	0.477	0.255	0.949	1.036	0.69	1.05698	0.00054467	0.00840745	Hexosyltransferase	PF01501	PF01501: Glycosyl transferase family 8
TraesCS2B02G118000	1227.37	1218.68	1045.47	453.795	650.31	714.847	17.438	15.928	15.863	6.283	7.711	9.26	-1.08322	2.68764e-21	3.18119e-19	Dof zinc finger protein	PF02701	PF02701: Dof domain, zinc finger
TraesCS2B02G120600	597.621	576.298	542.191	232.637	230.075	237.642	4.371	3.879	4.244	1.663	1.397	1.586	-1.43019	5.30926e-40	1.33235e-37	ATP-dependent RNA helicase DeaD	PF00270; PF00271; PF16124; PF09382; PF00570; PF14493	PF00270: DEAD/DEAH box helicase; PF00271: Helicase conserved C-terminal domain; PF16124: RecQ zinc-binding; PF09382: RQC domain; PF00570: HRDC domain; PF14493: Helix-turn-helix domain
TraesCS2B02G121400	1	1	0	25.537	28.245	16.473	0.016	0.015	0	0.4	0.38	0.242	4.76788	3.56998e-12	2.17244e-10	F-box family protein	PF12937	PF12937: F-box-like
TraesCS2B02G124100	279.304	242.514	179.597	99.026	143.911	136	5.545	4.428	3.801	1.911	2.395	2.461	-1.02783	6.59414e-10	3.2053e-08	Non-specific serine/threonine protein kinase	PF00069; PF03822	PF00069: Protein kinase domain; PF03822: NAF domain
TraesCS2B02G124800	0	0	1	3	1	8	0	0	0.022	0.059	0.017	0.149	3.05934	0.0325548	0.204457	Peroxidase	PF00141	PF00141: Peroxidase
TraesCS2B02G125300	0	3	0	6	3	6	0	0.083	0	0.175	0.076	0.165	2.09483	0.0429032	0.245663	Peroxidase	PF00141	PF00141: Peroxidase
TraesCS2B02G125600	183.415	210.411	201.127	352.717	472.02	511	3.041	3.209	3.559	5.694	6.544	7.724	1.02342	1.2028e-14	9.23094e-13	Peroxidase	PF00141	PF00141: Peroxidase
TraesCS2B02G125800	38	41	64.534	85	120.56	131	0.789	0.783	1.428	1.715	2.1	2.479	1.07391	1.1052e-05	0.000273556	Peroxidase	PF00141	PF00141: Peroxidase
TraesCS2B02G131300	16	2	10.015	1	1.001	3	0.626	0.072	0.415	0.038	0.033	0.107	-2.55597	0.0058287	0.0581555	Universal stress protein	PF00582	PF00582: Universal stress protein family
TraesCS2B02G132300	2	0	1	5	11	11	0.03	0	0.016	0.074	0.14	0.153	2.87591	0.000518521	0.00805815	UDP-glycosyltransferase	PF00201	PF00201: UDP-glucoronosyl and UDP-glucosyl transferase
TraesCS2B02G137500	8	4	4	11	14	14	0.11	0.053	0.062	0.155	0.169	0.175	1.12657	0.0342805	0.211556	Ankyrin repeat protein-like	PF12796; PF07719	PF12796: Ankyrin repeats (3 copies); PF07719: Tetratricopeptide repeat
TraesCS2B02G140700	2	0	2	3	9	5	0.059	0	0.063	0.086	0.225	0.135	1.82904	0.048845	0.267981	Dynein assembly factor with WDR repeat domains 1	PF04578	PF04578: Protein of unknown function, DUF594
TraesCS2B02G141300	62	29	40	20	28	20	1.342	0.577	0.922	0.42	0.509	0.394	-1.09469	0.00105957	0.0146921	ARID/bright DNA-binding domain protein	0	0
TraesCS2B02G141400	23	9	7	2	11	4	0.591	0.212	0.191	0.05	0.238	0.094	-1.34443	0.0419191	0.241691	translation initiation factor 3 subunit I	0	0
TraesCS2B02G143500	2	3	0.5	3	12	10	0.56	0.747	0.143	0.801	3.091	2.629	1.96895	0.0171811	0.130962	DNA-directed RNA polymerase subunit beta'	0	0
TraesCS2B02G145400	0	1	0	4	1	5	0	0.018	0	0.075	0.016	0.088	2.83081	0.0461657	0.25845	Collagen, type IV, alpha 5	0	0
TraesCS2B02G158800	0	1	0	5	1	6	0	0.01	0	0.054	0.009	0.061	3.0897	0.0258182	0.174299	Lectin receptor kinase	PF00139; PF00069	PF00139: Legume lectin domain; PF00069: Protein kinase domain
TraesCS2B02G159800	12.903	11	17	4	6	3	0.155	0.122	0.218	0.047	0.06	0.033	-1.77446	0.000985254	0.0138283	Terpene synthase	PF01397; PF03936	PF01397: Terpene synthase, N-terminal domain; PF03936: Terpene synthase family, metal binding domain
TraesCS2B02G160100	4	9	7.553	1	5	2	0.107	0.173	0.187	0.017	0.113	0.049	-1.46666	0.0497491	0.271234	Lipase	PF01764	PF01764: Lipase (class 3)
TraesCS2B02G163300	55	45	32.264	17	19	25	0.881	0.677	0.559	0.293	0.229	0.367	-1.24622	4.61137e-05	0.000977598	Protein DETOXIFICATION	PF01554	PF01554: MatE
TraesCS2B02G163600	8	0	6	44.02	7	4.431	0.104	0	0.084	0.559	0.076	0.053	1.84828	0.0366294	0.220921	Hexosyltransferase	PF01501	PF01501: Glycosyl transferase family 8
TraesCS2B02G172500	3	1	4	10	25	14.077	0.059	0.018	0.084	0.191	0.412	0.252	2.401	0.000149023	0.00274107	Carboxyl methyltransferase	PF03492	PF03492: SAM dependent carboxyl methyltransferase
TraesCS2B02G178400	206	169.557	174	59	121	98.556	4.283	3.234	3.859	1.189	2.105	1.866	-1.13383	2.98386e-09	1.35575e-07	Haloacid dehalogenase-like hydrolase family protein	PF13419	PF13419: Haloacid dehalogenase-like hydrolase
TraesCS2B02G182900	3	4	6.103	14.157	20.183	6.04	0.077	0.094	0.166	0.35	0.434	0.14	1.44505	0.0193965	0.142596	Ribonuclease	PF00445	PF00445: Ribonuclease T2 family
TraesCS2B02G184000	15	18	13	4	7	8	0.223	0.246	0.207	0.058	0.087	0.109	-1.39536	0.00292256	0.0336108	Glycosyltransferase	PF00201	PF00201: UDP-glucoronosyl and UDP-glucosyl transferase
TraesCS2B02G187400	166.894	190.308	157.262	383.394	451.12	353.671	2.335	2.397	2.324	5.229	5.568	4.644	1.0682	4.37542e-19	4.57995e-17	Transducin/WD40 repeat protein	PF00400	PF00400: WD domain, G-beta repeat
TraesCS2B02G188100	3	2	5	0	0	1	0.155	0.095	0.273	0	0	0.047	-3.04713	0.0248024	0.169682	nitric oxide synthase-interacting protein	0	0
TraesCS2B02G191500	38.066	55.445	31.401	20	16.825	24.409	0.894	1.197	0.785	0.456	0.332	0.522	-1.1487	0.000198919	0.00352327	Purple acid phosphatase	PF00149	PF00149: Calcineurin-like phosphoesterase
TraesCS2B02G192700	0	2	2	161	78	48	0	0.041	0.047	3.453	1.446	0.966	5.93353	2.87623e-22	3.5726e-20	cold regulated protein 27	0	0
TraesCS2B02G196700	0	0	0	4	0	4.48	0	0	0	0.327	0	0.349	4.53153	0.0357505	0.217179	DUF1677 family protein (DUF1677)	PF07911	PF07911: Protein of unknown function (DUF1677)
TraesCS2B02G199400	15	13.304	11.04	5.37	0	4	0.281	0.229	0.22	0.098	0	0.068	-2.14783	0.000417478	0.00669162	Pectinesterase	PF01095	PF01095: Pectinesterase
TraesCS2B02G202200	88.942	96.391	118.451	37.264	32.114	27	0.905	0.902	1.288	0.37	0.272	0.251	-1.79485	5.93689e-14	4.27592e-12	RNA-binding protein-like	PF02136; PF00076	PF02136: Nuclear transport factor 2 (NTF2) domain; PF00076: RNA recognition motif. (a.k.a. RRM, RBD, or RNP domain)
TraesCS2B02G202500	15	17	22	7	18	4.138	0.47	0.489	0.732	0.212	0.477	0.118	-1.04479	0.0296737	0.192011	SKP1-like 7	0	0
TraesCS2B02G205900	3	8	7	14	10.025	21	0.073	0.18	0.182	0.332	0.206	0.467	1.17955	0.0306595	0.196175	IgA FC receptor	0	0
TraesCS2B02G209200	46.753	66.71	37.598	150.852	117.097	98.923	0.653	0.857	0.561	2.052	1.364	1.259	1.15823	8.05106e-07	2.48587e-05	WRKY transcription factor, putative	PF03106	PF03106: WRKY DNA -binding domain
TraesCS2B02G211200	3.228	4	5	6.194	20.523	9.287	0.143	0.162	0.233	0.263	0.773	0.373	1.36758	0.0298059	0.192581	RING/FYVE/PHD-type zinc finger family protein	0	0
TraesCS2B02G212600	15	19.829	28.965	8	3	16	0.178	0.216	0.367	0.092	0.03	0.173	-1.36344	0.00827563	0.0759702	DUF936 family protein	PF06075	PF06075: Plant protein of unknown function (DUF936)
TraesCS2B02G218700	14	8	19	4.082	10	6	0.15	0.079	0.218	0.043	0.089	0.059	-1.18104	0.0339233	0.210087	Polyol transporter	PF00083	PF00083: Sugar (and other) transporter
TraesCS2B02G220500	19	18	8	61	32	37	0.19	0.165	0.085	0.594	0.266	0.337	1.41236	0.000200623	0.00354928	vacuolar sorting-associated protein (DUF946)	PF06101	PF06101: Plant protein of unknown function (DUF946)
TraesCS2B02G221100	24	36	23	69	75	80	0.285	0.394	0.292	0.801	0.743	0.868	1.29561	6.34846e-08	2.38551e-06	Lectin receptor kinase	PF00139; PF00069	PF00139: Legume lectin domain; PF00069: Protein kinase domain
TraesCS2B02G222900	128.257	88.942	90.849	452.379	422.616	389.835	2.409	1.537	1.82	8.264	6.649	6.674	1.90011	4.67433e-34	9.79323e-32	Receptor-like protein kinase	PF00069	PF00069: Protein kinase domain
TraesCS2B02G223800	15	21	20.388	60	42	48	0.473	0.609	0.683	1.83	1.12	1.378	1.27725	2.90522e-05	0.000647972	cDNA clone:J013105D21, full insert sequence	0	0
TraesCS2B02G224000	6.037	10	3.499	10.942	15.422	27.51	0.056	0.085	0.035	0.099	0.119	0.233	1.32047	0.0110756	0.0946469	Phenylalanine ammonia-lyase	PF00221	PF00221: Aromatic amino acid lyase
TraesCS2B02G224300	21.627	40.686	14.214	106.158	76.965	58.767	0.192	0.333	0.135	0.921	0.568	0.476	1.54707	1.40848e-06	4.1742e-05	Phenylalanine ammonia-lyase	PF00221	PF00221: Aromatic amino acid lyase
TraesCS2B02G225700	0	1	0	5	2	3	0	0.019	0	0.102	0.035	0.057	2.82369	0.0369891	0.222506	TNFAIP3-interacting protein 1	0	0
TraesCS2B02G233100	16	15	6	5	5.367	2	1.222	1.05	0.48	0.363	0.358	0.138	-1.67916	0.0067176	0.0648447	Wound-responsive family protein	PF12609	PF12609: Wound-induced protein
TraesCS2B02G236200	128.542	118.021	115.013	431.075	463.763	282.622	0.941	0.795	0.901	3.084	2.819	1.888	1.56104	5.20425e-20	5.71638e-18	Cellulose synthase-like protein	PF03552	PF03552: Cellulose synthase
TraesCS2B02G236900	0	1.153	3	26.055	6	6.757	0	0.008	0.025	0.197	0.038	0.048	3.01213	0.00147001	0.0192545	Serine/threonine-protein kinase	PF01453; PF00954; PF08276; PF07714	PF01453: D-mannose binding lectin; PF00954: S-locus glycoprotein domain; PF08276: PAN-like domain; PF07714: Protein tyrosine kinase
TraesCS2B02G240100	719.902	624.347	575.705	2660.01	3704.85	3025.66	9.966	8.252	8.743	36.104	43.908	39.218	2.14267	9.68739e-110	6.447e-107	Beta-amylase	PF01373	PF01373: Glycosyl hydrolase family 14
TraesCS2B02G241600	129.891	114	89	59	52	69	1.413	1.141	1.035	0.626	0.471	0.685	-1.0173	1.05183e-06	3.18821e-05	Receptor-like protein kinase, putative,expressed	PF01657; PF00069	PF01657: Salt stress response/antifungal; PF00069: Protein kinase domain
TraesCS2B02G241900	19	22	21	12	5	15	0.2	0.213	0.237	0.142	0.044	0.144	-1.07312	0.0129324	0.106183	Receptor-like protein kinase, putative,expressed||Cysteine-rich receptor kinase	PF01657; PF07714	PF01657: Salt stress response/antifungal; PF07714: Protein tyrosine kinase
TraesCS2B02G242600	8	8	4	16	18	24	0.083	0.076	0.044	0.161	0.155	0.226	1.38696	0.00193537	0.0241633	Protein kinase	PF07714	PF07714: Protein tyrosine kinase
TraesCS2B02G243500	3	1	1	6	4	9	0.06	0.018	0.021	0.117	0.067	0.164	1.72545	0.0434503	0.247699	Ankyrin repeat protein-like	PF12796	PF12796: Ankyrin repeats (3 copies)
TraesCS2B02G244100	24.735	19.848	11.396	83.781	45.741	23.092	0.614	0.453	0.301	2.017	0.955	0.522	1.33095	0.00216447	0.0264692	Glutathione S-transferase	PF13417; PF13410	PF13417: Glutathione S-transferase, N-terminal domain; PF13410: Glutathione S-transferase, C-terminal domain
TraesCS2B02G247300	123	158.54	173.215	1120.1	871	746	1.283	1.521	1.931	11.401	7.558	7.095	2.45733	5.013e-46	1.47312e-43	Heat-shock protein, putative	PF00011	PF00011: Hsp20/alpha crystallin family
TraesCS2B02G260500	31.263	45.421	37	75.509	106.25	70.305	6.275	8.215	7.537	14.26	19.621	12.778	1.00379	1.426e-05	0.00034253	Thioredoxin	PF00085	PF00085: Thioredoxin
TraesCS2B02G276100	50	29	25	263.63	55	40.595	1.141	0.609	0.608	5.843	1.055	0.844	1.70159	0.00155089	0.0200852	HTH-type transcriptional regulator	PF14009	PF14009: Domain of unknown function (DUF4228)
TraesCS2B02G276600	9	4	8	12	21	21	0.543	0.221	0.507	0.691	1.093	1.149	1.19678	0.0112181	0.0955036	F-box family protein	PF12937	PF12937: F-box-like
TraesCS2B02G277600	60.636	77.142	121.785	217.597	216.352	205.441	0.687	0.804	1.474	2.404	2.04	2.121	1.15106	7.58789e-08	2.81108e-06	Nitrate transporter 1.2	PF00854	PF00854: POT family
TraesCS2B02G289900	96.854	97.422	36.173	1045.82	165.899	116.79	1.669	1.544	0.665	17.535	2.391	1.834	2.4742	3.30795e-05	0.000727282	Basic helix-loop-helix (BHLH) Transcription Factor	PF00010	PF00010: Helix-loop-helix DNA-binding domain
TraesCS2B02G294500	3687.68	4307.97	2875.23	758.849	1448.94	1123.42	36.922	39.686	30.784	7.418	12.07	10.26	-1.85209	4.66604e-40	1.17528e-37	Peptidylprolyl isomerase	PF00254; PF00515	PF00254: FKBP-type peptidyl-prolyl cis-trans isomerase; PF00515: Tetratricopeptide repeat
TraesCS2B02G295000	16	11	16	3	12.341	6	2.487	1.548	2.547	0.439	1.743	0.84	-1.15947	0.0268951	0.179552	DNA-directed RNA polymerase subunit beta	PF05498	PF05498: Rapid ALkalinization Factor (RALF)
TraesCS2B02G297300	13	17	8	0	0	0	0.24	0.288	0.157	0	0	0	-6.7368	8.76059e-09	3.73192e-07	GDSL esterase/lipase	PF00657	PF00657: GDSL-like Lipase/Acylhydrolase
TraesCS2B02G298300	3	3	4	0	1	0	0.07	0.064	0.099	0	0.02	0	-3.04518	0.0286785	0.187665	F-box/kelch-repeat protein	PF01344; PF07646	PF01344: Kelch motif; PF07646: Kelch motif
TraesCS2B02G310100	13.599	1.089	15.225	0	0	0	0.248	0.018	0.297	0	0	0	-6.44789	3.85942e-05	0.000833943	Late embryogenesis abundant protein	PF06830	PF06830: Root cap
TraesCS2B02G318100	78.163	89.24	96.195	3.046	8.077	14	0.668	0.702	0.88	0.025	0.057	0.109	-3.51611	7.97091e-29	1.39994e-26	Cellulose synthase family protein, expressed	PF03552	PF03552: Cellulose synthase
TraesCS2B02G318900	561.203	432.292	385.481	0	0	0	13.347	9.455	9.762	0	0	0	-11.9178	7.45647e-163	7.78702e-160	Cytochrome P450, putative	PF00067	PF00067: Cytochrome P450
TraesCS2B02G319000	1022.76	1104.55	921.509	0	0	0	17.72	17.603	17.034	0	0	0	-13.0592	0	0	Cytochrome P450, putative	PF00067	PF00067: Cytochrome P450
TraesCS2B02G329600	634.36	869.132	1074.5	127.451	231.584	526.253	5.129	6.466	9.296	1.007	1.555	3.882	-1.69307	2.79574e-07	9.39964e-06	Ferric reduction oxidase 7	PF01794; PF08022; PF08030	PF01794: Ferric reductase like transmembrane component; PF08022: FAD-binding domain; PF08030: Ferric reductase NAD binding domain
TraesCS2B02G333600	170.226	147.704	145.637	545.752	208.507	253.031	1.142	0.912	1.046	3.579	1.16	1.548	1.0124	0.000372407	0.0060608	Lipoxygenase	PF01477; PF00305	PF01477: PLAT/LH2 domain; PF00305: Lipoxygenase
TraesCS2B02G335400	3773.46	4077.76	3788.93	1670.28	2196.88	2266.82	35.617	35.4	38.238	15.409	17.25	19.534	-1.06763	1.68555e-34	3.58676e-32	Zeaxanthin epoxidase, chloroplastic	PF01494; PF00498	PF01494: FAD binding domain; PF00498: FHA domain
TraesCS2B02G336100	2	3	2	7	7	9	0.241	0.331	0.25	0.57	0.76	0.816	1.53454	0.0247008	0.169187	Dihydrofolate reductase	PF03959	PF03959: Serine hydrolase (FSH1)
TraesCS2B02G337300	11	13	15.441	7	4.322	7.5	0.135	0.146	0.202	0.084	0.044	0.084	-1.18765	0.0207362	0.149538	WEB family protein, chloroplastic	0	0
TraesCS2B02G338500	92.362	95	82	36	41.672	66	1.271	1.203	1.206	0.483	0.479	0.828	-1.04124	5.67606e-06	0.000149167	Sugar transporter, putative	PF00083	PF00083: Sugar (and other) transporter
TraesCS2B02G339500	7	3	3	0	2	1	0.314	0.123	0.142	0	0.076	0.041	-2.13111	0.0486993	0.267512	Agmatine coumaroyltransferase	0	0
TraesCS2B02G341200	129.698	104.247	121.738	282.34	318.861	266.316	2.215	1.638	2.219	4.693	4.555	4.146	1.1416	3.19554e-15	2.58544e-13	Aldose 1-epimerase	PF01263	PF01263: Aldose 1-epimerase
TraesCS2B02G353400	1	0	1.014	5.378	1.071	6.679	0.016	0	0.017	0.084	0.014	0.098	2.38829	0.0437052	0.248776	Beta-glucosidase	PF00232	PF00232: Glycosyl hydrolase family 1
TraesCS2B02G358900	52.953	66.963	65	15.92	11	16	0.959	1.115	1.256	0.28	0.167	0.264	-2.23259	2.50547e-14	1.86383e-12	rRNA N-glycosidase	0	0
TraesCS2B02G359600	130.54	132.786	55.139	15	41.494	48.558	2.41	2.255	1.086	0.269	0.642	0.817	-1.73087	2.27715e-07	7.7696e-06	BTB/POZ and TAZ domain protein	PF00651; PF02135	PF00651: BTB/POZ domain; PF02135: TAZ zinc finger
TraesCS2B02G361200	2	2	2	5	9	6	0.038	0.035	0.04	0.092	0.142	0.103	1.53558	0.0388822	0.229811	Short-chain dehydrogenase/reductase 3	PF00106	PF00106: short chain dehydrogenase
TraesCS2B02G362300	96.775	129.192	66.694	217.733	188.737	268.472	0.879	1.079	0.648	1.931	1.425	2.224	1.08654	3.57864e-08	1.39651e-06	Phospholipase A1-II 7	0	0
TraesCS2B02G364000	0	0	0	0	9	1	0	0	0	0	0.096	0.012	4.65571	0.0441592	0.25053	Malate synthase	PF01274	PF01274: Malate synthase
TraesCS2B02G365600	2.378	4.161	0	0	0	0	0.609	0.956	0	0	0	0	-4.2422	0.0484765	0.266772	SET domain group 26	0	0
TraesCS2B02G367300	455.263	424.886	377.066	68.445	145.707	187.817	7.372	6.323	6.512	1.09	1.968	2.767	-1.79321	3.23375e-17	3.00496e-15	B-box zinc finger protein	PF00643	PF00643: B-box zinc finger
TraesCS2B02G372400	0	0	0	0	0	198.029	0	0	0	0	0	1.329	8.99941	2.11885e-05	0.000488722	DNA mismatch repair protein mutS	PF01624; PF05188; PF05192; PF05190; PF00488	PF01624: MutS domain I; PF05188: MutS domain II; PF05192: MutS domain III; PF05190: MutS family domain IV; PF00488: MutS domain V
TraesCS2B02G374300	38.281	32.845	8.324	0	0	0	1.66	1.308	0.382	0	0	0	-7.78528	1.19063e-12	7.57114e-11	Ribosomal protein	PF00687	PF00687: Ribosomal protein L1p/L10e family
TraesCS2B02G383600	64.468	64.493	64.68	13.636	26.93	50.943	0.677	0.623	0.726	0.14	0.235	0.488	-1.22304	0.000163326	0.00296955	Ammonium transporter	PF00909	PF00909: Ammonium Transporter Family
TraesCS2B02G385200	160.96	129.822	119	49	83	74	3.832	2.842	3.017	1.132	1.661	1.605	-1.13767	7.08677e-09	3.05921e-07	Caleosin	PF05042	PF05042: Caleosin related protein
TraesCS2B02G388200	11	8	16	19	36.942	24	0.223	0.149	0.343	0.374	0.628	0.442	1.02366	0.0100181	0.0877984	Short chain dehydrogenase/reductase	PF00106	PF00106: short chain dehydrogenase
TraesCS2B02G388600	0	0	0	1	1	9	0	0	0	0.022	0.019	0.187	4.86921	0.0185425	0.138212	Short chain dehydrogenase/reductase	PF00106	PF00106: short chain dehydrogenase
TraesCS2B02G393900	15	16	3	62	26	18	0.204	0.201	0.044	0.823	0.296	0.224	1.54234	0.00348973	0.0388278	UDP-glycosyltransferase	PF00201	PF00201: UDP-glucoronosyl and UDP-glucosyl transferase
TraesCS2B02G396100	5	10	9	16	22	32	0.293	0.537	0.554	0.894	1.11	1.699	1.39251	0.00145809	0.0191168	Defensin	PF00304	PF00304: Gamma-thionin family
TraesCS2B02G396800	823.883	746.726	745.193	328.816	323.176	432.882	13.236	11.035	12.777	5.143	4.339	6.34	-1.23111	1.98137e-23	2.60151e-21	Aquaporin	PF00230	PF00230: Major intrinsic protein
TraesCS2B02G399700	0	1	1	8	8	0	0	0.019	0.022	0.158	0.136	0	2.65757	0.0403352	0.23558	NAC domain protein,	PF02365	PF02365: No apical meristem (NAM) protein
TraesCS2B02G404400	563.691	599.136	408.943	201.519	238.096	257.429	5.541	5.419	4.299	1.934	1.947	2.308	-1.30505	8.93879e-25	1.27341e-22	Hsp70-Hsp90 organizing protein 1	PF13432; PF13181; PF13414; PF00515	PF13432: Tetratricopeptide repeat; PF13181: Tetratricopeptide repeat; PF13414: TPR repeat; PF00515: Tetratricopeptide repeat
TraesCS2B02G406600	22.414	31	23	114.522	60.705	44.775	0.569	0.724	0.622	2.82	1.298	1.036	1.4094	5.52133e-05	0.00114845	Zinc finger, B-box	PF00643	PF00643: B-box zinc finger
TraesCS2B02G407600	37.99	20.208	22.349	7.169	2.05	9.082	0.571	0.28	0.359	0.105	0.026	0.125	-2.24614	5.46516e-06	0.000143959	Homeobox protein, putative	PF00046; PF02183	PF00046: Homeobox domain; PF02183: Homeobox associated leucine zipper
TraesCS2B02G411200	13	16	17	38.804	28.874	37	0.251	0.284	0.35	0.728	0.467	0.65	1.04819	0.00171448	0.0218434	Cysteine-rich receptor-kinase-like protein	PF01657	PF01657: Salt stress response/antifungal
TraesCS2B02G411800	47	59	25.214	8	30	25	1.607	1.854	0.915	0.264	0.869	0.778	-1.19387	0.00160408	0.0206481	Oxidative stress 3, putative isoform 2	0	0
TraesCS2B02G414400	14.646	19.586	9.536	0	2	0	0.901	1.105	0.616	0	0.106	0	-4.33915	5.31976e-08	2.02248e-06	Adapter protein MecA	0	0
TraesCS2B02G419600	89.402	87.025	49.732	6.616	23.807	22.781	1.803	1.614	1.069	0.13	0.403	0.419	-2.22103	6.72871e-12	3.97351e-10	Heat Stress Transcription Factor family protein	PF00447	PF00447: HSF-type DNA-binding
TraesCS2B02G423200	0	1	0	3	4	4	0	0.014	0	0.046	0.052	0.057	2.93533	0.0179254	0.135028	Pectin lyase-like superfamily protein	PF00295	PF00295: Glycosyl hydrolases family 28
TraesCS2B02G424600	21	12	7	8	4	6	0.152	0.08	0.054	0.057	0.024	0.04	-1.25847	0.0248158	0.169735	Mechanosensitive ion channel	PF00924	PF00924: Mechanosensitive ion channel
TraesCS2B02G427800	1	4	3	0	0	0	0.016	0.058	0.051	0	0	0	-4.54425	0.0214769	0.153252	Cactin	PF10312; PF09732	PF10312: Conserved mid region of cactin; PF09732: Cactus-binding C-terminus of cactin protein
TraesCS2B02G431000	30	38	53	135.901	129	127	0.448	0.522	0.846	1.978	1.61	1.73	1.55184	3.20554e-12	1.95857e-10	Serine carboxypeptidase family protein, expressed	PF00450	PF00450: Serine carboxypeptidase
TraesCS2B02G431800	2	4	1.66	10	10	14	0.061	0.112	0.054	0.295	0.258	0.389	1.97004	0.00152694	0.0198389	Zinc finger family protein	PF13894; PF13912	PF13894: C2H2-type zinc finger; PF13912: C2H2-type zinc finger
TraesCS2B02G432600	14	9	8	2	5	6	0.458	0.271	0.278	0.063	0.139	0.179	-1.37176	0.0217416	0.154589	Zinc finger protein	0	0
TraesCS2B02G434200	0	3	0	46	2	3	0	0.053	0	0.862	0.032	0.053	3.91353	0.00159191	0.0205147	ethylene-responsive transcription factor	PF00847	PF00847: AP2 domain
TraesCS2B02G434300	22	23	5	81	26	21	0.528	0.508	0.128	1.888	0.525	0.46	1.27354	0.0152391	0.119583	ethylene-responsive transcription factor	PF00847	PF00847: AP2 domain
TraesCS2B02G435900	246.571	288.084	159.87	1182.05	1109.48	688.844	4.225	4.54	2.923	19.711	15.901	10.758	1.97874	1.12601e-26	1.77344e-24	Nudix hydrolase	PF00293	PF00293: NUDIX domain
TraesCS2B02G436500	26.639	26.856	36.015	5.001	9.005	11.134	1.615	1.495	2.295	0.289	0.471	0.612	-1.96478	5.59972e-07	1.78375e-05	Histone H4	PF15511	PF15511: Centromere kinetochore component CENP-T histone fold
TraesCS2B02G443800	101.748	94.402	92.676	213.189	247.337	218.479	1.857	1.561	1.777	3.728	3.721	3.579	1.09147	2.57778e-14	1.91239e-12	Zinc transporter	PF02535	PF02535: ZIP Zinc transporter
TraesCS2B02G445800	61.571	55.442	74.872	185.08	155.417	160.556	0.624	0.517	0.811	1.83	1.31	1.483	1.24502	2.30628e-10	1.17137e-08	Kaurene synthase	PF01397; PF03936	PF01397: Terpene synthase, N-terminal domain; PF03936: Terpene synthase family, metal binding domain
TraesCS2B02G453100	52.063	47.846	35.014	17.25	33.016	23.566	0.612	0.517	0.44	0.198	0.323	0.253	-1.00949	0.000353615	0.00579805	Ubiquitin-specific protease family C19 protein	0	0
TraesCS2B02G454900	0	0	2	9	20	7	0	0	0.109	0.446	0.888	0.329	3.78051	2.24139e-05	0.000513931	Vacuolar iron transporter-like protein	PF01988	PF01988: VIT family
TraesCS2B02G455100	7.57	14	4.703	19.661	44.582	26.279	0.242	0.411	0.159	0.607	1.204	0.763	1.62774	0.0001373	0.00255486	Vacuolar iron transporter	PF01988	PF01988: VIT family
TraesCS2B02G455200	3	20	23.574	36.646	43.95	42.222	0.094	0.573	0.781	1.105	1.159	1.198	1.2487	0.00223657	0.0271644	Vacuolar iron transporter	PF01988	PF01988: VIT family
TraesCS2B02G456800	17	17	15	4	3	2	0.417	0.383	0.391	0.095	0.062	0.045	-2.53093	1.43774e-06	4.25348e-05	Serine/threonine-protein kinase ULK4	0	0
TraesCS2B02G460500	0	0	2	11	5	11	0	0	0.343	1.738	0.763	1.657	3.40828	0.000330433	0.00547147	Protease inhibitor/seed storage/lipid transfer protein family protein	PF14368	PF14368: Probable lipid transfer
TraesCS2B02G461600	0	3	1	8	6	8	0	0.094	0.036	0.264	0.174	0.249	2.23855	0.00715932	0.0680366	Endoribonuclease/kinase IRE1-like protein	0	0
TraesCS2B02G466400	6.603	2	5	24.62	10	16	0.122	0.034	0.098	0.441	0.154	0.269	1.74391	0.00364406	0.0402349	MYB protein	PF00249	PF00249: Myb-like DNA-binding domain
TraesCS2B02G467200	21.901	37.73	27	13	14	20	0.256	0.406	0.337	0.148	0.136	0.213	-1.0081	0.00483324	0.050401	E3 ubiquitin-protein ligase RNF14	PF05773; PF00097; PF01485	PF05773: RWD domain; PF00097: Zinc finger, C3HC4 type (RING finger); PF01485: IBR domain, a half RING-finger domain
TraesCS2B02G467500	8	12	13	2	1	11	0.578	0.795	0.983	0.137	0.063	0.719	-1.34461	0.0450426	0.25414	S-norcoclaurine synthase 1	PF00407	PF00407: Pathogenesis-related protein Bet v I family
TraesCS2B02G470200	106.97	118	114.917	39	93.306	54	1.717	1.742	1.969	0.61	1.252	0.79	-1.02333	6.51835e-06	0.000169239	transducin family protein / WD-40 repeat family protein	0	0
TraesCS2B02G471100	13.205	20.096	28.683	11.035	10	7	0.066	0.093	0.154	0.054	0.041	0.032	-1.27877	0.00550807	0.05566	NBS-LRR disease resistance protein-like protein	PF00931	PF00931: NB-ARC domain
TraesCS2B02G472700	6	8	3	1	0	0	0.044	0.054	0.024	0.007	0	0	-3.75968	0.00169081	0.0215843	F-box family protein	PF00646; PF08268	PF00646: F-box domain; PF08268: F-box associated domain
TraesCS2B02G474600	12	24	13	66	20	40	0.148	0.272	0.171	0.792	0.205	0.449	1.26397	0.00416564	0.0448023	Receptor-like kinase	PF12819	PF12819: Carbohydrate-binding protein of the ER
TraesCS2B02G475400	19	20	19	64	39	46	0.76	0.735	0.805	2.464	1.327	1.673	1.23059	8.76179e-05	0.0017237	senescence-associated family protein (DUF581)	PF04570	PF04570: zinc-finger of the FCS-type, C2-C2
TraesCS2B02G475700	22	19	26.194	142	173	115.937	0.819	0.65	1.034	5.099	5.473	3.928	2.52874	3.81815e-27	6.17834e-25	senescence-associated family protein (DUF581)	PF04570	PF04570: zinc-finger of the FCS-type, C2-C2
TraesCS2B02G476700	282.998	348.303	299.015	712.599	758.391	684.766	7.59	8.59	8.531	18.52	17.141	16.726	1.07605	2.64204e-28	4.50618e-26	senescence-associated family protein (DUF581)	PF04570	PF04570: zinc-finger of the FCS-type, C2-C2
TraesCS2B02G478700	11.087	2.247	1.655	43.547	25.702	14.479	0.157	0.029	0.025	0.603	0.305	0.187	2.33197	9.15995e-05	0.00179113	MYB-related transcription factor	PF00249	PF00249: Myb-like DNA-binding domain
TraesCS2B02G482500	17	22	20	16	5	5	4.478	5.187	5.379	4.02	1.215	1.223	-1.28928	0.00745916	0.0701516	BLT14.2 protein	0	0
TraesCS2B02G482900	16	8	28	37	42.203	56	4.099	1.837	7.272	9.021	9.984	13.253	1.2142	0.00139937	0.01847	BLT14.1 protein	0	0
TraesCS2B02G483900	20.084	23.214	27.669	66.552	78	75.286	0.296	0.315	0.435	0.956	0.96	1.012	1.48478	2.45045e-09	1.12659e-07	Glycosyltransferase	PF00201	PF00201: UDP-glucoronosyl and UDP-glucosyl transferase
TraesCS2B02G488600	3	2	5	0	0	0	0.102	0.062	0.18	0	0	0	-4.87471	0.00533961	0.0543991	Disease resistance protein RGA2	PF02892	PF02892: BED zinc finger
TraesCS2B02G490200	70.896	70.889	58.384	161.537	143.009	144.704	0.856	0.787	0.753	1.903	1.439	1.593	1.03292	7.52279e-09	3.23508e-07	HXXXD-type acyl-transferase family protein	PF02458	PF02458: Transferase family
TraesCS2B02G490400	79	141.887	112	382.708	631.757	385.754	2.56	4.226	3.852	11.984	17.32	11.373	1.92317	9.50121e-26	1.42689e-23	Pectinesterase inhibitor domain containing protein	PF04043	PF04043: Plant invertase/pectin methylesterase inhibitor
TraesCS2B02G494100	16	9	11	3	2	4	0.258	0.134	0.189	0.047	0.027	0.059	-2.09332	0.000423972	0.00677651	Benzyl alcohol O-benzoyltransferase	PF02458	PF02458: Transferase family
TraesCS2B02G496800	8.01	10.031	1.002	11	19	21	0.069	0.079	0.009	0.093	0.136	0.165	1.27651	0.0195382	0.143281	disease resistance protein (TIR-NBS-LRR class)	0	0
TraesCS2B02G496900	34.585	37.688	43.622	0	0	0	2.381	2.38	3.148	0	0	0	-8.3529	7.34696e-25	1.05216e-22	Disease resistance protein (TIR-NBS-LRR class) family	0	0
TraesCS2B02G503500	31	35	48	5.243	13.395	22	0.929	0.965	1.529	0.152	0.339	0.6	-1.6331	3.32908e-05	0.000731219	Cyclin family protein	PF08613	PF08613: Cyclin
TraesCS2B02G513800	54	52.527	34.063	27.332	21.371	25.795	3.728	3.327	2.465	1.795	1.281	1.614	-1.04107	0.000269936	0.00458205	Wound-responsive family protein	PF12609	PF12609: Wound-induced protein
TraesCS2B02G514000	27	26	20	17	14	6	1.303	1.153	1.019	0.787	0.579	0.263	-1.10577	0.00517249	0.0530868	Wound-responsive family protein	PF12609	PF12609: Wound-induced protein
TraesCS2B02G514200	12	4	7	20	27	26	0.2	0.061	0.124	0.324	0.376	0.394	1.50498	0.000490062	0.00768449	2-oxoglutarate (2OG) and Fe(II)-dependent oxygenase superfamily protein	PF14226; PF03171	PF14226: non-haem dioxygenase in morphine synthesis N-terminal; PF03171: 2OG-Fe(II) oxygenase superfamily
TraesCS2B02G514400	33.363	72.326	29	215.698	80	75	0.46	0.918	0.427	2.901	0.921	0.944	1.38027	0.000463975	0.00733046	Glycosyltransferase	PF00201	PF00201: UDP-glucoronosyl and UDP-glucosyl transferase
TraesCS2B02G515400	5	4.604	1	0	0	0	0.185	0.156	0.039	0	0	0	-4.92616	0.00650859	0.0632652	VQ motif-containing protein, putative	PF05678	PF05678: VQ motif
TraesCS2B02G518200	0	0	1	4	1	6	0	0	0.019	0.069	0.015	0.097	2.94258	0.0364776	0.220318	F-box family protein	PF00646; PF08387	PF00646: F-box domain; PF08387: FBD
TraesCS2B02G524700	3	10.742	6	24	23	15	0.042	0.139	0.09	0.329	0.27	0.193	1.50485	0.0017497	0.0222233	Protein translocase subunit SecA	0	0
TraesCS2B02G528900	20.092	12.015	15.008	3	5.001	6.006	0.099	0.057	0.083	0.016	0.021	0.03	-1.86771	0.000332252	0.00549623	ABC transporter, putative	PF00664; PF00005	PF00664: ABC transporter transmembrane region; PF00005: ABC transporter
TraesCS2B02G530000	75	113	113.209	9	15	38	1.14	1.58	1.829	0.133	0.19	0.509	-2.41372	2.4562e-12	1.51573e-10	Lipase	PF01764	PF01764: Lipase (class 3)
TraesCS2B02G530100	931.024	1038.92	930.329	197.079	311.005	438.332	13.449	13.806	14.351	2.774	3.75	5.773	-1.7585	4.00446e-24	5.49704e-22	Farnesyl pyrophosphate synthase	PF00348	PF00348: Polyprenyl synthetase
TraesCS2B02G534400	0	0	0	9.284	9.576	14.767	0	0	0	0.116	0.102	0.172	6.43956	1.72108e-07	6.02214e-06	Purple acid phosphatase	PF16656; PF00149; PF14008	PF16656: Purple acid Phosphatase, N-terminal domain; PF00149: Calcineurin-like phosphoesterase; PF14008: Iron/zinc purple acid phosphatase-like protein C
TraesCS2B02G534500	5	1	2	0	0	0	0.169	0.031	0.072	0	0	0	-4.55972	0.0259307	0.174815	Auxin-responsive protein	PF02309	PF02309: AUX/IAA family
TraesCS2B02G536300	3	2	4	20	4	7	0.049	0.03	0.07	0.32	0.055	0.105	1.63609	0.0413844	0.239683	Benzyl alcohol O-benzoyltransferase	PF02458	PF02458: Transferase family
TraesCS2B02G537500	15.898	11.427	5.908	1	0	0	0.254	0.168	0.101	0.016	0	0	-4.72004	2.36957e-06	6.71048e-05	Kinase, putative	PF07714	PF07714: Protein tyrosine kinase
TraesCS2B02G538100	12	2	7	1	0	0	0.07	0.011	0.043	0.006	0	0	-4.08968	0.00118298	0.016075	Kinase	PF00069; PF07714	PF00069: Protein kinase domain; PF07714: Protein tyrosine kinase
TraesCS2B02G541200	0	0	0	3	1	3	0	0	0	0.036	0.01	0.034	4.24901	0.0350932	0.214582	Fatty acid-binding protein 1	0	0
TraesCS2B02G543500	22	28	15	9	9	9	0.306	0.358	0.223	0.122	0.105	0.114	-1.38447	0.000630168	0.00950837	Leucine-rich repeat receptor-like protein kinase	PF08263; PF13855; PF13516; PF00560	PF08263: Leucine rich repeat N-terminal domain; PF13855: Leucine rich repeat; PF13516: Leucine Rich repeat; PF00560: Leucine Rich Repeat
TraesCS2B02G549900	21	29	29	11	14	14	4.881	6.11	6.877	2.438	3.027	3.016	-1.15152	0.00118983	0.0161518	P-loop containing nucleoside triphosphate hydrolases superfamily protein	0	0
TraesCS2B02G550300	11.134	19	6.184	20.254	41.199	20	0.126	0.197	0.08	0.223	0.387	0.21	1.01789	0.0171579	0.130851	Beta-glucosidase	PF00232	PF00232: Glycosyl hydrolase family 1
TraesCS2B02G551800	16	15	18	5	1	1	0.743	0.639	0.883	0.223	0.04	0.042	-2.87487	2.55774e-06	7.2013e-05	Brefeldin A-inhibited guanine nucleotide-exchange protein 1	0	0
TraesCS2B02G553600	16.534	23.505	12.781	9.646	6.659	9.008	0.355	0.465	0.293	0.201	0.12	0.176	-1.1746	0.00746971	0.0702244	Early light-induced protein 2, chloroplastic	PF00504	PF00504: Chlorophyll A-B binding protein
TraesCS2B02G554900	52.366	45.143	47.192	9	24	38.756	0.806	0.639	0.775	0.135	0.309	0.544	-1.15775	0.000878023	0.012553	Anthocyanin 5-aromatic acyltransferase	PF02458	PF02458: Transferase family
TraesCS2B02G555100	10	16	37	109	142	110	0.149	0.22	0.59	1.587	1.772	1.499	2.35283	1.01422e-14	7.83241e-13	Anthocyanin 5-aromatic acyltransferase	PF02458	PF02458: Transferase family
TraesCS2B02G559600	5.996	8	3	55.875	7.141	2.333	0.086	0.105	0.046	0.78	0.085	0.03	1.86684	0.0321242	0.202548	Cytochrome P450 family protein, expressed	PF00067	PF00067: Cytochrome P450
TraesCS2B02G561300	8	20	9	4	0	4	0.505	1.158	0.596	0.241	0	0.229	-2.25964	0.00141844	0.01868	Wound-responsive family protein	PF12609	PF12609: Wound-induced protein
TraesCS2B02G561400	22	57	35.275	3	19	30	1.538	3.656	2.585	0.2	1.155	1.901	-1.26921	0.00977231	0.0861617	Wound-responsive family protein	PF12609	PF12609: Wound-induced protein
TraesCS2B02G567500	20	9	17	5	4	8	0.212	0.076	0.164	0.046	0.039	0.062	-1.56162	0.0032695	0.0368358	Serine/threonine-protein kinase	PF01453; PF00954; PF08276; PF07714	PF01453: D-mannose binding lectin; PF00954: S-locus glycoprotein domain; PF08276: PAN-like domain; PF07714: Protein tyrosine kinase
TraesCS2B02G568000	0	3	0	9	13	11	0	0.03	0	0.075	0.091	0.085	3.18106	5.12765e-05	0.0010739	Serine/threonine-protein kinase	PF01453; PF00954; PF08276; PF07714	PF01453: D-mannose binding lectin; PF00954: S-locus glycoprotein domain; PF08276: PAN-like domain; PF07714: Protein tyrosine kinase
TraesCS2B02G568300	21	15	8	11	6	5	0.441	0.29	0.179	0.225	0.106	0.096	-1.10914	0.0354141	0.215824	Sulfotransferase	PF00685	PF00685: Sulfotransferase domain
TraesCS2B02G569300	10	3	2	15	25	16	0.432	0.119	0.091	0.623	0.921	0.628	1.72788	0.00128068	0.017174	Heavy metal transport/detoxification superfamily protein	PF00403	PF00403: Heavy-metal-associated domain
TraesCS2B02G572400	0	0	1	8	3	2	0	0	0.014	0.103	0.033	0.024	3.17867	0.0174687	0.132543	FAD-binding Berberine family protein, putative	PF01565; PF08031	PF01565: FAD binding domain; PF08031: Berberine and berberine like
TraesCS2B02G577200	11	15	15	20	49	39	0.151	0.189	0.22	0.267	0.561	0.488	1.23571	0.00078417	0.0114204	Cytochrome P450 family protein, expressed	PF00067	PF00067: Cytochrome P450
TraesCS2B02G577700	86	94	75	235	174	166.712	2.273	2.284	2.109	6.019	3.874	4.013	1.04858	3.32885e-08	1.30466e-06	Phytol kinase 1	0	0
TraesCS2B02G579000	463.725	768.345	848.338	3719.03	4109.69	3114.35	7.378	11.246	14.407	57.621	54.646	45.174	2.24985	8.65011e-43	2.32547e-40	Amine oxidase family protein	PF01593	PF01593: Flavin containing amine oxidoreductase
TraesCS2B02G579100	351.929	565	597.006	4401.78	4234.53	3261.9	3.503	5.174	6.354	42.773	35.061	29.611	2.83567	2.40179e-67	1.05526e-64	Amine oxidase family protein	PF01593	PF01593: Flavin containing amine oxidoreductase
TraesCS2B02G579200	104	132	74	287.591	273	238.562	1.475	1.722	1.121	3.974	3.231	3.084	1.23967	6.65714e-14	4.74931e-12	Adenylate kinase	PF00406	PF00406: Adenylate kinase
TraesCS2B02G582200	0	1	3	4	8	11	0	0.021	0.072	0.088	0.152	0.227	2.27093	0.00829089	0.0760742	2,3-bisphosphoglycerate-independent phosphoglycerate mutase	0	0
TraesCS2B02G583400	4	12	7	18	11	23	0.056	0.154	0.104	0.245	0.128	0.293	1.04762	0.0386227	0.228855	50S ribosomal protein L15	PF12937	PF12937: F-box-like
TraesCS2B02G584100	30	25	28	6	7	6	0.277	0.213	0.277	0.054	0.054	0.051	-2.247	2.91897e-08	1.15267e-06	Receptor-like kinase	PF00139; PF07714	PF00139: Legume lectin domain; PF07714: Protein tyrosine kinase
TraesCS2B02G586400	0	0	0	8	2	7	0	0	0	0.116	0.025	0.095	5.49541	0.000725763	0.0107111	Chaperone protein DnaJ	PF00226; PF13370	PF00226: DnaJ domain; PF13370: 4Fe-4S single cluster domain of Ferredoxin I
TraesCS2B02G592400	94	78	102	40	43	66	1.121	0.856	1.3	0.465	0.427	0.718	-1.02199	2.22664e-05	0.00051096	Cytochrome P450	PF00067	PF00067: Cytochrome P450
TraesCS2B02G602700	33.163	38.154	36	108	71.215	62.243	0.585	0.619	0.678	1.855	1.052	1.001	1.04157	0.000120082	0.00226952	DNA-directed RNA polymerase subunit beta	0	0
TraesCS2B02G603300	0	0	0	3.685	3	1	0	0	0	0.16	0.116	0.041	4.36545	0.0350551	0.214436	transcription repressor	PF04844	PF04844: Transcriptional repressor, ovate
TraesCS2B02G603600	18.271	21	15	69	57	46	0.346	0.366	0.303	1.27	0.904	0.794	1.52827	2.05418e-07	7.07105e-06	CCR4-NOT transcription complex family protein	PF04857	PF04857: CAF1 family ribonuclease
TraesCS2B02G604800	536.954	616.943	659.934	205.959	314	453.684	19.864	20.966	25.872	7.346	9.863	15.265	-1.04522	2.73268e-08	1.08447e-06	Glutathione peroxidase	PF00255	PF00255: Glutathione peroxidase
TraesCS2B02G608900	544.518	485.44	539.476	114.463	142.938	189.337	10.291	8.439	10.873	2.104	2.263	3.261	-1.95729	7.90538e-38	1.86329e-35	Peroxisomal membrane (Mpv17/PMP22) family protein	PF04117	PF04117: Mpv17 / PMP22 family
TraesCS2B02G612200	422.546	424.114	347.69	79	162.383	174.549	5.06	4.672	4.449	0.923	1.62	1.906	-1.66819	2.06485e-20	2.33414e-18	ABC transporter G family member	PF00005; PF01061	PF00005: ABC transporter; PF01061: ABC-2 type transporter
TraesCS2B02G615000	1	0	0	3	2	8	0.018	0	0	0.053	0.03	0.131	3.17467	0.016632	0.127773	Peroxidase	PF00141	PF00141: Peroxidase
TraesCS2B02G615100	133	100	175.362	58	76.6	75	2.194	1.517	3.087	0.931	1.056	1.128	-1.12022	1.36487e-06	4.05647e-05	Peroxidase	PF00141	PF00141: Peroxidase
TraesCS2B02G618100	12.416	13.961	16	1	1.997	1	0.079	0.081	0.108	0.006	0.011	0.006	-3.42811	4.52525e-07	1.46836e-05	NBS-LRR disease resistance protein||NBS-LRR-like resistance protein	PF00931	PF00931: NB-ARC domain
TraesCS2B02G618300	118.537	116.616	96.528	4.025	6.033	1.003	0.651	0.589	0.567	0.022	0.027	0.005	-4.99669	1.00962e-53	3.47889e-51	Disease resistance protein (NBS-LRR class) family	PF00931	PF00931: NB-ARC domain
TraesCS2B02G618700	77.217	94.763	66.806	15.729	23.507	25.477	0.5	0.565	0.463	0.1	0.126	0.151	-2.01305	6.9318e-16	5.89281e-14	Disease resistance protein (NBS-LRR class) family	PF00931	PF00931: NB-ARC domain
TraesCS2B02G619100	5.319	8	13.648	0	1	0	0.065	0.091	0.179	0	0.01	0	-4.45311	3.61906e-05	0.000787268	NBS-LRR-like resistance protein	PF00931	PF00931: NB-ARC domain
TraesCS2B02G619200	15.072	11	6.273	1.179	0	0	0.095	0.064	0.042	0.007	0	0	-4.50786	1.80772e-06	5.24068e-05	Disease resistance protein (NBS-LRR class) family	PF00931	PF00931: NB-ARC domain
TraesCS2B02G620100	6	11	2	2	0	1	0.244	0.411	0.086	0.078	0	0.037	-2.60906	0.0142676	0.114082	5-hydroxytryptamine receptor 1F	0	0
TraesCS2B02G620300	44.52	50.849	44.284	3.251	8.07	11.349	0.7	0.735	0.743	0.05	0.106	0.163	-2.74263	3.85843e-15	3.09593e-13	Integration host factor subunit beta	0	0
TraesCS2B02G620500	3	5	4	0	0	1	0.017	0.026	0.024	0	0	0.005	-3.2844	0.0114137	0.0966421	rRNA N-glycosidase	PF00076; PF00161	PF00076: RNA recognition motif. (a.k.a. RRM, RBD, or RNP domain); PF00161: Ribosome inactivating protein
TraesCS2B02G621700	0	0	0	53.706	0	0	0	0	0	0.561	0	0	7.19903	0.000457276	0.00724147	Cellular nucleic acid-binding protein	0	0
TraesCS2B02G621900	13.34	12.2	12.644	97.856	158.613	125.384	0.353	0.297	0.356	2.512	3.54	3.025	3.16189	1.96214e-33	4.01789e-31	receptor kinase 1	PF00069	PF00069: Protein kinase domain
TraesCS2B02G624800	4.738	6	9	16.842	17	17.589	0.078	0.091	0.158	0.269	0.233	0.263	1.22604	0.00825062	0.075797	Tetraacyldisaccharide 4'-kinase	PF08224	PF08224: Domain of unknown function (DUF1719)
TraesCS2B02G626000	0	0	1	11	10	17	0	0	0.013	0.126	0.098	0.182	4.68653	2.82186e-07	9.48043e-06	Protein NRT1/ PTR FAMILY 5.5	PF00854	PF00854: POT family
TraesCS2B02G626600	6	5.211	7	15.302	12	20	0.08	0.064	0.099	0.198	0.133	0.243	1.22571	0.0104636	0.0906723	Protein NRT1/ PTR FAMILY 5.5	PF00854	PF00854: POT family
TraesCS2D02G002800	4	8	12	23	20	14	0.059	0.108	0.189	0.33	0.246	0.188	1.09599	0.0230417	0.1608	Cytochrome P450 family protein, expressed	PF00067	PF00067: Cytochrome P450
TraesCS2D02G003000	5	4	5	22	7	14	1.245	0.89	1.257	5.201	1.609	3.212	1.47884	0.0151371	0.119051	acyl-CoA-binding domain 3	0	0
TraesCS2D02G004800	41	31	32	109	120	110	0.534	0.372	0.446	1.385	1.304	1.307	1.56156	5.88688e-14	4.2444e-12	Terpene synthase	PF01397; PF03936	PF01397: Terpene synthase, N-terminal domain; PF03936: Terpene synthase family, metal binding domain
TraesCS2D02G007000	3026	3509.98	2986	7290	9455	7930	38.692	41.292	40.799	90.911	100.806	92.494	1.23176	8.34529e-66	3.61975e-63	Terpene synthase	PF01397; PF03936	PF01397: Terpene synthase, N-terminal domain; PF03936: Terpene synthase family, metal binding domain
TraesCS2D02G007600	5	3	9	0	3	1	0.071	0.039	0.137	0	0.036	0.013	-2.16244	0.036072	0.218619	Cytochrome P450 family protein	PF00067	PF00067: Cytochrome P450
TraesCS2D02G008400	15	7.757	14	33.79	22	31.869	0.34	0.162	0.338	0.744	0.419	0.659	1.11083	0.00426968	0.0456999	LOB domain-containing protein, putative	PF03195	PF03195: Protein of unknown function DUF260
TraesCS2D02G009200	196	286	250	477	672	543	2.45	3.289	3.339	5.815	7.002	6.19	1.06454	3.83304e-17	3.54485e-15	Major Facilitator Superfamily protein, expressed	PF00854	PF00854: POT family
TraesCS2D02G010600	8	5	7	190	71	34	0.432	0.248	0.398	9.823	3.298	1.667	3.7522	1.15635e-11	6.70896e-10	Avr9/Cf-9 rapidly elicited protein	0	0
TraesCS2D02G012700	33	29.577	19	9	6	2	3.127	2.566	1.874	0.806	0.501	0.171	-2.36581	2.04972e-07	7.05926e-06	Cytochrome oxidase complex assembly protein	PF08695	PF08695: Cytochrome oxidase complex assembly protein 1
TraesCS2D02G014000	81	67	59	178	175	135	3.258	2.475	2.512	6.892	5.99	4.936	1.09954	3.68797e-09	1.65682e-07	Jasmonate-induced protein	0	0
TraesCS2D02G015100	192	224	197	435	504	457	3.723	3.995	4.073	8.201	8.189	8.076	1.04813	1.54775e-22	1.94562e-20	Sulfotransferase	PF00685	PF00685: Sulfotransferase domain
TraesCS2D02G017300	4	9	6	16	20	24	0.135	0.28	0.216	0.523	0.574	0.74	1.50593	0.000930208	0.0131756	Protein PLANT CADMIUM RESISTANCE 2	PF04749	PF04749: PLAC8 family
TraesCS2D02G023400	0	2	1	19	7	2	0	0.025	0.014	0.249	0.079	0.025	2.9832	0.00426947	0.0456999	Cytochrome P450	PF00067	PF00067: Cytochrome P450
TraesCS2D02G023600	3	4	5	11	17	12	0.036	0.044	0.063	0.127	0.168	0.13	1.56291	0.00475636	0.0497834	Myrcene synthase, chloroplastic	PF01397; PF03936	PF01397: Terpene synthase, N-terminal domain; PF03936: Terpene synthase family, metal binding domain
TraesCS2D02G023700	2.522	1.292	5.248	15.825	9.89	4.597	0.037	0.018	0.083	0.229	0.123	0.062	1.56327	0.0412454	0.239084	Cytochrome P450 family protein, expressed	PF00067	PF00067: Cytochrome P450
TraesCS2D02G024200	0	0	0	4	0	4	0	0	0	0.061	0	0.057	4.45159	0.0349857	0.214175	Cytochrome P450	PF00067	PF00067: Cytochrome P450
TraesCS2D02G026500	0	1	0	3	5	3	0	0.017	0	0.052	0.075	0.049	2.93074	0.0290449	0.189378	Protein kinase family protein	PF00069	PF00069: Protein kinase domain
TraesCS2D02G026600	54.128	60.645	51.505	0	0	0	0.445	0.459	0.453	0	0	0	-8.86611	9.30848e-37	2.12038e-34	Protein kinase family protein	PF00069	PF00069: Protein kinase domain
TraesCS2D02G026900	61	69.303	51.976	164	202	131	0.82	0.857	0.746	2.149	2.265	1.605	1.30579	3.57371e-12	2.17373e-10	Glutamyl-tRNA (Gln) amidotransferase subunit A	PF01425	PF01425: Amidase
TraesCS2D02G027700	80.013	80	47	26	19.004	38	1.337	1.23	0.838	0.423	0.266	0.579	-1.43659	8.73009e-07	2.67968e-05	Chalcone synthase	PF00195; PF02797	PF00195: Chalcone and stilbene synthases, N-terminal domain; PF02797: Chalcone and stilbene synthases, C-terminal domain
TraesCS2D02G028500	0	1	1	67	1	4	0	0.025	0.029	1.523	0.023	0.1	4.88933	0.000200353	0.00354542	2-oxoglutarate (2OG) and Fe(II)-dependent oxygenase superfamily protein, putative	PF14226; PF03171	PF14226: non-haem dioxygenase in morphine synthesis N-terminal; PF03171: 2OG-Fe(II) oxygenase superfamily
TraesCS2D02G028700	0	0	0	16	1	4	0	0	0	0.314	0.017	0.074	5.82602	0.00129138	0.0172952	2-oxoglutarate (2OG) and Fe(II)-dependent oxygenase superfamily protein, putative	PF14226; PF03171	PF14226: non-haem dioxygenase in morphine synthesis N-terminal; PF03171: 2OG-Fe(II) oxygenase superfamily
TraesCS2D02G030500	26	20	16	19	10	4	0.478	0.338	0.313	0.34	0.154	0.067	-1.02529	0.0347883	0.213458	O-methyltransferase family protein	PF08100; PF00891	PF08100: Dimerisation domain; PF00891: O-methyltransferase
TraesCS2D02G031300	0	0	0	4	4	6	0	0	0	0.066	0.057	0.093	5.19816	0.00135047	0.0179363	Glycosyltransferase	PF00201	PF00201: UDP-glucoronosyl and UDP-glucosyl transferase
TraesCS2D02G033200	888.5	1171.99	717.258	11.242	28.34	28.348	7.993	9.701	6.902	0.106	0.212	0.233	-5.47711	1.39594e-189	1.64798e-186	Heat shock protein 90	PF02518; PF00183	PF02518: Histidine kinase-, DNA gyrase B-, and HSP90-like ATPase; PF00183: Hsp90 protein
TraesCS2D02G035000	4.002	3	1	139.349	153.408	119.626	0.046	0.032	0.012	1.569	1.475	1.259	5.48842	3.34117e-59	1.29973e-56	HXXXD-type acyl-transferase family protein	PF02458	PF02458: Transferase family
TraesCS2D02G036100	2.035	2	3.031	0	0	0	0.094	0.085	0.148	0	0	0	-4.38477	0.0303069	0.194739	Stress responsive A/B barrel domain protein	PF07876	PF07876: Stress responsive A/B Barrel Domain
TraesCS2D02G037400	536.775	586.317	646.671	1421.58	1597.72	1349.69	4.921	5.09	6.142	12.361	11.653	11.091	1.15922	5.89642e-32	1.15348e-29	Beta-glucosidase	PF00232	PF00232: Glycosyl hydrolase family 1
TraesCS2D02G037500	0	0	0	4	3	1	0	0	0	0.405	0.286	0.097	4.42238	0.022682	0.159174	CDS_ERF	0	0
TraesCS2D02G040000	9.724	7.549	5.46	23.549	19.72	19.027	0.134	0.096	0.08	0.316	0.227	0.239	1.30822	0.00212673	0.0260988	Glutamyl-tRNA(Gln) amidotransferase subunit A	PF01425	PF01425: Amidase
TraesCS2D02G041900	17	7	24	4	7	6	0.239	0.09	0.36	0.055	0.082	0.077	-1.64538	0.00431066	0.0460122	HXXXD-type acyl-transferase family protein	PF02458	PF02458: Transferase family
TraesCS2D02G043200	62.488	71.833	65.112	211.569	129.51	131.971	5.27	5.553	5.739	16.92	9.586	10.072	1.12334	1.15995e-06	3.49097e-05	Dirigent protein	PF01419	PF01419: Jacalin-like lectin domain
TraesCS2D02G047600	26	36	42	75	103	99	7.529	9.224	12.435	20.764	27.451	26.994	1.26486	4.82497e-08	1.84939e-06	Duplicated homeodomain-like superfamily protein	0	0
TraesCS2D02G047700	64	43.466	79.505	155.575	227	259.021	2.952	1.841	3.874	6.889	8.95	10.854	1.61896	1.24165e-12	7.88078e-11	Insulin-like growth factor I-A	0	0
TraesCS2D02G050100	19	19	26	55	50	44	0.715	0.657	1.037	1.995	1.599	1.506	1.07522	0.000178534	0.00320841	Dirigent protein	PF03018	PF03018: Dirigent-like protein
TraesCS2D02G050200	11	18	14	101	86	93	0.355	0.534	0.479	3.149	2.347	2.73	2.56297	3.24993e-21	3.82672e-19	Dirigent protein	PF03018	PF03018: Dirigent-like protein
TraesCS2D02G054600	8	8	8	1	1	3	0.097	0.089	0.104	0.012	0.01	0.033	-2.31421	0.00256296	0.0302743	Ribosomal RNA apurinic site specific lyase-like	PF08387	PF08387: FBD
TraesCS2D02G056800	4.042	1.033	2	0	0	0	0.214	0.05	0.111	0	0	0	-4.38923	0.0365313	0.220526	Disease resistance protein (TIR-NBS-LRR class) family	0	0
TraesCS2D02G061100	135.281	163.062	134	298.995	372.052	347.103	3.108	3.445	3.279	6.668	7.182	7.265	1.09603	7.3049e-19	7.53598e-17	Proline-rich protein, putative, expressed	PF01190	PF01190: Pollen proteins Ole e I like
TraesCS2D02G063000	85.645	73.703	80.601	235.235	230	186	2.43	1.922	2.431	6.462	5.504	4.805	1.3001	1.33538e-14	1.01908e-12	Heavy metal-associated domain containing protein, expressed	PF00403	PF00403: Heavy-metal-associated domain
TraesCS2D02G069000	62	87.46	94	35	46	49	0.819	1.063	1.327	0.451	0.507	0.59	-1.04701	9.94725e-06	0.000248568	Glycosyltransferase	PF00201	PF00201: UDP-glucoronosyl and UDP-glucosyl transferase
TraesCS2D02G069100	75	92.54	81	22	56	54	1.099	1.247	1.267	0.314	0.685	0.721	-1.0604	3.12374e-05	0.000691711	Glycosyltransferase	PF00201	PF00201: UDP-glucoronosyl and UDP-glucosyl transferase
TraesCS2D02G069800	7	3	8	0	1	0	0.124	0.049	0.152	0	0.015	0	-3.88518	0.00118374	0.016082	Alcohol dehydrogenase, putative	PF08240; PF00107	PF08240: Alcohol dehydrogenase GroES-like domain; PF00107: Zinc-binding dehydrogenase
TraesCS2D02G070600	6.402	18.694	23.422	107.413	44.848	44.104	0.072	0.194	0.282	1.182	0.421	0.454	1.89461	2.09364e-05	0.000483565	Receptor-like protein kinase	PF13947; PF07714	PF13947: Wall-associated receptor kinase galacturonan-binding; PF07714: Protein tyrosine kinase
TraesCS2D02G074200	0	0	0	2	2	4	0	0	0	0.031	0.027	0.058	4.42047	0.0197721	0.144528	Acyl-[acyl-carrier-protein] desaturase	PF03405	PF03405: Fatty acid desaturase
TraesCS2D02G075000	125.983	173	187	470.569	462.991	503.322	1.11	1.402	1.762	4.05	3.39	4.045	1.42559	3.55096e-23	4.60448e-21	Amine oxidase	PF02727; PF02728; PF01179	PF02727: Copper amine oxidase, N2 domain; PF02728: Copper amine oxidase, N3 domain; PF01179: Copper amine oxidase, enzyme domain
TraesCS2D02G076100	15	13	8	6	2	2	0.254	0.205	0.147	0.1	0.029	0.031	-1.93085	0.00263399	0.0309261	Pectin lyase-like superfamily protein	PF12274	PF12274: Protein of unknown function (DUF3615)
TraesCS2D02G081400	9	15.755	3	3	2	5	0.122	0.225	0.044	0.04	0.05	0.062	-1.54192	0.048324	0.266236	MLO-like protein	PF03094	PF03094: Mlo family
TraesCS2D02G081900	135.689	182.708	167.578	707.872	785.535	559.562	2.468	3.056	3.25	12.522	11.959	9.275	1.93865	5.14645e-46	1.50906e-43	Peroxidase	PF00141	PF00141: Peroxidase
TraesCS2D02G082100	42.239	54.726	95.998	492.907	474.655	362.496	0.856	1.02	2.073	9.707	8.065	6.694	2.63352	1.35743e-31	2.61032e-29	Peroxidase	PF00141	PF00141: Peroxidase
TraesCS2D02G083400	9	3	10	0	5	1	1.994	0.599	2.25	0	1.017	0.203	-1.99857	0.0225949	0.158702	Non-homologous end joining protein Ku 2	0	0
TraesCS2D02G099700	3	0	1	34	20	27	0.033	0	0.012	0.368	0.185	0.273	4.09702	9.38403e-11	4.97464e-09	Protein DETOXIFICATION	PF07762	PF07762: Protein of unknown function (DUF1618)
TraesCS2D02G100300	1263.36	1226.35	1007.04	308.512	595.04	643.428	17.728	15.831	15.092	4.219	6.968	8.233	-1.32506	5.72432e-16	4.90007e-14	Dof zinc finger protein	PF02701	PF02701: Dof domain, zinc finger
TraesCS2D02G101400	15	4.193	8.44	34.826	21.803	20	0.291	0.075	0.174	0.657	0.354	0.353	1.32597	0.00522637	0.0534983	NAC domain protein	PF02365	PF02365: No apical meristem (NAM) protein
TraesCS2D02G108600	0	2	2.501	9.092	11	5	0	0.038	0.056	0.184	0.192	0.095	2.24736	0.00648295	0.0630657	Peroxidase	PF00141	PF00141: Peroxidase
TraesCS2D02G109500	2	4	10	0	1	2	0.037	0.067	0.195	0	0.015	0.033	-2.43738	0.0316507	0.200561	Aspartic proteinase nepenthesin-1	PF14543; PF14541	PF14543: Xylanase inhibitor N-terminal; PF14541: Xylanase inhibitor C-terminal
TraesCS2D02G114800	212.685	239	171	65.652	121	110	4.062	4.199	3.483	1.219	1.936	1.915	-1.21065	3.73604e-12	2.2674e-10	Rubber elongation factor	PF05755	PF05755: Rubber elongation factor protein (REF)
TraesCS2D02G119100	72.645	55	52	23.489	38.487	16	1.719	1.211	1.331	0.532	0.786	0.345	-1.34969	3.5386e-06	9.72688e-05	Two-component response regulator	PF00249	PF00249: Myb-like DNA-binding domain
TraesCS2D02G121900	40	37	30	11	23	10	2.63	2.231	2.07	0.689	1.31	0.596	-1.42107	2.37219e-05	0.000540724	Protein kinase superfamily protein	0	0
TraesCS2D02G122100	25	14	20	4	11.856	15	0.592	0.305	0.504	0.092	0.236	0.324	-1.08181	0.0201461	0.146418	Harpin secretion protein HrpW	0	0
TraesCS2D02G122200	12	7	13	1	3	0	0.243	0.131	0.281	0.02	0.051	0	-3.04167	0.000122497	0.00230948	Photosystem II reaction center protein M	0	0
TraesCS2D02G122300	1	11	5	0	0	1	0.022	0.218	0.115	0	0	0.02	-3.75181	0.00636173	0.0621719	Delta(24(24(1)))-sterol reductase	0	0
TraesCS2D02G128200	27.117	49.691	28.128	75.226	71.062	83.448	0.351	0.592	0.389	0.95	0.767	0.985	1.00213	4.27378e-05	0.000914022	Cytochrome P450, putative, expressed	PF00067	PF00067: Cytochrome P450
TraesCS2D02G129100	0	0	0	4	9	2	0	0	0	0.043	0.082	0.02	5.27087	0.001982	0.0246616	Lectin receptor kinase	PF00139; PF00069	PF00139: Legume lectin domain; PF00069: Protein kinase domain
TraesCS2D02G131100	1	7	0	15	10	25	0.33	2.046	0	4.711	3.026	7.754	2.49397	0.000337031	0.00556444	Mediator of RNA polymerase II transcription subunit 3	0	0
TraesCS2D02G133400	0	2	1	2	10	5	0	0.131	0.075	0.136	0.622	0.324	2.21486	0.0317232	0.200919	F-box domain containing protein, expressed	0	0
TraesCS2D02G134100	12.61	12.403	20.298	1.101	7.941	12	0.852	0.769	1.438	0.071	0.465	0.735	-1.25388	0.0282945	0.185895	Phospholipase A2 family protein	0	0
TraesCS2D02G134200	11	12.774	15	25.931	31.263	31.08	0.312	0.333	0.452	0.712	0.748	0.803	1.03841	0.00267937	0.0313396	Protein FLOWERING LOCUS T	PF01161	PF01161: Phosphatidylethanolamine-binding protein
TraesCS2D02G137300	1	3	3	10	9	6	0.013	0.036	0.042	0.129	0.099	0.072	1.65147	0.01641	0.126504	Lectin receptor kinase	PF00139; PF07714	PF00139: Legume lectin domain; PF07714: Protein tyrosine kinase
TraesCS2D02G137400	0	0	0	4	2	1	0	0	0	0.043	0.018	0.01	4.24671	0.0376314	0.224977	Lectin receptor kinase	PF00139; PF00069	PF00139: Legume lectin domain; PF00069: Protein kinase domain
TraesCS2D02G140600	3	1	0	8	4	6.223	0.022	0.007	0	0.056	0.024	0.041	1.97491	0.0286018	0.187244	ARM repeat superfamily protein	0	0
TraesCS2D02G140700	3	4	8	1	0	0	0.022	0.027	0.064	0.007	0	0	-3.61007	0.00388013	0.0423285	ARM repeat superfamily protein	0	0
TraesCS2D02G142100	9.638	20.888	18.354	3	9	9	0.191	0.381	0.388	0.058	0.15	0.163	-1.34773	0.00844166	0.0770744	Protein DETOXIFICATION	PF01554	PF01554: MatE
TraesCS2D02G142400	16	0	3.98	123.628	21	7.936	0.223	0	0.059	1.682	0.245	0.101	2.81468	0.00163002	0.0209343	Hexosyltransferase	PF01501	PF01501: Glycosyl transferase family 8
TraesCS2D02G143100	7.181	9.81	9.165	2.075	1.016	2.025	0.095	0.119	0.129	0.027	0.011	0.024	-2.40232	0.00113696	0.0155461	DNA repair protein-like protein	PF00176	PF00176: SNF2 family N-terminal domain
TraesCS2D02G144700	624.776	747.274	523.622	265.631	326.252	301.83	7.252	7.981	6.496	3.008	3.155	3.195	-1.21861	1.23678e-29	2.22987e-27	Ankyrin repeat domain-containing protein 31	0	0
TraesCS2D02G149700	27.692	10.102	45.625	4.747	3.684	7.492	1.088	0.364	1.897	0.18	0.123	0.268	-2.52988	1.57353e-05	0.000374522	Lactoylglutathione lyase	PF09741	PF09741: Uncharacterized conserved protein (DUF2045)
TraesCS2D02G151600	8	3	1	0	0	1	0.192	0.066	0.025	0	0	0.022	-3.2805	0.0288361	0.188378	Carboxyl methyltransferase	PF03492	PF03492: SAM dependent carboxyl methyltransferase
TraesCS2D02G155100	0	1.147	0	3.279	5.265	4.158	0	0.025	0	0.075	0.104	0.089	2.98482	0.0111509	0.0950931	Glycine rich protein 3	0	0
TraesCS2D02G157800	67	53.747	48	156.957	124	122	0.901	0.665	0.69	2.058	1.391	1.496	1.1237	9.17557e-08	3.35317e-06	Cytochrome P450	PF00067	PF00067: Cytochrome P450
TraesCS2D02G157900	37.944	29.686	17.625	141.235	35	32.468	0.47	0.338	0.233	1.707	0.362	0.367	1.20518	0.0136784	0.110714	Cytochrome P450	PF00067	PF00067: Cytochrome P450
TraesCS2D02G162600	25	32	24	2	8	16	0.856	1.007	0.872	0.066	0.232	0.498	-1.76353	7.47306e-05	0.00149906	RING/U-box superfamily protein, putative	PF13639	PF13639: Ring finger domain
TraesCS2D02G163300	19.204	19	22.582	57.423	79.461	49.656	0.474	0.432	0.594	1.376	1.652	1.118	1.46466	1.92651e-07	6.68069e-06	Ribonuclease	PF00445	PF00445: Ribonuclease T2 family
TraesCS2D02G163400	1	1	1	3	7	5	0.021	0.019	0.022	0.061	0.124	0.096	2.04819	0.0346214	0.212866	F-box protein	0	0
TraesCS2D02G168000	14.081	16.51	16.153	35.941	33.026	37.758	0.419	0.451	0.51	1.034	0.829	1.022	1.04979	0.000785063	0.0114285	Heavy-metal-associated domain-containing protein, putative, expressed	PF00403	PF00403: Heavy-metal-associated domain
TraesCS2D02G168500	196.986	209.195	226.301	652.116	743.813	637.666	3.267	3.16	3.919	10.49	10.018	9.737	1.54183	8.41396e-45	2.41502e-42	Transducin/WD40 repeat protein	PF00400	PF00400: WD domain, G-beta repeat
TraesCS2D02G174200	1	1	0	56	32	26	0.022	0.021	0	1.217	0.601	0.53	5.48314	5.96037e-16	5.0893e-14	cold regulated protein 27	0	0
TraesCS2D02G180100	8	15	11	6	7	4	0.204	0.352	0.298	0.148	0.15	0.093	-1.11812	0.0402793	0.235333	Embryogenesis transmembrane protein	PF13962	PF13962: Domain of unknown function
TraesCS2D02G182900	90.925	103.579	103.164	220.337	235.158	232.382	0.997	1.045	1.209	2.357	2.146	2.323	1.06899	1.51803e-13	1.05526e-11	Peptide transporter	PF00854	PF00854: POT family
TraesCS2D02G185400	15	10	11	20	38	40	0.306	0.187	0.239	0.396	0.68	0.753	1.2871	0.000633352	0.00955186	Dihydroflavonol-4-reductase	PF01370	PF01370: NAD dependent epimerase/dehydratase family
TraesCS2D02G191300	17	19	7	1	7	4	0.589	0.605	0.257	0.033	0.205	0.126	-1.94597	0.00128065	0.017174	Protein transport protein GOT1	PF04178	PF04178: Got1/Sft2-like family
TraesCS2D02G192500	14	5	13	2	3	4	1.143	0.374	1.11	0.155	0.215	0.296	-1.94231	0.00328887	0.0369991	ATPase E1-E2 type family protein / haloacid dehalogenase-like hydrolase family protein	0	0
TraesCS2D02G202100	16	14	20	7	11	4	0.322	0.259	0.429	0.137	0.186	0.073	-1.32178	0.00530913	0.0541494	Ethylene-responsive transcription factor	PF00847	PF00847: AP2 domain
TraesCS2D02G203200	86.513	94.669	102.874	367.803	358.178	267.614	1.606	1.619	2.04	6.655	5.576	4.535	1.66641	6.20068e-24	8.41823e-22	Receptor-like protein kinase	PF00069	PF00069: Protein kinase domain
TraesCS2D02G204400	12.93	23.221	19.271	137.111	58.354	40.292	0.157	0.259	0.249	1.62	0.589	0.445	1.97768	2.77176e-06	7.75881e-05	Phenylalanine ammonia-lyase	PF00221	PF00221: Aromatic amino acid lyase
TraesCS2D02G212000	765.685	720.297	651.689	329.549	350.556	298.605	4.091	3.542	3.729	1.723	1.553	1.456	-1.26548	2.01514e-36	4.52948e-34	Elongator complex protein 1	PF04762	PF04762: IKI3 family
TraesCS2D02G212500	0	0	0	1	4	2	0	0	0	0.01	0.034	0.019	4.21676	0.0350472	0.214406	Internal alternative NAD(P)H-ubiquinone oxidoreductase A1, mitochondrial	PF07992	PF07992: Pyridine nucleotide-disulphide oxidoreductase
TraesCS2D02G216800	66.288	65.269	83.37	252.234	262.204	189.845	0.5	0.453	0.673	1.859	1.641	1.306	1.56707	7.98999e-18	7.68777e-16	Cellulose synthase-like protein	PF03552	PF03552: Cellulose synthase
TraesCS2D02G218700	14.609	9.452	8.026	46.636	18.949	23.634	0.166	0.099	0.098	0.517	0.179	0.245	1.35198	0.00318824	0.0361005	Phenylalanine ammonia-lyase	PF00221	PF00221: Aromatic amino acid lyase
TraesCS2D02G219800	4.566	19.478	11.741	5	7.505	4.513	0.054	0.211	0.148	0.058	0.074	0.049	-1.18544	0.0497368	0.271189	Lectin receptor kinase	PF00139; PF00069	PF00139: Legume lectin domain; PF00069: Protein kinase domain
TraesCS2D02G221800	2	3	5	1	0	0	0.026	0.036	0.069	0.013	0	0	-3.03567	0.0242849	0.167054	Glucan endo-1,3-beta-glucosidase 3	PF00332; PF07983	PF00332: Glycosyl hydrolases family 17; PF07983: X8 domain
TraesCS2D02G225400	13.922	16	21	5.379	10	6.344	0.222	0.235	0.358	0.084	0.134	0.092	-1.36362	0.0028251	0.0327061	WAT1-related protein	PF00892	PF00892: EamA-like transporter family
TraesCS2D02G227300	1	5	1	9	13	6	0.015	0.07	0.016	0.134	0.166	0.084	1.8156	0.0100996	0.0883388	ATP-dependent zinc metalloprotease FtsH	PF00004	PF00004: ATPase family associated with various cellular activities (AAA)
TraesCS2D02G227500	6	12	25.24	10	0	5	0.077	0.142	0.346	0.125	0	0.058	-1.62566	0.0301644	0.194086	ATP-dependent zinc metalloprotease FtsH	PF14363; PF00004	PF14363: Domain associated at C-terminal with AAA; PF00004: ATPase family associated with various cellular activities (AAA)
TraesCS2D02G227800	83	102	113	875.747	503	416	3.32	3.747	4.785	33.723	17.118	15.127	2.46783	1.5509e-23	2.05219e-21	Heat-shock protein, putative	PF00011	PF00011: Hsp20/alpha crystallin family
TraesCS2D02G229200	809.057	829.135	765.886	264.639	266.683	227.282	5.129	4.836	5.198	1.641	1.403	1.315	-1.80169	1.39312e-70	6.52188e-68	tRNA wybutosine-synthesizing protein 2/3/4	PF02676; PF13418; PF01344; PF02475	PF02676: Methyltransferase TYW3; PF13418: Galactose oxidase, central domain; PF01344: Kelch motif; PF02475: Met-10+ like-protein
TraesCS2D02G239000	21.672	9	15	6	7	1	4.424	1.656	3.104	1.151	1.315	0.185	-1.83189	0.00193835	0.0241872	Vacuolar protein sorting-associated protein 32-like protein 1	PF03357	PF03357: Snf7
TraesCS2D02G250300	81.83	58.362	56.004	21.846	33.604	47.392	2.217	1.454	1.614	0.573	0.767	1.169	-1.07289	0.000124982	0.00234981	Cytidylate kinase	PF13671	PF13671: AAA domain
TraesCS2D02G255200	4	8	8	0	4.24	2	0.101	0.186	0.216	0	0.09	0.046	-1.77501	0.0357555	0.217193	Light-dependent short hypocotyls protein	PF04852	PF04852: Protein of unknown function (DUF640)
TraesCS2D02G257700	12	30	22	88.96	62	57	0.276	0.634	0.538	1.984	1.197	1.193	1.57401	6.49075e-07	2.04171e-05	HTH-type transcriptional regulator	PF14009	PF14009: Domain of unknown function (DUF4228)
TraesCS2D02G257800	9	32	11	132	46	34	0.543	1.771	0.697	7.598	2.395	1.86	1.9483	9.93657e-05	0.0019214	HTH-type transcriptional regulator	PF14009	PF14009: Domain of unknown function (DUF4228)
TraesCS2D02G259400	37.121	45.752	53.566	234.864	254.682	207.301	0.342	0.407	0.527	2.111	1.949	1.74	2.20865	8.52137e-35	1.82187e-32	Nitrate transporter 1.2	PF00854	PF00854: POT family
TraesCS2D02G267600	700.052	863.604	874.914	1727.86	2089.66	1752.49	7.658	8.354	9.727	18.128	18.385	17.181	1.04718	2.62291e-28	4.47916e-26	flocculation protein	0	0
TraesCS2D02G270300	93.837	65.037	22.513	822.403	107.64	78.692	1.674	1.067	0.428	14.274	1.607	1.28	2.42198	0.000238342	0.00412047	Basic helix-loop-helix (BHLH) Transcription Factor	PF00010	PF00010: Helix-loop-helix DNA-binding domain
TraesCS2D02G275700	3	5	4	0	0	0	0.109	0.167	0.154	0	0	0	-5.11126	0.00216283	0.0264601	DNA topoisomerase	PF06839	PF06839: GRF zinc finger
TraesCS2D02G276000	862.286	946.204	554.944	40.974	99.063	103.828	8.496	8.604	5.847	0.394	0.812	0.933	-3.41365	5.46636e-60	2.16364e-57	Peptidylprolyl isomerase	PF00254; PF00515	PF00254: FKBP-type peptidyl-prolyl cis-trans isomerase; PF00515: Tetratricopeptide repeat
TraesCS2D02G283000	28.588	22.021	12.517	105.634	47.533	20.99	0.256	0.182	0.12	0.926	0.354	0.172	1.3578	0.0040832	0.0440483	Nodulin-like / Major Facilitator Superfamily protein	PF06813	PF06813: Nodulin-like
TraesCS2D02G284400	7.173	21.799	13.539	0	2.51	9.189	0.101	0.282	0.204	0	0.029	0.118	-1.95438	0.00560917	0.0564338	ATP synthase subunit beta	PF02874; PF00006	PF02874: ATP synthase alpha/beta family, beta-barrel domain; PF00006: ATP synthase alpha/beta family, nucleotide-binding domain
TraesCS2D02G286300	2.119	2.118	4	10.403	8	8	0.04	0.037	0.081	0.191	0.127	0.138	1.50283	0.0321818	0.2028	Ethylene-responsive transcription factor	PF00847	PF00847: AP2 domain
TraesCS2D02G289900	2	3.018	2	13.38	9	3	0.039	0.055	0.032	0.198	0.114	0.041	1.68017	0.0313891	0.199377	Arogenate dehydratase	PF00800	PF00800: Prephenate dehydratase
TraesCS2D02G291700	11.733	9.498	18.471	7	5.522	5	0.21	0.157	0.353	0.122	0.083	0.082	-1.3094	0.0169343	0.129551	Late embryogenesis abundant protein	PF06830	PF06830: Root cap
TraesCS2D02G301000	363.085	401.561	398.683	125	97.047	210.173	3.428	3.488	4.025	1.152	0.762	1.81	-1.55777	7.6039e-14	5.39356e-12	Cellulose synthase family protein, expressed	PF03552	PF03552: Cellulose synthase
TraesCS2D02G301300	190.982	175.016	169.207	549.196	649.819	452.822	5.361	4.518	5.051	14.932	15.385	11.576	1.48205	4.97497e-30	9.11494e-28	40S ribosomal protein S10	PF03501	PF03501: Plectin/S10 domain
TraesCS2D02G301400	49.338	46.656	39.462	14.138	28.08	24.89	0.799	0.695	0.682	0.223	0.38	0.368	-1.15287	5.01929e-05	0.00105387	PI-PLC X domain-containing protein	0	0
TraesCS2D02G303300	4	6.36	8.673	15.715	11	18.617	0.243	0.355	0.554	0.912	0.578	1.027	1.10371	0.0271643	0.180726	arginine N-methyltransferase, putative (DUF688)	0	0
TraesCS2D02G311100	394.99	456.955	485.788	84.515	78.149	200.426	3.235	3.443	4.257	0.676	0.532	1.497	-2.01492	5.61736e-15	4.44164e-13	Ferric reduction oxidase 7	PF01794; PF08022; PF08030	PF01794: Ferric reductase like transmembrane component; PF08022: FAD-binding domain; PF08030: Ferric reductase NAD binding domain
TraesCS2D02G311900	3	1	2	8	12	7	0.074	0.023	0.052	0.191	0.249	0.157	1.95919	0.00848929	0.0773904	F-box protein family-like	PF12937	PF12937: F-box-like
TraesCS2D02G316000	202.335	186.131	192.521	1098.17	931.993	731.568	2.236	1.898	2.281	11.873	8.591	7.384	2.11451	2.4645e-44	6.98514e-42	DIS3-like exonuclease 2	0	0
TraesCS2D02G316800	33	23	19.559	15	17.805	7.5	0.403	0.259	0.256	0.179	0.181	0.084	-1.04157	0.00787008	0.0730425	WEB family protein, chloroplastic	0	0
TraesCS2D02G324300	7	13.34	16.64	33	25.17	32	0.135	0.236	0.342	0.618	0.406	0.562	1.14419	0.00249235	0.0295958	Amino acid transporter, putative	PF01490	PF01490: Transmembrane amino acid transporter protein
TraesCS2D02G329900	6	12.155	5	17.773	20	22	0.173	0.322	0.153	0.496	0.486	0.577	1.22526	0.00456246	0.0481809	Heavy metal transport/detoxification protein	0	0
TraesCS2D02G335600	13.809	6	11	2	7	4	0.087	0.036	0.075	0.015	0.039	0.029	-1.38088	0.0294922	0.19122	C2 and GRAM domain-containing protein	PF00168; PF16016; PF02893	PF00168: C2 domain; PF16016: Domain of unknown function (DUF4782); PF02893: GRAM domain
TraesCS2D02G338300	2	3	3	0	0	0	0.033	0.046	0.053	0	0	0	-4.55029	0.0173159	0.131701	rRNA N-glycosidase	PF00161	PF00161: Ribosome inactivating protein
TraesCS2D02G338700	18	35	24.533	9	10.476	19	0.445	0.796	0.646	0.216	0.218	0.406	-1.13319	0.00391165	0.04258	Protein-L-isoaspartate O-methyltransferase	PF01135	PF01135: Protein-L-isoaspartate(D-aspartate) O-methyltransferase (PCMT)
TraesCS2D02G339900	56.395	44.659	16.537	6	22.255	17.19	1.004	0.732	0.314	0.104	0.332	0.279	-1.50666	0.000545304	0.0084137	BTB/POZ and TAZ domain protein	PF00651; PF02135	PF00651: BTB/POZ domain; PF02135: TAZ zinc finger
TraesCS2D02G345700	8.499	2.091	8	0	0	4	0.327	0.074	0.326	0	0	0.14	-2.26639	0.0388676	0.229775	Protein FLOWERING LOCUS T	PF01161	PF01161: Phosphatidylethanolamine-binding protein
TraesCS2D02G347300	833.448	739.5	601.893	245.98	434.444	448.917	15.197	12.436	11.674	4.37	6.621	7.416	-1.09219	1.51455e-12	9.54598e-11	B-box zinc finger protein	PF00643	PF00643: B-box zinc finger
TraesCS2D02G360900	12	15	10	0	0	2	0.269	0.31	0.239	0	0	0.041	-4.0974	4.44833e-07	1.44582e-05	Alpha/beta-Hydrolases superfamily protein, putative	PF07859	PF07859: alpha/beta hydrolase fold
TraesCS2D02G362900	130.627	113.759	129.099	41	76.429	78.634	2.236	1.791	2.358	0.683	1.094	1.227	-1.08056	3.64095e-07	1.19745e-05	Ammonium transporter	PF00909	PF00909: Ammonium Transporter Family
TraesCS2D02G364700	0	0	0	1.018	2	8.047	0	0	0	0.016	0.025	0.118	4.86932	0.0126004	0.104125	Cytochrome P450 family protein, expressed	PF00067	PF00067: Cytochrome P450
TraesCS2D02G364800	8.04	15.178	11	1	5	0	0.16	0.277	0.233	0.019	0.083	0	-2.58293	0.000210389	0.00369413	Caleosin	PF05042	PF05042: Caleosin related protein
TraesCS2D02G366900	5	1	4	27	11	2	0.095	0.017	0.081	0.497	0.174	0.035	1.83847	0.031341	0.199183	MYB transcription factor	PF00249	PF00249: Myb-like DNA-binding domain
TraesCS2D02G369800	291.459	319.365	275.272	606.213	764.144	602.681	2.79	2.813	2.818	5.667	6.084	5.263	1.01315	2.00957e-24	2.80974e-22	Starch synthase, chloroplastic/amyloplastic	PF08323; PF00534	PF08323: Starch synthase catalytic domain; PF00534: Glycosyl transferases group 1
TraesCS2D02G373800	2.07	14.406	6.277	23.587	26.549	16.338	0.018	0.118	0.06	0.205	0.196	0.132	1.4065	0.00465119	0.0489087	Yellow stripe-like transporter 12	PF03169	PF03169: OPT oligopeptide transporter protein
TraesCS2D02G374800	4	8	4	2	0	2	0.278	0.51	0.291	0.132	0	0.126	-2.01366	0.0314607	0.19971	Glutamate receptor ionotropic, kainate 3	PF05553	PF05553: Cotton fibre expressed protein
TraesCS2D02G376000	2234.86	2160.48	1943.35	891.339	1085.45	1330.96	40.477	35.524	37.36	15.392	15.806	21.869	-1.07782	5.51468e-23	7.06977e-21	Aquaporin	PF00230	PF00230: Major intrinsic protein
TraesCS2D02G376100	1286.6	1343.92	1207.6	422.263	538.885	621.17	27.086	26.02	27.092	8.636	9.518	11.916	-1.41876	9.31814e-43	2.50012e-40	Aquaporin	PF00230	PF00230: Major intrinsic protein
TraesCS2D02G378800	2	4	3	5	16	14.545	0.042	0.077	0.067	0.102	0.281	0.277	1.79032	0.00770161	0.0718819	NAC domain protein,	PF02365	PF02365: No apical meristem (NAM) protein
TraesCS2D02G381000	238.909	215.625	141.611	60.398	96.093	95	3.231	2.683	2.046	0.796	1.084	1.171	-1.38231	1.80798e-12	1.13113e-10	Beta-glucosidase	PF00232	PF00232: Glycosyl hydrolase family 1
TraesCS2D02G383600	1536.23	1664.44	1408.48	666.606	878.282	837.011	16.222	16.171	15.902	6.871	7.719	8.061	-1.09302	9.29864e-41	2.38641e-38	Hsp70-Hsp90 organizing protein 1	PF13181; PF13414; PF00515	PF13181: Tetratricopeptide repeat; PF13414: TPR repeat; PF00515: Tetratricopeptide repeat
TraesCS2D02G385700	4.544	7.67	3.87	11.658	13.267	16.195	0.789	1.202	0.685	1.894	2.091	2.52	1.20327	0.0207941	0.149817	Uroporphyrinogen decarboxylase	0	0
TraesCS2D02G386300	65	90	56	199	176	159	1.374	1.768	1.26	4.082	3.118	3.069	1.21213	5.34987e-11	2.91108e-09	Zinc finger, B-box	PF00643	PF00643: B-box zinc finger
TraesCS2D02G387300	30	33.782	31	8	9	16	0.494	0.512	0.545	0.128	0.124	0.24	-1.64829	4.00662e-06	0.000108964	Homeobox protein, putative	PF00046; PF02183	PF00046: Homeobox domain; PF02183: Homeobox associated leucine zipper
TraesCS2D02G392600	24	25	20	45	66	56	0.864	0.827	0.763	1.563	2.017	1.834	1.12898	1.84232e-05	0.000431091	RING/U-box superfamily protein, putative	PF13639	PF13639: Ring finger domain
TraesCS2D02G392900	20	12.464	17	77.635	57.855	25.65	0.339	0.194	0.307	1.279	0.819	0.396	1.56125	9.55946e-05	0.00185854	2-oxoglutarate (2OG) and Fe(II)-dependent oxygenase superfamily protein	PF14226; PF03171	PF14226: non-haem dioxygenase in morphine synthesis N-terminal; PF03171: 2OG-Fe(II) oxygenase superfamily
TraesCS2D02G393800	3	4	0	0	0	0	0.69	0.829	0	0	0	0	-4.33864	0.0479057	0.264846	ABC2 homolog 4	0	0
TraesCS2D02G394100	226.404	207.405	198.339	84	113.394	112	6.156	5.186	5.736	2.213	2.599	2.774	-1.17292	7.71407e-15	6.02581e-13	Nuclear transport factor 2 (NTF2) family protein	PF10184	PF10184: Uncharacterized conserved protein (DUF2358)
TraesCS2D02G394200	30.937	40.076	29.531	109.209	76.256	55.174	0.349	0.416	0.356	1.202	0.716	0.567	1.13392	6.23969e-05	0.00127867	1-aminocyclopropane-1-carboxylate synthase	PF00155	PF00155: Aminotransferase class I and II
TraesCS2D02G394400	0	0	24.256	0.002	0	0	0	0	0.602	0	0	0	-6.18785	0.00501695	0.0518471	transcription repressor	PF04844	PF04844: Transcriptional repressor, ovate
TraesCS2D02G396300	31.524	44	48	103.021	104.091	77	0.316	0.387	0.519	0.967	0.842	0.671	1.05984	5.25123e-06	0.000139053	Cytochrome P450 family protein	PF00067	PF00067: Cytochrome P450
TraesCS2D02G398100	1	2.01	0	6	7	4	0.015	0.027	0	0.086	0.086	0.054	2.23702	0.0180398	0.135634	Cytochrome P450	PF00067	PF00067: Cytochrome P450
TraesCS2D02G409800	27	30	30.052	49	88	76.094	0.366	0.381	0.44	0.623	0.98	0.95	1.13928	1.04949e-05	0.000260908	Serine carboxypeptidase family protein, expressed	PF00450	PF00450: Serine carboxypeptidase
TraesCS2D02G411400	24.957	7	14	52	54.812	56.924	0.628	0.162	0.375	1.269	1.161	1.305	1.68011	5.07742e-07	1.63309e-05	Aquaporin	PF00230	PF00230: Major intrinsic protein
TraesCS2D02G412400	22	16	22	91	54	29	0.585	0.391	0.622	2.345	1.21	0.702	1.40207	0.000393332	0.00635109	ethylene-responsive transcription factor	PF00847	PF00847: AP2 domain
TraesCS2D02G414200	160.37	171.391	96.858	916.278	733.782	476.64	2.353	2.313	1.517	13.097	8.988	6.375	2.19218	5.4539e-25	7.86028e-23	Nudix hydrolase	PF00293	PF00293: NUDIX domain
TraesCS2D02G419900	11	11	10	29	26	28	0.239	0.22	0.232	0.612	0.474	0.554	1.23093	0.00063769	0.00960341	GRF zinc finger protein	PF06839	PF06839: GRF zinc finger
TraesCS2D02G421500	114.796	115.275	129.993	54.495	62.486	79.469	2.452	2.265	2.959	1.131	1.12	1.547	-1.01566	2.57167e-07	8.70666e-06	L-aspartate oxidase	PF10184	PF10184: Uncharacterized conserved protein (DUF2358)
TraesCS2D02G422000	209.996	246.316	247.582	808.043	886.783	807.343	3.796	4.096	4.774	14.211	13.42	13.303	1.68952	1.93909e-60	7.72015e-58	Zinc transporter	PF02535	PF02535: ZIP Zinc transporter
TraesCS2D02G422800	645.912	701.454	755.325	2226.84	2131.24	1832.33	38.006	37.884	46.742	125.127	108.138	97.797	1.41873	6.95168e-40	1.73489e-37	Bifunctional inhibitor/lipid-transfer protein/seed storage 2Salbumin superfamily protein	PF14547	PF14547: Hydrophobic seed protein
TraesCS2D02G423900	6	5.156	2.038	9	17	8	0.083	0.065	0.03	0.121	0.196	0.101	1.19875	0.049998	0.272051	Cationic amino acid transporter, putative	PF13520; PF13906	PF13520: Amino acid permease; PF13906: C-terminus of AA_permease
TraesCS2D02G425200	2	6	4	24	31	27	0.133	0.366	0.279	1.52	1.788	1.629	2.59852	9.2865e-09	3.93866e-07	Cold-responsive protein WCOR15	0	0
TraesCS2D02G431800	26	24	23	16	11	12	0.616	0.523	0.581	0.368	0.219	0.259	-1.03186	0.00462103	0.0486934	Xyloglucan endotransglucosylase/hydrolase	PF00722; PF06955	PF00722: Glycosyl hydrolases family 16; PF06955: Xyloglucan endo-transglycosylase (XET) C-terminus
TraesCS2D02G432500	5	2	1	0	0	0	0.098	0.036	0.021	0	0	0	-4.54743	0.0251689	0.171296	HTH-type transcriptional regulator YidZ	PF04862	PF04862: Protein of unknown function (DUF642)
TraesCS2D02G432800	264	272.501	285.293	127.882	150.395	170.927	2.964	2.815	3.424	1.401	1.406	1.75	-1.01322	5.7194e-13	3.74209e-11	RING/U-box superfamily protein	PF13639	PF13639: Ring finger domain
TraesCS2D02G434300	9.794	6.507	5.377	18.811	15.176	21.636	0.085	0.052	0.05	0.159	0.109	0.171	1.21358	0.00844189	0.0770744	alpha/beta-Hydrolases superfamily protein	0	0
TraesCS2D02G436700	91.331	127.153	90.25	185.653	265.991	266.793	1.586	2.031	1.672	3.138	3.865	4.224	1.07911	2.82011e-11	1.57235e-09	Ubiquinol oxidase	PF01786	PF01786: Alternative oxidase
TraesCS2D02G438400	0	0	0	2	5	1	0	0	0	0.316	0.763	0.151	4.39787	0.0245064	0.168203	Protease inhibitor/seed storage/lipid transfer protein family protein	PF14368	PF14368: Probable lipid transfer
TraesCS2D02G439800	22.25	39.302	31	10.511	6	9	1.823	2.953	2.656	0.817	0.431	0.667	-1.97131	6.69508e-07	2.10015e-05	SET domain-containing protein	0	0
TraesCS2D02G440100	182.55	239.11	191.795	98.839	101.442	109.593	0.554	0.664	0.537	0.253	0.219	0.261	-1.11829	1.36851e-13	9.54744e-12	Lupus brain antigen 1-like protein||p-loop containing nucleoside triphosphate hydrolases superfamily protein, putative	0	0
TraesCS2D02G440400	278.294	260.815	225.477	122.754	126.327	160.181	9.443	7.883	7.474	3.924	3.401	4.834	-1.03665	2.70414e-12	1.66344e-10	Phosphatidylinositol N-acetyglucosaminlytransferase subunit P-like protein||3-phosphoshikimate 1-carboxyvinyltransferase	0	0
TraesCS2D02G443900	0	2	4	8	13	21	0	0.015	0.035	0.062	0.088	0.156	2.5899	0.000419553	0.00671695	Ribosomal protein L25/Gln-tRNA synthetase, anti-codon-binding domain-containing protein||LOW protein: PPR containing protein||Pentatricopeptide repeat (PPR) superfamily protein	0	0
TraesCS2D02G445700	22	17.373	31	6.254	5	14	0.806	0.584	1.203	0.221	0.155	0.466	-1.61128	0.00061576	0.00932798	S-norcoclaurine synthase 1	PF00407	PF00407: Pathogenesis-related protein Bet v I family
TraesCS2D02G451200	0	1	1	5	10	10	0	0.017	0.02	0.09	0.155	0.168	3.28357	0.000275529	0.00466127	Peroxidase	PF00141	PF00141: Peroxidase
TraesCS2D02G454100	0	0	1.039	9	1	3	0	0	0.208	1.67	0.181	0.536	3.15423	0.0275836	0.182773	senescence-associated family protein (DUF581)	PF04570	PF04570: zinc-finger of the FCS-type, C2-C2
TraesCS2D02G454400	0	0	1.006	7	3	7	0	0	0.034	0.217	0.081	0.205	3.54538	0.00231529	0.0279009	senescence-associated family protein (DUF581)	PF04570	PF04570: zinc-finger of the FCS-type, C2-C2
TraesCS2D02G454500	0	0	0	14	11	12	0	0	0	0.414	0.284	0.334	6.57921	1.60263e-08	6.57929e-07	senescence-associated family protein (DUF581)	PF04570	PF04570: zinc-finger of the FCS-type, C2-C2
TraesCS2D02G456900	3.228	1	1	17	7.222	13	0.047	0.013	0.015	0.239	0.087	0.171	2.63161	0.000481202	0.0075639	MYB-related transcription factor	PF00249	PF00249: Myb-like DNA-binding domain
TraesCS2D02G467500	19	19.113	19	167.292	215.243	133.246	0.58	0.536	0.616	4.94	5.552	3.702	3.02226	2.28141e-36	5.09426e-34	Pectinesterase inhibitor domain containing protein	PF04043	PF04043: Plant invertase/pectin methylesterase inhibitor
TraesCS2D02G476700	4	9	17	4	1	5	0.063	0.131	0.286	0.061	0.013	0.072	-1.68804	0.0281143	0.185248	Pentatricopeptide repeat-containing protein	PF01535; PF13041	PF01535: PPR repeat; PF13041: PPR repeat family
TraesCS2D02G478400	54	47	33	10	16	13	1.546	1.237	1.004	0.277	0.386	0.339	-1.90913	2.98352e-09	1.35575e-07	Cyclin family protein	PF08613	PF08613: Cyclin
TraesCS2D02G481100	22.34	26.733	18.41	8.131	12.242	16.307	0.247	0.272	0.218	0.088	0.113	0.165	-1.00804	0.00940431	0.0836779	Protein SDA1-like protein	PF08158; PF05285	PF08158: NUC130/3NT domain; PF05285: SDA1
TraesCS2D02G483500	116	135	135	405	305	220	1.44	1.542	1.791	4.903	3.156	2.491	1.13855	1.58648e-08	6.52089e-07	Organic cation transporter protein	PF00083	PF00083: Sugar (and other) transporter
TraesCS2D02G484200	11	3	0	0	0	0	0.117	0.031	0	0	0	0	-5.32165	0.00984313	0.0866117	Yellow stripe-like transporter 12	PF03169	PF03169: OPT oligopeptide transporter protein
TraesCS2D02G487500	3.503	0	0	24.051	3.229	2.17	0.062	0	0	0.412	0.048	0.035	2.86697	0.0195501	0.143346	Glycosyltransferase	PF00201	PF00201: UDP-glucoronosyl and UDP-glucosyl transferase
TraesCS2D02G487600	41.134	47.463	45.298	187.51	83.771	53.83	0.745	0.791	0.875	3.303	1.27	0.888	1.16794	0.00133781	0.0177994	SU(VAR)3-9 homolog 5	0	0
TraesCS2D02G489000	173.267	193.901	121.104	396.175	459.926	366.499	7.41	7.615	5.478	16.289	16.771	14.244	1.18996	5.93336e-19	6.15849e-17	Knotted 1-binding protein	0	0
TraesCS2D02G489700	74.342	49.462	54.507	216.608	106.248	91.47	1.564	0.957	1.222	4.426	1.875	1.753	1.09646	0.000390134	0.0063047	WRKY transcription factor	PF03106	PF03106: WRKY DNA -binding domain
TraesCS2D02G491900	2	5	3	1	0	0	0.046	0.107	0.074	0.023	0	0	-3.01832	0.0326831	0.205016	Peptide chain release factor 3	0	0
TraesCS2D02G493800	0	0	1	7	2	2	0	0	0.024	0.153	0.038	0.041	2.94839	0.0372063	0.223331	Auxin responsive SAUR protein	PF02519	PF02519: Auxin responsive protein
TraesCS2D02G502300	167.195	197.788	277.04	50.225	60.783	136.959	2.339	2.545	4.139	0.685	0.709	1.747	-1.51986	3.16917e-07	1.05403e-05	Lipase	PF01764	PF01764: Lipase (class 3)
TraesCS2D02G502400	580.086	673.444	707.048	237.563	185.179	368.38	8.865	9.467	11.535	3.536	2.364	5.132	-1.44009	7.03321e-14	5.00445e-12	Farnesyl pyrophosphate synthase	PF00348	PF00348: Polyprenyl synthetase
TraesCS2D02G508100	34	55	46	112	124	66	0.684	1.017	0.986	2.189	2.091	1.21	1.02151	5.68554e-05	0.00117881	Nuclease S1	PF02265	PF02265: S1/P1 Nuclease
TraesCS2D02G508900	26.808	37	28	10	6	15	0.284	0.361	0.317	0.103	0.053	0.145	-1.68234	1.34085e-05	0.000324615	Kinase, putative	PF13947; PF00069	PF13947: Wall-associated receptor kinase galacturonan-binding; PF00069: Protein kinase domain
TraesCS2D02G513600	2109.58	2344.22	2217.57	4509.66	5475.6	5241.43	27.187	27.793	30.533	56.669	58.837	61.596	1.04834	3.59533e-46	1.06343e-43	Cysteine protease	PF08246; PF00112; PF00396	PF08246: Cathepsin propeptide inhibitor domain (I29); PF00112: Papain family cysteine protease; PF00396: Granulin
TraesCS2D02G525900	87.712	67.726	45.536	23.408	19.735	46.689	1.769	1.256	0.979	0.459	0.334	0.858	-1.28417	9.08912e-05	0.00177885	Early light-induced protein 2, chloroplastic	PF00504	PF00504: Chlorophyll A-B binding protein
TraesCS2D02G528100	1	16	19	85	142	110	0.013	0.197	0.272	1.112	1.589	1.346	3.06196	3.20097e-19	3.37664e-17	Anthocyanin 5-aromatic acyltransferase	PF02458	PF02458: Transferase family
TraesCS2D02G533400	11	8	14	2	2	5	2.557	1.686	3.32	0.443	0.432	1.077	-1.97642	0.0013909	0.0183851	Wound-responsive family protein	PF12609	PF12609: Wound-induced protein
TraesCS2D02G533600	95	105	87.632	62	46	32.849	5.317	5.394	5.162	3.318	2.216	1.668	-1.15811	6.1711e-07	1.9493e-05	Wound-responsive family protein	PF12609	PF12609: Wound-induced protein
TraesCS2D02G533700	42	47	30	21	21	23	2.59	2.66	1.944	1.235	1.119	1.286	-1.00025	0.000575232	0.00881237	Wound-responsive family protein	PF12609	PF12609: Wound-induced protein
TraesCS2D02G533800	39	78	66.494	23.585	10.441	26	2.596	4.76	4.642	1.494	0.602	1.568	-1.72589	7.05893e-07	2.20562e-05	Wound-responsive family protein	PF12609	PF12609: Wound-induced protein
TraesCS2D02G534900	3	0	0	8	5	6	0.203	0	0	0.514	0.293	0.367	2.401	0.0143762	0.114702	Exocyst complex component, putative	PF03081	PF03081: Exo70 exocyst complex subunit
TraesCS2D02G535000	6	9	3	29.804	16	14	0.154	0.212	0.082	0.741	0.345	0.327	1.60218	0.00223814	0.0271785	Exocyst complex component, putative	PF03081	PF03081: Exo70 exocyst complex subunit
TraesCS2D02G536900	22	13	13	3	6	10	0.186	0.106	0.118	0.034	0.046	0.077	-1.46264	0.00492917	0.0511425	Serine/threonine-protein kinase	PF01453; PF00954; PF08276; PF00069	PF01453: D-mannose binding lectin; PF00954: S-locus glycoprotein domain; PF08276: PAN-like domain; PF00069: Protein kinase domain
TraesCS2D02G539900	5	6	6	0	2	1	0.245	0.27	0.311	0	0.084	0.045	-2.50286	0.00773289	0.0721045	Heavy metal transport/detoxification superfamily protein	0	0
TraesCS2D02G540100	1	3	1	9	16	6	0.042	0.115	0.044	0.361	0.568	0.227	2.40633	0.00135915	0.0180321	Heavy metal transport/detoxification superfamily protein	PF00403	PF00403: Heavy-metal-associated domain
TraesCS2D02G540400	15	8	8	43	16	22	1.644	0.802	0.913	4.462	1.568	2.18	1.26187	0.00919679	0.0823062	Heavy metal transport/detoxification superfamily protein	PF00403	PF00403: Heavy-metal-associated domain
TraesCS2D02G540500	81.988	87.606	79	301.789	164	139.611	1.87	1.837	1.919	6.681	3.142	2.901	1.16707	6.7633e-06	0.000174896	Heavy metal transport/detoxification superfamily protein	0	0
TraesCS2D02G540600	85	52.356	31	167	113	93.979	1.834	1.039	0.713	3.5	2.046	1.848	1.0314	0.000552354	0.00850507	Heavy metal transport/detoxification superfamily protein	0	0
TraesCS2D02G544600	1	0	0	4	11	1	0.029	0	0	0.112	0.268	0.026	3.42164	0.0124947	0.103466	Acyl-protein thioesterase 1	PF02230	PF02230: Phospholipase/Carboxylesterase
TraesCS2D02G547400	15	22	28	8	9.157	9.245	0.229	0.309	0.456	0.119	0.117	0.129	-1.43142	0.000890488	0.0127044	Cytochrome P450 family protein, expressed	PF00067	PF00067: Cytochrome P450
TraesCS2D02G548300	0	0	1	2	3	4	0	0	0.024	0.043	0.056	0.081	2.64411	0.0484589	0.266711	Polyadenylate-binding protein 1-B-binding protein	0	0
TraesCS2D02G549200	876.502	1318.65	1439.56	5564.38	5529.51	4402.07	9.585	13.214	16.75	59.253	50.255	43.83	1.95087	1.41212e-38	3.42957e-36	Amine oxidase family protein	PF01593	PF01593: Flavin containing amine oxidoreductase
TraesCS2D02G549300	357.828	510.604	617.574	2874.71	2891.9	2295.43	4.645	6.097	8.564	36.383	31.3	27.169	2.29495	2.74827e-48	8.49916e-46	Amine oxidase family protein	PF01593	PF01593: Flavin containing amine oxidoreductase
TraesCS2D02G549400	67	67.438	84	172	167	154	1.272	1.18	1.7	3.177	2.656	2.664	1.03254	6.9384e-09	2.99802e-07	Adenylate kinase	PF00406	PF00406: Adenylate kinase
TraesCS2D02G549700	1	1	0	2	3.86	10.665	0.04	0.036	0	0.076	0.13	0.384	2.71272	0.0178887	0.134833	Disease resistance protein (NBS-LRR class) family	0	0
TraesCS2D02G550100	4.66	8	6	9	18	19	0.051	0.08	0.07	0.096	0.164	0.189	1.14346	0.0244524	0.16796	RING/U-box superfamily protein	0	0
TraesCS2D02G551200	3.325	11.513	0	24.411	52.007	0	0.025	0.079	0	0.177	0.321	0	2.21415	0.0222219	0.156837	Receptor kinase	PF08263; PF13855; PF00560; PF00069	PF08263: Leucine rich repeat N-terminal domain; PF13855: Leucine rich repeat; PF00560: Leucine Rich Repeat; PF00069: Protein kinase domain
TraesCS2D02G556500	2	2.011	5.128	0	1	0	0.029	0.026	0.078	0	0.012	0	-2.9352	0.0400637	0.234487	Acetyl-coenzyme A synthetase	PF00501; PF13193	PF00501: AMP-binding enzyme; PF13193: AMP-binding enzyme C-terminal domain
TraesCS2D02G557300	0	0	2	7	10	12	0	0	0.031	0.099	0.121	0.159	3.49256	5.60694e-05	0.00116447	Chaperone protein DnaJ	PF00226; PF13370	PF00226: DnaJ domain; PF13370: 4Fe-4S single cluster domain of Ferredoxin I
TraesCS2D02G559300	24	20.55	15	10	7	9	0.349	0.275	0.233	0.142	0.085	0.119	-1.31461	0.00214127	0.0262488	Pentatricopeptide repeat-containing protein	PF01535; PF13041	PF01535: PPR repeat; PF13041: PPR repeat family
TraesCS2D02G563100	9	10.358	18	47.521	41	20.32	0.16	0.169	0.341	0.821	0.609	0.329	1.39016	0.000866775	0.0124249	Dof zinc finger protein	PF02701	PF02701: Dof domain, zinc finger
TraesCS2D02G567100	5	4.007	2	28	28.046	22.042	0.104	0.077	0.045	0.568	0.491	0.42	2.65283	1.77772e-08	7.24769e-07	Ras family protein	PF00071	PF00071: Ras family
TraesCS2D02G567200	1	5.381	3.145	693.342	971.743	822.13	0.011	0.054	0.037	7.38	8.823	8.177	7.8317	2.89915e-271	4.91996e-268	NBS-LRR disease resistance protein	PF00931	PF00931: NB-ARC domain
TraesCS2D02G567300	0	0	0	7	0	4	0	0	0	0.285	0	0.154	4.90678	0.0170424	0.130138	Disease resistance protein (TIR-NBS-LRR class) family	0	0
TraesCS2D02G567400	0	0	0	8	18	10	0	0	0	0.19	0.37	0.223	6.51793	1.20475e-07	4.32832e-06	NBS-LRR-like resistance protein	PF00931	PF00931: NB-ARC domain
TraesCS2D02G567500	0	2.027	2.054	86.436	129.66	105.583	0	0.012	0.014	0.524	0.666	0.597	6.03653	1.19937e-49	3.81334e-47	NBS-LRR disease resistance protein	PF00931	PF00931: NB-ARC domain
TraesCS2D02G568600	10.153	10.474	13.306	6.311	4.067	4.151	0.153	0.145	0.213	0.092	0.051	0.057	-1.33961	0.0144704	0.115284	GATA transcription factor, putative	PF00320	PF00320: GATA zinc finger
TraesCS2D02G571000	16.03	19.663	11.624	7.447	8.022	7.539	0.735	0.805	0.543	0.302	0.314	0.289	-1.15973	0.0108967	0.0935066	Tubulin folding cofactor B||Tubulin-folding cofactor B	PF14560; PF01302	PF14560: Ubiquitin-like domain; PF01302: CAP-Gly domain
TraesCS2D02G574600	8	13	9	26	28	17	0.028	0.042	0.034	0.09	0.082	0.055	1.09793	0.00667286	0.0645294	Disease resistance protein (NBS-LRR class) family	PF00931	PF00931: NB-ARC domain
TraesCS2D02G576000	15	18.669	5	92.209	92	71	0.175	0.203	0.063	1.058	0.895	0.763	2.58355	8.50566e-18	8.16081e-16	Protein NRT1/ PTR FAMILY 5.5	PF00854	PF00854: POT family
TraesCS2D02G576900	24	16	18	492.785	695.825	539.855	0.361	0.221	0.289	7.224	8.745	7.406	4.74245	4.68268e-156	4.50876e-153	HXXXD-type acyl-transferase family protein	PF02458	PF02458: Transferase family
TraesCS2D02G579600	1	4	3	0	0	0	0.011	0.042	0.037	0	0	0	-4.54425	0.0214769	0.153252	Receptor-like protein kinase	PF01657; PF00069	PF01657: Salt stress response/antifungal; PF00069: Protein kinase domain
TraesCS2D02G582100	15	22	18	37	51	34	0.129	0.174	0.166	0.311	0.365	0.267	1.00291	0.000894335	0.0127467	transmembrane protein, putative (DUF594)	PF13968; PF04578	PF13968: Domain of unknown function (DUF4220); PF04578: Protein of unknown function, DUF594
TraesCS2D02G585300	659.237	676.698	556.449	203	305.617	306.756	6.763	6.387	6.104	2.033	2.609	2.87	-1.35644	5.56365e-30	1.01524e-27	ABC transporter G family member	PF00005; PF01061	PF00005: ABC transporter; PF01061: ABC-2 type transporter
TraesCS2D02G586500	1	0	3	5	7	5	0.017	0	0.055	0.083	0.1	0.078	1.84028	0.0416771	0.240652	WAT1-related protein	PF00892	PF00892: EamA-like transporter family
TraesCS2D02G590200	1503.59	1536.94	1407.48	230.975	363.171	562.497	31.379	29.499	31.303	4.683	6.358	10.697	-2.08634	1.41607e-27	2.33881e-25	Peroxisomal membrane (Mpv17/PMP22) family protein	PF04117	PF04117: Mpv17 / PMP22 family
TraesCS2D02G597200	22.499	10	6	37	44	15.331	0.638	0.261	0.181	1.016	1.053	0.396	1.17311	0.0122108	0.101698	CCR4-NOT transcription complex family protein	PF04857	PF04857: CAF1 family ribonuclease
TraesCS2D02G598000	13.096	38.17	23.066	9.06	11	17.077	0.472	1.263	0.88	0.315	0.336	0.559	-1.11849	0.0102243	0.089083	Glutathione peroxidase	PF00255	PF00255: Glutathione peroxidase
TraesCS2D02G598500	65	56.435	57.217	31	28	33.183	0.758	0.605	0.713	0.353	0.272	0.353	-1.08956	1.24967e-05	0.000305252	Acetyl-coenzyme A synthetase	PF00501; PF13193	PF00501: AMP-binding enzyme; PF13193: AMP-binding enzyme C-terminal domain
TraesCS2D02G601300	3	3	5	11	14	9	0.026	0.024	0.046	0.092	0.1	0.071	1.45298	0.0166535	0.127888	transmembrane protein, putative (DUF594)	PF13968; PF04578	PF13968: Domain of unknown function (DUF4220); PF04578: Protein of unknown function, DUF594
TraesCS3A02G000700	154.864	134.857	118.885	433.593	414.108	300.918	4.463	3.573	3.642	12.099	10.071	7.897	1.35519	2.27694e-17	2.13779e-15	basic helix-loop-helix (bHLH) DNA-binding superfamily protein	PF00010	PF00010: Helix-loop-helix DNA-binding domain
TraesCS3A02G008600	34.734	25	16.498	7.742	1.216	4.108	0.211	0.14	0.107	0.046	0.006	0.023	-2.62941	6.05905e-07	1.91658e-05	disease resistance protein (TIR-NBS-LRR class)	0	0
TraesCS3A02G008800	9	5	3	0	0	0	0.134	0.068	0.048	0	0	0	-5.60118	0.000272099	0.00461416	Kinase family protein	PF00069	PF00069: Protein kinase domain
TraesCS3A02G009100	5	3	4	0	0	1	0.074	0.041	0.063	0	0	0.013	-3.29253	0.00817998	0.075301	Kinase family protein	PF00069	PF00069: Protein kinase domain
TraesCS3A02G009200	0	0	0	3.021	4.033	4.054	0	0	0	0.021	0.024	0.026	4.86973	0.00351015	0.039007	NBS-LRR-like resistance protein	PF00931	PF00931: NB-ARC domain
TraesCS3A02G013800	42	55.938	44	100.959	138.868	83	0.645	0.79	0.721	1.51	1.782	1.162	1.04091	1.88812e-06	5.45514e-05	Fatty acyl-CoA reductase	PF07993; PF03015	PF07993: Male sterility protein; PF03015: Male sterility protein
TraesCS3A02G015600	3	2	4	14	9	6	0.036	0.022	0.051	0.163	0.09	0.065	1.5163	0.0327458	0.205278	DNA/RNA helicase protein	PF00176; PF00271	PF00176: SNF2 family N-terminal domain; PF00271: Helicase conserved C-terminal domain
TraesCS3A02G023500	0	9.058	8.084	0	0	2.006	0	0.243	0.25	0	0	0.053	-2.99513	0.0277258	0.183429	Calpain-6	0	0
TraesCS3A02G026400	15	26	15	6	3	2	0.6	0.955	0.635	0.231	0.102	0.073	-2.43032	3.85846e-06	0.000105209	mediator of RNA polymerase II transcription subunit	0	0
TraesCS3A02G028200	100.973	99.442	103.504	262.501	246.968	191.952	2.547	2.278	2.791	6.592	5.194	4.459	1.06817	1.34432e-10	6.99535e-09	basic helix-loop-helix (bHLH) DNA-binding superfamily protein	PF00010	PF00010: Helix-loop-helix DNA-binding domain
TraesCS3A02G035500	36	54	65	146.958	151	147.374	0.966	1.332	1.854	3.819	3.413	3.6	1.37997	1.84616e-11	1.04739e-09	Heat-shock protein	PF00011	PF00011: Hsp20/alpha crystallin family
TraesCS3A02G040800	1	3	6	13	11	14	0.02	0.056	0.131	0.259	0.189	0.261	1.75073	0.00404636	0.0437447	Basic 7S globulin	PF14543; PF14541	PF14543: Xylanase inhibitor N-terminal; PF14541: Xylanase inhibitor C-terminal
TraesCS3A02G044400	0	6	2	49	44	28	0	0.096	0.037	0.826	0.637	0.442	3.73392	4.99291e-14	3.621e-12	Apyrase	PF01150	PF01150: GDA1/CD39 (nucleoside phosphatase) family
TraesCS3A02G045600	13	8	8	0	6	6	0.46	0.26	0.3	0	0.18	0.193	-1.40168	0.038848	0.229705	Bowman birk trypsin inhibitor	0	0
TraesCS3A02G050900	11	10	12	6	3	8	0.632	0.527	0.725	0.329	0.148	0.417	-1.07506	0.0436018	0.248354	Glycine-rich cell wall structural protein 2	0	0
TraesCS3A02G053000	170.654	149	170	403.874	558.696	494	25.069	19.928	25.694	55.953	74.335	65.332	1.42353	1.47039e-28	2.55274e-26	Non-specific lipid-transfer protein	PF00234	PF00234: Protease inhibitor/seed storage/LTP family
TraesCS3A02G060500	3	4.591	6	11.464	17	14	0.043	0.06	0.091	0.159	0.201	0.181	1.4743	0.00707587	0.0674418	BTB/POZ domain containing protein, expressed	PF00651	PF00651: BTB/POZ domain
TraesCS3A02G067500	33	12	14	4.09	9	18	12.678	4.027	5.456	1.489	3.112	6.553	-1.06457	0.0470722	0.261719	2,3-bisphosphoglycerate-dependent phosphoglycerate mutase 1	0	0
TraesCS3A02G069000	0	0	0	2	5	3	0	0	0	0.094	0.211	0.134	4.71306	0.0114051	0.0965869	Disease resistance protein (TIR-NBS-LRR class) family	0	0
TraesCS3A02G069400	11	15	5	18	39	13	0.613	0.767	0.293	0.958	1.869	0.657	1.02081	0.0313565	0.199226	arginine-tRNA protein transferase 2	0	0
TraesCS3A02G070100	12	7	12	3	2	0	0.307	0.165	0.327	0.074	0.043	0	-2.68767	0.000389837	0.00630066	Acetate/butyrate--CoA ligase AAE7, peroxisomal	PF12442	PF12442: Protein of unknown function (DUF3681)
TraesCS3A02G074300	13	4	12	2	0	6	0.161	0.045	0.158	0.024	0	0.068	-1.95262	0.0183459	0.137186	Cytochrome P450 family protein, expressed	PF00067	PF00067: Cytochrome P450
TraesCS3A02G076500	85.621	88	71.635	188	218	166	0.899	0.85	0.804	1.927	1.905	1.589	1.08181	1.03668e-11	6.03787e-10	Gamma-glutamyltranspeptidase	PF01019	PF01019: Gamma-glutamyltranspeptidase
TraesCS3A02G077500	17	34	14	5	14	14	0.203	0.373	0.178	0.058	0.139	0.152	-1.10006	0.0160588	0.124404	XH/XS domain-containing protein	PF03469	PF03469: XH domain
TraesCS3A02G081300	215.051	349.822	288.145	658.031	747.245	742.308	19.42	28.939	27.124	56.23	59.476	60.577	1.19666	1.44699e-21	1.73387e-19	Light-regulated protein	PF07207	PF07207: Light regulated protein Lir1
TraesCS3A02G084500	115	153.433	148.923	39.451	62	75.552	2.214	2.717	3.057	0.739	1	1.325	-1.37958	9.38315e-11	4.97464e-09	Protease HtpX	PF01435	PF01435: Peptidase family M48
TraesCS3A02G093500	29	32	28	51	71	84	0.698	0.708	0.718	1.191	1.437	1.842	1.06708	3.28643e-05	0.000723255	Xyloglucan endotransglucosylase/hydrolase	PF00722; PF06955	PF00722: Glycosyl hydrolases family 16; PF06955: Xyloglucan endo-transglycosylase (XET) C-terminus
TraesCS3A02G093600	33	32.017	41	97.357	127.355	113	0.772	0.689	1.022	2.211	2.504	2.409	1.52268	5.24462e-13	3.45476e-11	Xyloglucan endotransglucosylase/hydrolase	PF00722; PF06955	PF00722: Glycosyl hydrolases family 16; PF06955: Xyloglucan endo-transglycosylase (XET) C-terminus
TraesCS3A02G097800	242.53	195.836	257.928	520.259	604.977	498.675	3.587	2.665	4.073	7.497	7.471	6.725	1.07234	3.31616e-16	2.90085e-14	Nuclease	PF00565	PF00565: Staphylococcal nuclease homologue
TraesCS3A02G108300	12	12	9	39.238	60	29	0.3	0.276	0.239	0.951	1.262	0.66	1.80044	5.93962e-07	1.88099e-05	Short-chain dehydrogenase/reductase	PF13561	PF13561: Enoyl-(Acyl carrier protein) reductase
TraesCS3A02G111900	141.104	143.719	129.361	77.778	84.372	63.547	1.35	1.265	1.323	0.726	0.671	0.554	-1.01379	2.43042e-09	1.11814e-07	FACT complex subunit SSRP1	PF03531; PF08512; PF00505	PF03531: Structure-specific recognition protein (SSRP1); PF08512: Histone chaperone Rttp106-like; PF00505: HMG (high mobility group) box
TraesCS3A02G112900	46	70.078	29	0	2	1	1.603	2.244	1.072	0	0.059	0.032	-5.54617	1.51926e-22	1.91158e-20	Heat-shock protein, putative	PF00011	PF00011: Hsp20/alpha crystallin family
TraesCS3A02G113000	22	15.069	9	2	3	0	0.862	0.543	0.374	0.076	0.1	0	-3.24423	3.3479e-06	9.24012e-05	Heat-shock protein, putative	PF00011	PF00011: Hsp20/alpha crystallin family
TraesCS3A02G113100	309	404.986	256.84	8	28	22.836	10.241	12.337	9.034	0.256	0.786	0.689	-4.17169	4.19944e-82	2.1928e-79	Heat shock protein	PF00011	PF00011: Hsp20/alpha crystallin family
TraesCS3A02G116300	1387.73	1821.05	1954.5	4462.64	4672.87	4119.78	7.599	9.176	11.461	23.907	21.223	20.616	1.21827	4.97191e-27	7.99765e-25	Gigantea-like protein	0	0
TraesCS3A02G118200	95.087	132.808	182.329	42.918	47.82	67.659	1.118	1.436	2.29	0.492	0.468	0.725	-1.51938	4.80019e-09	2.11656e-07	Serine incorporator	PF03348	PF03348: Serine incorporator (Serinc)
TraesCS3A02G118300	284.528	324.993	266.519	146	113	105	3.838	4.033	3.841	1.92	1.272	1.292	-1.39538	6.66485e-20	7.24451e-18	Glycosyltransferase	PF00201	PF00201: UDP-glucoronosyl and UDP-glucosyl transferase
TraesCS3A02G119500	195.954	217.791	153.722	1409.98	492.328	348.365	2.554	2.612	2.141	17.92	5.351	4.141	1.89753	1.52606e-07	5.37857e-06	3'-N-debenzoyl-2'-deoxytaxol N-benzoyltransferase	PF02458	PF02458: Transferase family
TraesCS3A02G124700	38.065	40.904	23.731	19.377	14.556	14.603	0.628	0.621	0.418	0.311	0.201	0.22	-1.2019	0.000287116	0.0048332	Glycosyltransferase	PF00201	PF00201: UDP-glucoronosyl and UDP-glucosyl transferase
TraesCS3A02G131000	637.806	708.753	593.289	289.31	350.232	289.38	4.895	5.005	4.873	2.17	2.232	2.026	-1.20097	2.15696e-36	4.84024e-34	Pentatricopeptide repeat-containing protein	PF01535; PF13812	PF01535: PPR repeat; PF13812: Pentatricopeptide repeat domain
TraesCS3A02G131500	15	14	16	57	33	28	0.271	0.232	0.308	1	0.498	0.46	1.25791	0.000875126	0.0125208	Ring finger protein, putative	PF13639	PF13639: Ring finger domain
TraesCS3A02G135500	75.166	104.617	106.491	26.124	48.817	35.477	1.378	1.765	2.083	0.466	0.75	0.593	-1.5205	1.56694e-10	8.08867e-09	Non-specific serine/threonine protein kinase	PF00069; PF03822	PF00069: Protein kinase domain; PF03822: NAF domain
TraesCS3A02G138300	2	1	0	18	6.734	5	0.02	0.009	0	0.177	0.056	0.046	3.05981	0.000968217	0.0136272	Subtilisin-like protease	PF05922; PF00082	PF05922: Peptidase inhibitor I9; PF00082: Subtilase family
TraesCS3A02G139300	172.576	308.25	233	584.673	534.507	492.599	2.403	3.949	3.465	7.935	6.21	6.254	1.04834	5.82282e-12	3.46265e-10	B-box zinc finger family protein	PF00643	PF00643: B-box zinc finger
TraesCS3A02G142700	33	46	38	113	133	116	0.51	0.654	0.627	1.7	1.716	1.633	1.48838	4.08852e-14	3.00038e-12	Protein DJ-1	PF01965	PF01965: DJ-1/PfpI family
TraesCS3A02G147900	114.211	136.511	140.331	333.673	339.506	301.654	2.731	3.002	3.573	7.743	6.827	6.572	1.17863	1.26904e-17	1.20397e-15	Soul heme-binding protein	PF10184	PF10184: Uncharacterized conserved protein (DUF2358)
TraesCS3A02G148700	638.99	875.978	854.058	2197.66	2622.02	2251.93	23.518	29.617	33.313	77.996	81.937	75.387	1.43505	6.46625e-45	1.86386e-42	Cold induced protein	0	0
TraesCS3A02G155300	10	18	24	12	2	9	0.289	0.478	0.737	0.336	0.049	0.237	-1.28553	0.0193229	0.142259	mediator of RNA polymerase II transcription subunit	0	0
TraesCS3A02G156400	13	17	20	6.48	12	6	0.166	0.199	0.272	0.081	0.127	0.07	-1.16735	0.0111802	0.0952712	Nuclear transport factor 2 (NTF2) family protein with RNA binding (RRM-RBD-RNP motifs) domain-containing protein	0	0
TraesCS3A02G156900	0	1.2	0	7.875	3.177	7	0	0.076	0	0.52	0.192	0.441	3.45509	0.00164392	0.0210849	CAI-1 autoinducer sensor kinase/phosphatase cqsS isoform 1	0	0
TraesCS3A02G164100	5	1	2	8	12	6	0.301	0.055	0.127	0.46	0.625	0.328	1.50799	0.0433556	0.247336	B3 domain-containing transcription repressor VAL1	0	0
TraesCS3A02G167900	3	3	2	0	0	0	0.055	0.051	0.039	0	0	0	-4.54651	0.01701	0.129971	Zinc finger CCCH domain-containing protein 4	PF07762	PF07762: Protein of unknown function (DUF1618)
TraesCS3A02G172300	0	0	1	4	5	1	0	0	0.024	0.089	0.096	0.021	2.7831	0.0429275	0.245761	Calmodulin-binding protein	PF07816	PF07816: Protein of unknown function (DUF1645)
TraesCS3A02G174300	6.823	13	11	52.844	38	42.928	0.884	1.541	1.478	6.471	4.452	5.032	1.9779	2.11241e-08	8.51252e-07	Casein kinase I isoform gamma-3	0	0
TraesCS3A02G177500	2370.2	2271.79	2027.35	314.34	442.459	391.457	38.419	33.873	35.073	4.961	5.995	5.784	-2.68161	8.3227e-195	1.01794e-191	Transcription factor Pur-alpha 1	PF04845	PF04845: PurA ssDNA and RNA-binding protein
TraesCS3A02G182100	2	5	5	13	9	12.249	0.07	0.16	0.185	0.438	0.266	0.389	1.35655	0.0235292	0.163201	RING finger protein	PF13639	PF13639: Ring finger domain
TraesCS3A02G183800	43	24	4	5	2	18	0.363	0.187	0.036	0.041	0.014	0.139	-1.59324	0.02618	0.176067	Tonoplast dicarboxylate transporter	PF00939	PF00939: Sodium:sulfate symporter transmembrane region
TraesCS3A02G186700	178.113	268.519	241.806	515.382	637.656	504.112	2.942	4.08	4.263	8.288	8.807	7.591	1.12567	2.11858e-18	2.11644e-16	rRNA N-glycosidase	0	0
TraesCS3A02G195100	2.035	0.987	0	8.534	2.303	4.665	0.024	0.011	0	0.1	0.023	0.051	2.12702	0.0449172	0.253644	Metal transporter, putative	PF01566	PF01566: Natural resistance-associated macrophage protein
TraesCS3A02G204500	163.411	164.041	157.688	32.448	57.832	40.793	2.281	2.107	2.351	0.441	0.674	0.519	-2.03137	3.43499e-27	5.57828e-25	Vacuolar-processing enzyme	PF01650	PF01650: Peptidase C13 family
TraesCS3A02G214400	33.066	18.759	23.688	47.156	67.304	65.92	0.352	0.184	0.27	0.491	0.597	0.641	1.10498	6.53208e-05	0.00133276	Potassium transporter	0	0
TraesCS3A02G216800	0	1	0	30.272	24.837	15.733	0	0.023	0	0.745	0.53	0.364	5.58484	1.59651e-12	1.00346e-10	Chaperone protein DnaJ	PF00226	PF00226: DnaJ domain
TraesCS3A02G219600	16	25.651	29.666	64.697	40	55	0.751	1.105	1.47	2.913	1.605	2.344	1.03132	0.0010931	0.0150616	Chaperone protein DnaJ	0	0
TraesCS3A02G226600	43.087	48.383	50.107	20	18	11.049	0.794	0.82	0.984	0.358	0.278	0.185	-1.66124	2.79167e-08	1.10626e-06	Dihydroflavonol 4-reductase	PF01370	PF01370: NAD dependent epimerase/dehydratase family
TraesCS3A02G230200	11.301	11.569	4.539	1	2	0	0.164	0.155	0.071	0.014	0.024	0	-3.16503	0.000308875	0.00515559	Exostosin family protein	PF03016	PF03016: Exostosin family
TraesCS3A02G231000	96.806	102.002	63.386	34.593	50.574	52.884	1.962	1.901	1.369	0.682	0.857	0.974	-1.05857	3.16229e-06	8.76884e-05	Isoprenylcysteine alpha-carbonyl methylesterase ICME	PF00135; PF00326	PF00135: Carboxylesterase family; PF00326: Prolyl oligopeptidase family
TraesCS3A02G240100	17	15.298	9	61	40	37	0.344	0.284	0.194	1.198	0.678	0.681	1.61032	4.13068e-06	0.000112002	DUF1645 family protein	PF07816	PF07816: Protein of unknown function (DUF1645)
TraesCS3A02G240400	6.024	3.033	1.003	0	0	0	0.636	0.293	0.11	0	0	0	-4.86066	0.0113047	0.0959951	Kinase family protein	PF00069	PF00069: Protein kinase domain
TraesCS3A02G242900	12.411	15	11.581	3	8.425	3	0.245	0.272	0.244	0.058	0.139	0.054	-1.55459	0.00256323	0.0302743	GDSL esterase/lipase	0	0
TraesCS3A02G243200	208.328	183.663	192.489	58.057	56.014	69.464	6.863	5.561	6.73	1.849	1.562	2.082	-1.80903	3.71291e-25	5.40275e-23	myosin-G heavy chain-like protein||DNA-directed RNA polymerase subunit beta'	0	0
TraesCS3A02G244700	14.781	11.635	14.577	57.187	40.778	34.025	0.237	0.172	0.249	0.893	0.546	0.497	1.5462	9.82822e-06	0.000245774	Tryptophan aminotransferase-like protein	PF04864	PF04864: Allinase
TraesCS3A02G247200	5	1	6	14	11	13	0.062	0.011	0.079	0.169	0.114	0.147	1.49164	0.0109009	0.0935255	Wuschel homeobox protein	PF00046	PF00046: Homeobox domain
TraesCS3A02G247900	13	3	9	18	21.321	19	0.274	0.058	0.202	0.369	0.377	0.365	1.06069	0.0243574	0.167452	Outer mitochondrial membrane protein porin	PF01459	PF01459: Eukaryotic porin
TraesCS3A02G249300	0	0	0	0	0	24.757	0	0	0	0	0	0.685	6.01801	0.00644962	0.0628242	Cytidine deaminase	PF00383; PF08211	PF00383: Cytidine and deoxycytidylate deaminase zinc-binding region; PF08211: Cytidine and deoxycytidylate deaminase zinc-binding region
TraesCS3A02G255300	219.846	148.021	192.824	10.128	49.23	62	5.978	3.701	5.577	0.267	1.128	1.535	-2.37313	3.64089e-12	2.2136e-10	Bidirectional sugar transporter SWEET	PF03083	PF03083: Sugar efflux transporter for intercellular exchange
TraesCS3A02G255600	4	22	6	82	45	35	0.062	0.312	0.099	1.231	0.579	0.492	2.23663	2.06061e-06	5.90075e-05	Protein kinase-like	PF00069	PF00069: Protein kinase domain
TraesCS3A02G255700	1	20	0	29	18	17.766	0.015	0.269	0	0.413	0.22	0.237	1.55226	0.0352161	0.2151	Protein kinase-like	PF00069	PF00069: Protein kinase domain
TraesCS3A02G256200	18	17	4	59	37	20	0.25	0.217	0.059	0.797	0.428	0.253	1.45818	0.00162483	0.0208735	Protein kinase-like	PF00069	PF00069: Protein kinase domain
TraesCS3A02G256300	50	101	45	282	113	61	0.722	1.342	0.694	3.969	1.363	0.803	1.13753	0.00641303	0.0625334	Protein kinase-like	PF00069	PF00069: Protein kinase domain
TraesCS3A02G260100	13	4	2	10	35	29	0.272	0.077	0.045	0.203	0.614	0.553	1.78152	0.00192459	0.0240575	Chitinase	PF00187; PF00182	PF00187: Chitin recognition protein; PF00182: Chitinase class I
TraesCS3A02G260200	45.866	43.57	32.679	131	173.605	142	0.966	0.844	0.733	2.679	3.066	2.724	1.72695	2.39252e-19	2.5416e-17	Chitinase	PF00187; PF00182	PF00187: Chitin recognition protein; PF00182: Chitinase class I
TraesCS3A02G260300	1	11	3.099	1	1	0	0.017	0.171	0.056	0.016	0.014	0	-2.79658	0.031888	0.201558	Lipid phosphate phosphatase-like protein	PF01569	PF01569: PAP2 superfamily
TraesCS3A02G266400	4	3	7	0	0	0	0.417	0.286	0.759	0	0	0	-5.34692	0.000911207	0.0129497	Elongation factor 4	0	0
TraesCS3A02G274400	727.316	786.395	640.842	181.687	235.127	283.237	5.18	5.153	4.885	1.265	1.39	1.84	-1.75895	2.15295e-47	6.46663e-45	Chaperone clpb, putative	PF02861; PF00004; PF07724; PF10431	PF02861: Clp amino terminal domain, pathogenicity island component; PF00004: ATPase family associated with various cellular activities (AAA); PF07724: AAA domain (Cdc48 subfamily); PF10431: C-terminal, D2-small domain, of ClpB protein
TraesCS3A02G275900	1	3	5	14	18	16	0.018	0.051	0.098	0.251	0.278	0.269	2.22666	8.25209e-05	0.0016363	IQ domain-containing protein	PF00612; PF13178	PF00612: IQ calmodulin-binding motif; PF13178: Protein of unknown function (DUF4005)
TraesCS3A02G279700	376.072	332.763	333.613	129.041	151.451	218.218	4.449	3.622	4.218	1.489	1.493	2.354	-1.20395	1.84755e-13	1.26618e-11	Glycosyltransferase	PF00201	PF00201: UDP-glucoronosyl and UDP-glucosyl transferase
TraesCS3A02G279800	256.42	263.745	220	105	157	135.542	4.147	3.924	3.797	1.653	2.122	1.998	-1.03841	1.01733e-13	7.16369e-12	Glycosyltransferase	PF00201	PF00201: UDP-glucoronosyl and UDP-glucosyl transferase
TraesCS3A02G280800	14	8.956	10	90	52.323	48	0.379	0.223	0.288	2.362	1.195	1.184	2.39363	1.10919e-10	5.83672e-09	Heat shock transcription factor	PF00447	PF00447: HSF-type DNA-binding
TraesCS3A02G281500	0	2	2	5	8.704	7	0	0.036	0.041	0.095	0.142	0.124	2.13082	0.0091312	0.0818324	Pathogen-related protein	0	0
TraesCS3A02G282100	432.3	445.714	478.53	123.651	211.111	271.908	7.125	6.757	8.416	1.984	2.909	4.085	-1.31126	8.30363e-13	5.35292e-11	Chaperone protein dnaJ	PF00226; PF13370	PF00226: DnaJ domain; PF13370: 4Fe-4S single cluster domain of Ferredoxin I
TraesCS3A02G282200	12	12	13	10	5	5	0.139	0.128	0.161	0.113	0.048	0.053	-1.00644	0.0478276	0.264576	F-box family protein	PF12937; PF08387	PF12937: F-box-like; PF08387: FBD
TraesCS3A02G287000	2.071	6.42	1	0	0	0	0.034	0.097	0.018	0	0	0	-4.75623	0.0123652	0.102726	NBS-LRR-like resistance protein	PF00931	PF00931: NB-ARC domain
TraesCS3A02G287500	465.698	344.713	186.752	50	53.223	112	8.356	5.689	3.575	0.873	0.799	1.832	-2.33307	4.05078e-15	3.24452e-13	Inorganic pyrophosphatase 2	PF06888	PF06888: Putative Phosphatase
TraesCS3A02G287700	3	1.549	3	8	8	9	0.125	0.059	0.132	0.32	0.284	0.34	1.54289	0.0232304	0.161801	ATP synthase subunit g, mitochondrial	PF04718	PF04718: Mitochondrial ATP synthase g subunit
TraesCS3A02G288000	12	15	11.26	1	7	5	0.185	0.213	0.185	0.015	0.09	0.07	-1.67378	0.00234315	0.0281791	Serine carboxypeptidase, putative	PF00450	PF00450: Serine carboxypeptidase
TraesCS3A02G298600	5.207	8	2	28.61	8	12	0.13	0.184	0.053	0.693	0.168	0.273	1.56549	0.0141317	0.113324	Transmembrane protein 56	PF03798	PF03798: TLC domain
TraesCS3A02G301100	26.577	24.105	33.973	79.884	87.492	101.838	0.408	0.341	0.557	1.196	1.123	1.427	1.52275	2.29958e-10	1.16841e-08	Acetamidase/formamidase, putative	PF03069	PF03069: Acetamidase/Formamidase family
TraesCS3A02G301200	7.433	9.72	20.841	1.118	9.022	7.298	0.075	0.09	0.225	0.011	0.076	0.067	-1.28373	0.044003	0.249928	GH3.3	PF03321	PF03321: GH3 auxin-responsive promoter
TraesCS3A02G307500	11.826	10	6	4	1	5.83	0.161	0.125	0.087	0.053	0.011	0.072	-1.45125	0.0249482	0.170349	Leucine-rich repeat receptor-like protein kinase family protein	PF08263; PF13855; PF00560	PF08263: Leucine rich repeat N-terminal domain; PF13855: Leucine rich repeat; PF00560: Leucine Rich Repeat
TraesCS3A02G308600	13	12	14	9	2	9	0.224	0.19	0.257	0.151	0.029	0.141	-1.076	0.0439149	0.249618	Subtilisin-like protease	0	0
TraesCS3A02G316500	10	27.559	24.197	107.575	143.461	96.627	0.108	0.275	0.28	1.137	1.293	0.954	2.34366	8.04646e-19	8.26958e-17	External alternative NAD(P)H-ubiquinone oxidoreductase B2, mitochondrial	PF07992	PF07992: Pyridine nucleotide-disulphide oxidoreductase
TraesCS3A02G316700	103.532	102	103	248.705	250	207.372	2.037	1.846	2.16	4.757	4.122	3.718	1.05513	3.25768e-12	1.98774e-10	Sphingosine kinase, putative	PF00781	PF00781: Diacylglycerol kinase catalytic domain
TraesCS3A02G319600	0	0	0	10	6	2	0	0	0	0.17	0.088	0.032	5.56336	0.000783957	0.0114186	Cytochrome P450	PF00067	PF00067: Cytochrome P450
TraesCS3A02G321000	34.644	34	44	20	17	24	0.489	0.441	0.663	0.275	0.2	0.309	-1.02142	0.00104391	0.0145209	Jacalin lectin family protein	PF01419	PF01419: Jacalin-like lectin domain
TraesCS3A02G322700	10	8	11	3	5	6	0.148	0.109	0.173	0.043	0.062	0.081	-1.175	0.0434065	0.247532	Pentatricopeptide repeat-containing protein	PF01535; PF13041	PF01535: PPR repeat; PF13041: PPR repeat family
TraesCS3A02G328100	13	15	16	11	3	3.214	0.296	0.314	0.388	0.243	0.057	0.067	-1.45813	0.00974693	0.0859826	Ethylene-responsive transcription factor, putative	PF00847	PF00847: AP2 domain
TraesCS3A02G332700	61	61	50	17	17	16	1.204	1.108	1.053	0.326	0.281	0.288	-1.91093	2.67074e-12	1.64364e-10	UDP-glycosyltransferase	PF00201	PF00201: UDP-glucoronosyl and UDP-glucosyl transferase
TraesCS3A02G334900	48.757	57.415	40.86	137.518	132.421	131.605	1.056	1.144	0.943	2.893	2.408	2.598	1.31522	3.48059e-12	2.11899e-10	Cupin, RmlC-type	0	0
TraesCS3A02G344600	8	15	13	55.776	64.511	53	0.184	0.318	0.319	1.248	1.249	1.113	2.11759	9.68228e-13	6.19169e-11	Ring finger protein, putative	PF13639	PF13639: Ring finger domain
TraesCS3A02G345200	344.321	337.202	322.03	41.117	115.079	124.632	3.663	3.3	3.662	0.427	1.019	1.209	-1.99217	1.75293e-18	1.76284e-16	Potassium transporter	0	0
TraesCS3A02G348400	4.5	8	8	1	0	0	0.243	0.397	0.455	0.052	0	0	-4.0396	0.000279807	0.00472422	Abscisic acid receptor	PF10604	PF10604: Polyketide cyclase / dehydrase and lipid transport
TraesCS3A02G350800	13	7	6	1	4	1.94	0.178	0.088	0.088	0.013	0.046	0.024	-1.99558	0.00510197	0.0525378	Ammonium transporter	PF00909	PF00909: Ammonium Transporter Family
TraesCS3A02G354800	146.167	127.686	113.294	446.22	231.753	198.715	1.701	1.367	1.409	5.067	2.247	2.109	1.0647	3.13232e-05	0.000693384	Ankyrin repeat-containing protein	PF12796; PF13962	PF12796: Ankyrin repeats (3 copies); PF13962: Domain of unknown function
TraesCS3A02G355500	369.594	333.993	331.54	116.59	131.462	104.772	5.218	4.316	4.982	1.66	1.549	1.361	-1.69399	4.19636e-36	9.27866e-34	Metal tolerance protein	PF01545; PF16916	PF01545: Cation efflux family; PF16916: Dimerisation domain of Zinc Transporter
TraesCS3A02G358800	108.635	120	97	41	59	41.518	1.824	1.853	1.738	0.67	0.828	0.635	-1.34064	5.92157e-12	3.51983e-10	ENTH/VHS family protein	PF01417	PF01417: ENTH domain
TraesCS3A02G360500	321.121	268.282	236.486	92.04	140.973	158.248	16.969	13.022	13.173	4.657	6.4	7.588	-1.22108	5.06295e-13	3.34157e-11	Photosystem II reaction center Psb28 protein	PF03912	PF03912: Psb28 protein
TraesCS3A02G361800	36.808	51.123	45.057	160.115	190.697	136.776	0.629	0.804	0.822	2.664	2.726	2.131	1.73142	3.94033e-19	4.12771e-17	Two-component response regulator	PF00249	PF00249: Myb-like DNA-binding domain
TraesCS3A02G362200	65.34	67	54.274	198	151.809	136	0.792	0.748	0.703	2.342	1.534	1.504	1.25163	8.52992e-10	4.10219e-08	Protein phosphatase 2C	PF00481	PF00481: Protein phosphatase 2C
TraesCS3A02G362800	891.778	823.403	681.451	113.89	225.836	214.223	10.588	8.702	8.631	1.316	2.123	2.163	-2.26096	9.24306e-48	2.8136e-45	Regulator of chromosome condensation (RCC1) family protein	PF00415	PF00415: Regulator of chromosome condensation (RCC1) repeat
TraesCS3A02G368800	340.531	304	158.699	118.567	155	155	4.496	3.692	2.238	1.526	1.707	1.866	-1.03592	3.03958e-07	1.01591e-05	Nematode resistance protein-like HSPRO2	PF07231; PF07014	PF07231: Hs1pro-1 N-terminus; PF07014: Hs1pro-1 protein C-terminus
TraesCS3A02G374000	263.171	342.059	302.878	711.668	849.561	676.127	3.323	4.063	4.164	9.023	9.185	8.054	1.16038	1.65822e-28	2.86418e-26	Glucan endo-1,3-beta-glucosidase, putative	PF00332	PF00332: Glycosyl hydrolases family 17
TraesCS3A02G374700	0	0	0	2	5	3	0	0	0	0.027	0.057	0.037	4.71306	0.0114051	0.0965869	FAD-binding berberine family protein	PF01565; PF08031	PF01565: FAD binding domain; PF08031: Berberine and berberine like
TraesCS3A02G375500	8.708	6.407	1.061	58.789	14.073	18.654	0.174	0.118	0.023	1.14	0.235	0.339	2.39363	0.000189522	0.00337753	MYB transcription factor	PF00249	PF00249: Myb-like DNA-binding domain
TraesCS3A02G382300	1	0	0	4	3	5	0.012	0	0	0.049	0.031	0.057	3.05845	0.0128707	0.105792	Protein NRT1/ PTR FAMILY 5.5	PF00854	PF00854: POT family
TraesCS3A02G394200	105.862	137.24	106.259	391.356	402.118	325.633	1.295	1.518	1.37	4.705	4.096	3.632	1.54468	1.01436e-28	1.76781e-26	4-coumarate:CoA ligase-like protein	PF00501; PF13193	PF00501: AMP-binding enzyme; PF13193: AMP-binding enzyme C-terminal domain
TraesCS3A02G396800	344	299	219	34	56	40	12.828	11.583	9.588	1.017	1.818	1.372	-2.86634	2.07183e-49	6.51105e-47	DUF1685 family protein	PF07939	PF07939: Protein of unknown function (DUF1685)
TraesCS3A02G397000	28	22	4.018	9	5	7	0.637	0.46	0.097	0.199	0.095	0.145	-1.45271	0.0138105	0.111505	DUF1685 family protein	PF07939	PF07939: Protein of unknown function (DUF1685)
TraesCS3A02G400400	17	21	17	7	8	12	0.308	0.346	0.329	0.123	0.12	0.193	-1.15123	0.00745026	0.07009	BTB/POZ and TAZ domain protein	PF00651; PF02135	PF00651: BTB/POZ domain; PF02135: TAZ zinc finger
TraesCS3A02G402000	17	17	21	0	0	1	0.427	0.393	0.562	0	0	0.023	-5.45703	1.33666e-11	7.71226e-10	Tropinone reductase-like protein	PF13561	PF13561: Enoyl-(Acyl carrier protein) reductase
TraesCS3A02G403000	4	4	2	11	14	7	0.171	0.157	0.09	0.452	0.51	0.272	1.50588	0.021286	0.15225	Di-glucose binding protein with Kinesin motor domain-containing protein	0	0
TraesCS3A02G406600	14.274	8.651	5.414	2.036	0	6.55	0.182	0.101	0.074	0.025	0	0.076	-1.7974	0.0204388	0.147982	Receptor-like kinase	PF00069	PF00069: Protein kinase domain
TraesCS3A02G407500	16	18.736	7	4	4	6	0.167	0.182	0.079	0.041	0.035	0.058	-1.67251	0.0025519	0.0301605	Receptor-like kinase	PF00069	PF00069: Protein kinase domain
TraesCS3A02G408700	39	45	36	17	14	16	0.725	0.77	0.714	0.307	0.218	0.271	-1.47874	6.66665e-07	2.09268e-05	Acyl-[acyl-carrier-protein] desaturase	PF03405	PF03405: Fatty acid desaturase
TraesCS3A02G413600	39.164	39.648	47.154	163.223	95.763	77.119	0.544	0.507	0.699	2.209	1.11	0.977	1.28785	9.02551e-06	0.000227799	BTB/POZ and TAZ domain protein	PF00651; PF02135	PF00651: BTB/POZ domain; PF02135: TAZ zinc finger
TraesCS3A02G424800	38	72	52	29	22	28	1.125	1.96	1.636	0.831	0.55	0.755	-1.15794	7.41958e-05	0.0014901	Amino acid-ligase	0	0
TraesCS3A02G425000	9	8	13.015	1	4	7	0.183	0.149	0.282	0.02	0.068	0.13	-1.4477	0.0203992	0.147728	Peroxidase	PF00141	PF00141: Peroxidase
TraesCS3A02G433800	130	148.326	157	55	78.232	86.267	3.645	3.824	4.681	1.493	1.87	2.212	-1.13178	1.24194e-09	5.88719e-08	Protein HASTY 1	0	0
TraesCS3A02G433900	343.224	362.448	346	122	232	167	4.515	4.386	4.862	1.565	2.545	2.003	-1.16555	4.6798e-15	3.72854e-13	Protein HASTY 1	0	0
TraesCS3A02G434000	154	180	163	82.141	95	87	6.964	7.466	8.12	3.653	3.565	3.658	-1.05009	9.04535e-12	5.29549e-10	Tyrosine-protein phosphatase non-receptor type 23||glucuronidase 3	0	0
TraesCS3A02G442800	4	0	4	8	10	14	1.025	0	1.039	1.95	2.366	3.313	1.80271	0.0102178	0.0890545	Defensin	PF00304	PF00304: Gamma-thionin family
TraesCS3A02G444100	3	3	6	17	14	12	0.051	0.047	0.108	0.28	0.198	0.185	1.67287	0.0028124	0.032598	cDNA clone:J013058P10, full insert sequence	0	0
TraesCS3A02G444900	6	11	11	1	8	1	0.12	0.202	0.234	0.019	0.134	0.018	-1.61508	0.0264077	0.177234	alpha/beta-Hydrolases superfamily protein	0	0
TraesCS3A02G447600	146.647	184.611	161.725	403.397	396.453	313.458	0.917	1.062	1.082	2.466	2.056	1.788	1.03993	7.05591e-14	5.01797e-12	NBS-LRR disease resistance protein, putative, expressed	PF00931	PF00931: NB-ARC domain
TraesCS3A02G464000	3.38	3.667	0	6.092	15.644	8.483	0.489	0.483	0	0.83	2.05	1.105	1.90283	0.00889603	0.0801917	Transducin/WD40 repeat-like superfamily protein	0	0
TraesCS3A02G464700	0	0	0	11	17	24	0	0	0	0.232	0.31	0.475	7.05637	1.42428e-10	7.38876e-09	F-box domain containing protein-like	PF03478	PF03478: Protein of unknown function (DUF295)
TraesCS3A02G468200	4	7.809	3	9.766	10.582	18.945	0.379	0.677	0.296	0.875	0.884	1.621	1.26152	0.0206457	0.1491	CASP-like protein	PF04535	PF04535: Domain of unknown function (DUF588)
TraesCS3A02G470300	7.001	12	10	32	33.012	30.008	0.062	0.097	0.094	0.275	0.241	0.241	1.56437	1.45743e-05	0.000349276	F-box family protein	PF12937	PF12937: F-box-like
TraesCS3A02G470600	2.05	1	1.011	17.128	13.026	16.086	0.039	0.018	0.021	0.318	0.208	0.28	3.26815	1.38282e-06	4.1044e-05	Jasmonate O-methyltransferase	PF03492	PF03492: SAM dependent carboxyl methyltransferase
TraesCS3A02G480400	32	24	37	62.254	73	100	0.883	0.609	1.086	1.665	1.699	2.514	1.1898	1.04902e-05	0.000260839	Beta-1,3-glucanase	PF00332	PF00332: Glycosyl hydrolases family 17
TraesCS3A02G481500	12	9	10	15	18	38	0.269	0.185	0.239	0.326	0.339	0.776	1.04811	0.0236254	0.163642	Beta-1,3-glucanase	PF00332	PF00332: Glycosyl hydrolases family 17
TraesCS3A02G483800	5	5	0	29.826	33	28	0.103	0.095	0	0.6	0.573	0.528	3.00591	1.71497e-10	8.81594e-09	Beta-1,3-glucanase	PF00332	PF00332: Glycosyl hydrolases family 17
TraesCS3A02G486800	26	27	25.55	10.058	7	1	0.649	0.62	0.679	0.243	0.147	0.023	-2.23302	7.19597e-07	2.24637e-05	BTB/POZ domain containing protein	PF00651	PF00651: BTB/POZ domain
TraesCS3A02G490100	21.35	33	20	88	41	32	0.187	0.266	0.188	0.754	0.299	0.256	1.00748	0.00816415	0.075196	Receptor-like protein kinase	PF13516; PF13855; PF07714	PF13516: Leucine Rich repeat; PF13855: Leucine rich repeat; PF07714: Protein tyrosine kinase
TraesCS3A02G491400	1	1	4	106	139	108	0.031	0.028	0.13	3.13	3.585	3.001	5.65279	2.69066e-53	9.20131e-51	receptor kinase 1	PF00069	PF00069: Protein kinase domain
TraesCS3A02G492000	2	10	2	0	0	1	0.038	0.177	0.041	0	0	0.018	-3.46613	0.0146449	0.11621	LOB domain-containing protein, putative	PF03195	PF03195: Protein of unknown function DUF260
TraesCS3A02G492100	110	70.5	95	7.046	14	12	1.284	0.757	1.185	0.08	0.136	0.128	-3.19809	1.50968e-24	2.12834e-22	Non specific phospholipase C	PF04185	PF04185: Phosphoesterase family
TraesCS3A02G493000	101.52	151.547	120.573	63.137	74.073	53.31	5.068	6.95	6.352	3.022	3.17	2.417	-1.10694	1.42792e-08	5.90674e-07	CYCLIN B1;5	0	0
TraesCS3A02G493500	23.752	17.621	19.364	46.659	84.761	62.756	0.291	0.187	0.254	0.558	0.835	0.657	1.5193	1.22417e-07	4.39327e-06	Protein kinase	PF01657; PF07714	PF01657: Salt stress response/antifungal; PF07714: Protein tyrosine kinase
TraesCS3A02G494500	2	0	0	40	13	8	0.03	0	0	0.592	0.165	0.111	4.60046	5.91282e-07	1.87469e-05	transmembrane protein, putative (DUF247)	PF03140	PF03140: Plant protein of unknown function
TraesCS3A02G497300	0	0	0	40	60	43	0	0	0	0.642	0.827	0.646	8.50483	3.40282e-28	5.77472e-26	F-box family protein	PF03478	PF03478: Protein of unknown function (DUF295)
TraesCS3A02G498600	85	103.506	110.973	579.342	498.677	346.948	1.154	1.293	1.609	7.666	5.647	4.294	2.11429	7.05997e-29	1.24156e-26	Phospholipase A1	PF01764	PF01764: Lipase (class 3)
TraesCS3A02G498700	852	889.917	883.222	3033.41	2179	1947	13.15	12.635	14.553	45.6	28.096	27.396	1.32048	3.08057e-19	3.25216e-17	Phospholipase A1	PF01764	PF01764: Lipase (class 3)
TraesCS3A02G498900	6	9	2	1	1	2	0.067	0.092	0.024	0.011	0.009	0.02	-2.09958	0.037273	0.22358	Serine/threonine-protein kinase	PF01453	PF01453: D-mannose binding lectin
TraesCS3A02G499200	59	36	57.641	17.48	11.132	12.25	0.738	0.414	0.771	0.213	0.116	0.14	-2.03553	5.16623e-09	2.27058e-07	Protein DETOXIFICATION	PF01554	PF01554: MatE
TraesCS3A02G499900	556.594	672.9	527.689	306.676	325.614	330.805	13.927	15.482	14.053	7.442	6.856	7.54	-1.00098	1.43833e-23	1.90696e-21	Eukaryotic translation initiation factor 3 subunit M	PF01399	PF01399: PCI domain
TraesCS3A02G500400	14	29	21	11	13.572	8	0.14	0.266	0.224	0.107	0.113	0.073	-1.1008	0.00940011	0.083658	Pentatricopeptide repeat-containing protein	PF01535; PF13041; PF14432	PF01535: PPR repeat; PF13041: PPR repeat family; PF14432: DYW family of nucleic acid deaminases
TraesCS3A02G504700	8	9	19	1	6.624	8	0.091	0.095	0.232	0.011	0.063	0.083	-1.35301	0.0292253	0.190075	Receptor-like kinase	PF12819; PF07714	PF12819: Carbohydrate-binding protein of the ER; PF07714: Protein tyrosine kinase
TraesCS3A02G505000	7	6	5	189	176	210	0.094	0.074	0.071	2.464	1.963	2.561	4.83774	2.10225e-67	9.32703e-65	Cytochrome P450 family protein	PF00067	PF00067: Cytochrome P450
TraesCS3A02G505100	38.334	59	52.454	124.589	145.315	143.799	1.586	2.242	2.296	4.959	5.121	5.408	1.32548	4.16245e-12	2.50936e-10	Gamma-secretase subunit APH1-like	PF06105	PF06105: Aph-1 protein
TraesCS3A02G505600	13	17	19	449.344	560.742	480.072	0.13	0.157	0.204	4.399	4.677	4.39	4.77478	1.38048e-162	1.41983e-159	Disease resistance protein RPM1	PF00931	PF00931: NB-ARC domain
TraesCS3A02G505700	26.812	15.447	10.728	0	0	0	0.234	0.124	0.1	0	0	0	-7.22217	8.96593e-11	4.76975e-09	Disease resistance protein RPP13	PF00931	PF00931: NB-ARC domain
TraesCS3A02G507900	1.186	0	2.491	248.491	295.574	231.211	0.021	0	0.046	4.227	4.323	3.684	7.44595	1.17107e-114	8.15323e-112	CsAtPR5	0	0
TraesCS3A02G511800	0	1	1	6.019	6	4	0	0.02	0.023	0.126	0.109	0.079	2.66257	0.00947826	0.0841649	F-box family protein	PF12937	PF12937: F-box-like
TraesCS3A02G512400	85.404	110	90	217	269	302	1.255	1.488	1.413	3.108	3.302	4.048	1.32648	2.57889e-17	2.40962e-15	Histidine decarboxylase	PF00282	PF00282: Pyridoxal-dependent decarboxylase conserved domain
TraesCS3A02G517100	1	0	10	22.508	13	14.306	0.055	0	0.58	1.187	0.616	0.715	1.98511	0.00567868	0.0569854	Pathogenesis-related protein PR-4	PF00967	PF00967: Barwin family
TraesCS3A02G521700	9	14	7	4	4	3	0.077	0.11	0.064	0.033	0.028	0.023	-1.54351	0.00916805	0.0820977	Protein kinase family protein	0	0
TraesCS3A02G525500	6	2.072	5.39	10.916	18.561	14.966	0.666	0.21	0.623	1.148	1.844	1.504	1.54573	0.00564328	0.0567056	Phototropic-responsive NPH3 family protein	0	0
TraesCS3A02G526600	25	46	66	317.856	204.987	187	0.421	0.713	1.186	5.21	2.887	2.871	2.23857	8.69136e-15	6.75811e-13	Two-component response regulator	PF00249	PF00249: Myb-like DNA-binding domain
TraesCS3A02G528200	14	8	14	29	22	30	2.537	1.314	2.594	4.945	3.646	4.918	1.02446	0.00733675	0.0693062	Tetratricopeptide repeat (TPR)-like superfamily protein	0	0
TraesCS3A02G528900	67.234	81.393	66.247	155.561	169.635	180.646	0.942	1.049	0.992	2.125	1.984	2.308	1.09813	1.90713e-11	1.07927e-09	Vacuolar-processing enzyme	PF01650	PF01650: Peptidase C13 family
TraesCS3A02G532700	17	33	21.27	57.301	77	47.743	0.192	0.343	0.257	0.631	0.724	0.491	1.21053	2.04052e-05	0.000472339	Ankyrin repeat family protein	PF12796; PF00023	PF12796: Ankyrin repeats (3 copies); PF00023: Ankyrin repeat
TraesCS3A02G537500	10	7.797	12	29.63	19.352	22.265	0.124	0.089	0.159	0.357	0.199	0.251	1.1142	0.00729619	0.0690137	Ubiquitin carboxyl-terminal hydrolase 2	PF13968; PF04578	PF13968: Domain of unknown function (DUF4220); PF04578: Protein of unknown function, DUF594
TraesCS3A02G537600	684.352	745.794	624.964	1472.76	1893.11	1564.38	9.48	9.504	9.247	19.885	21.882	19.76	1.12093	3.10654e-45	9.05051e-43	Chaperone protein dnaJ, putative	PF13432; PF13181; PF00226	PF13432: Tetratricopeptide repeat; PF13181: Tetratricopeptide repeat; PF00226: DnaJ domain
TraesCS3A02G537700	905.073	913.827	654.598	2383.98	1690.64	1455.22	12.387	11.506	9.569	31.804	19.304	18.16	1.0433	9.93109e-11	5.25029e-09	Zinc finger CCCH domain protein, putative	0	0
TraesCS3B02G002200	2.675	3.098	3.152	25.52	16	4.115	0.05	0.053	0.062	0.461	0.249	0.07	2.18532	0.00298176	0.0341787	basic helix-loop-helix (bHLH) DNA-binding superfamily protein	0	0
TraesCS3B02G002500	153	169	158	401	395	306	4.549	4.619	4.992	11.535	9.916	8.281	1.06191	2.36043e-14	1.75883e-12	Basic helix-loop-helix transcription factor	PF00010	PF00010: Helix-loop-helix DNA-binding domain
TraesCS3B02G003200	2.525	0	1.094	9.901	8.345	10.882	0.072	0	0.034	0.274	0.206	0.283	2.75484	0.000454252	0.00720366	basic helix-loop-helix (bHLH) DNA-binding superfamily protein	PF00010	PF00010: Helix-loop-helix DNA-binding domain
TraesCS3B02G003500	15	11	10.121	50.374	42	22	0.298	0.201	0.214	0.972	0.699	0.398	1.51996	9.31867e-05	0.00181693	basic helix-loop-helix (bHLH) DNA-binding superfamily protein	PF00010	PF00010: Helix-loop-helix DNA-binding domain
TraesCS3B02G003600	0	0	2	2	7.609	4.007	0	0	0.078	0.071	0.237	0.133	2.39482	0.0381626	0.22709	Basic helix-loop-helix DNA-binding superfamily protein, putative	0	0
TraesCS3B02G003700	23.699	34.776	29.591	146.639	52.464	38.109	0.527	0.711	0.701	3.167	0.98	0.772	1.32691	0.00164441	0.0210891	Basic helix-loop-helix DNA-binding superfamily protein, putative	PF00010	PF00010: Helix-loop-helix DNA-binding domain
TraesCS3B02G013400	0	0	0	1.725	2.653	4.503	0	0	0	0.299	0.447	0.75	4.55987	0.0125352	0.103694	NADH dehydrogenase subunit 4L	PF00420	PF00420: NADH-ubiquinone/plastoquinone oxidoreductase chain 4L
TraesCS3B02G015300	2	1.014	4.103	14.172	8.534	8.134	0.024	0.011	0.052	0.163	0.084	0.087	1.92643	0.00750528	0.0704953	Pentatricopeptide repeat-containing protein	PF13041; PF13812	PF13041: PPR repeat family; PF13812: Pentatricopeptide repeat domain
TraesCS3B02G017400	607.333	668.715	760.328	231.11	343.136	389.968	18.888	19.116	25.11	6.95	9.02	11.037	-1.22927	9.3185e-17	8.46792e-15	Nuclear transcription factor Y subunit B	PF00808	PF00808: Histone-like transcription factor (CBF/NF-Y) and archaeal histone
TraesCS3B02G024000	35	49	47	120	90	91	0.38	0.489	0.545	1.27	0.813	0.9	1.06878	4.53853e-06	0.000121796	Glycosyltransferase	PF04577	PF04577: Protein of unknown function (DUF563)
TraesCS3B02G027700	0	0	0	9.977	4.23	0	0	0	0	2.249	0.929	0	5.24472	0.00891657	0.0803278	Octicosapeptide/Phox/Bem1p (PB1) domain-containing protein / tetratricopeptide repeat (TPR)-containing protein	0	0
TraesCS3B02G029900	11	15	15	29	27	43	0.161	0.202	0.235	0.415	0.331	0.575	1.13068	0.00144075	0.0189261	O-acyltransferase WSD1	PF03007; PF06974	PF03007: Wax ester synthase-like Acyl-CoA acyltransferase domain; PF06974: Protein of unknown function (DUF1298)
TraesCS3B02G041200	5	5	7	28	11	13	0.234	0.215	0.346	1.258	0.44	0.553	1.47347	0.00769531	0.0718329	Protein NEGATIVE REGULATOR OF RESISTANCE	PF15699	PF15699: NPR1 interacting
TraesCS3B02G041800	87.977	98	93.46	9	4	6.053	2.98	3.05	3.359	0.294	0.115	0.187	-3.98393	4.47982e-39	1.10581e-36	Translation initiation factor IF-2	0	0
TraesCS3B02G044900	10	18	6	6	4	3	0.065	0.108	0.042	0.038	0.022	0.018	-1.47513	0.0141949	0.113662	Cytochrome P450 family protein, expressed	PF00067	PF00067: Cytochrome P450
TraesCS3B02G045500	0	0	0	3	1.039	5.073	0	0	0	0.044	0.013	0.069	4.61322	0.0165968	0.127611	Calcium binding family protein	PF13499	PF13499: EF-hand domain pair
TraesCS3B02G048700	1	6	2	14	21	8	0.078	0.43	0.164	1.04	1.437	0.567	2.07606	0.000860299	0.0123516	Heat-shock protein	PF00011	PF00011: Hsp20/alpha crystallin family
TraesCS3B02G049800	4.061	14	8	1	1	1	0.206	0.651	0.427	0.049	0.043	0.046	-3.08661	0.000607693	0.00922328	Heat shock protein	PF00011	PF00011: Hsp20/alpha crystallin family
TraesCS3B02G056100	34	47.942	36.6	16	17	28	0.449	0.581	0.516	0.206	0.186	0.337	-1.08656	0.000492205	0.00771096	Receptor-like kinase	PF13947; PF00069	PF13947: Wall-associated receptor kinase galacturonan-binding; PF00069: Protein kinase domain
TraesCS3B02G062600	2532.8	2410.65	2372.92	5452.4	5501.52	5730.78	267.433	232.505	260.627	544.782	516.977	546.14	1.05152	1.63448e-38	3.95547e-36	Non-specific lipid-transfer protein	PF00234	PF00234: Protease inhibitor/seed storage/LTP family
TraesCS3B02G062700	1530.28	1508.08	1552.69	3048.67	3936.66	3462.48	139.874	126.279	147.915	263.54	317.092	285.96	1.03905	4.1942e-38	1.00073e-35	Non-specific lipid-transfer protein	PF00234	PF00234: Protease inhibitor/seed storage/LTP family
TraesCS3B02G065800	0	12	3	13	18	10	0	0.256	0.074	0.292	0.35	0.211	1.313	0.0446868	0.252668	Jasmonate O-methyltransferase	PF03492	PF03492: SAM dependent carboxyl methyltransferase
TraesCS3B02G069600	0	0	2	8.59	5	7	0	0	0.028	0.111	0.055	0.085	3.0179	0.00223481	0.0271503	Very-long-chain 3-oxoacyl-CoA reductase	PF07762	PF07762: Protein of unknown function (DUF1618)
TraesCS3B02G072800	0	3	1.076	1.052	8	12.087	0	0.027	0.011	0.01	0.064	0.107	2.13961	0.034228	0.211318	Receptor-kinase, putative	PF13855; PF00069	PF13855: Leucine rich repeat; PF00069: Protein kinase domain
TraesCS3B02G073700	15	32	11	0	0	1	0.281	0.565	0.248	0	0	0.019	-5.50383	5.32883e-10	2.61838e-08	Low-temperature-induced 65 kDa protein||Low-temperature-induced 65 kDa-like protein	0	0
TraesCS3B02G078000	0	0	1.073	1.053	7.331	8.256	0	0	0.014	0.013	0.076	0.094	3.4051	0.00659864	0.0639308	CsAtPR5	0	0
TraesCS3B02G078100	47	86	88	0	7	24	0.858	1.443	1.713	0	0.107	0.399	-2.96446	6.01887e-09	2.62324e-07	RNA exonuclease 4	PF00929	PF00929: Exonuclease
TraesCS3B02G081600	125.764	135.323	93.955	52.865	79.691	58.248	0.512	0.507	0.41	0.211	0.269	0.216	-1.0338	8.59612e-08	3.1552e-06	NBS-LRR disease resistance protein	PF00931	PF00931: NB-ARC domain
TraesCS3B02G083000	4	5	2	0	0	1	0.129	0.148	0.068	0	0	0.029	-3.1546	0.0207631	0.149685	NBS-LRR disease resistance protein	0	0
TraesCS3B02G084000	2.609	2	4	0	0	0	0.024	0.017	0.039	0	0	0	-4.6618	0.0117624	0.0988561	Receptor protein kinase, putative	PF00560; PF13855; PF00069	PF00560: Leucine Rich Repeat; PF13855: Leucine rich repeat; PF00069: Protein kinase domain
TraesCS3B02G084100	23.117	12.422	22.538	2	1	0	0.104	0.051	0.108	0.009	0.004	0	-4.25714	2.57957e-09	1.18314e-07	NBS-LRR disease resistance protein-like protein	PF00931	PF00931: NB-ARC domain
TraesCS3B02G086300	0	0	0	6.217	0	4.572	0	0	0	0.09	0	0.062	4.87563	0.0158488	0.123165	FBD-associated F-box protein	PF00646; PF08387	PF00646: F-box domain; PF08387: FBD
TraesCS3B02G089600	7	6	7	3	1	1	0.198	0.156	0.211	0.082	0.024	0.026	-2.05247	0.0124821	0.103387	Very-long-chain (3R)-3-hydroxyacyl-CoA dehydratase	PF04387	PF04387: Protein tyrosine phosphatase-like protein, PTPLA
TraesCS3B02G090200	86.287	115.238	79.299	24	39	34	0.996	1.223	0.978	0.27	0.375	0.358	-1.66683	1.73934e-13	1.19746e-11	FBT8	PF03092	PF03092: BT1 family
TraesCS3B02G091400	73.825	48	76	27	24	49.626	1.226	0.733	1.347	0.436	0.333	0.751	-1.11814	0.000362289	0.00591741	Cytochrome P450 family protein, expressed	PF00067	PF00067: Cytochrome P450
TraesCS3B02G094500	4	1	1	4	8	11	0.087	0.02	0.023	0.085	0.147	0.219	1.73332	0.0264481	0.177396	F-box protein PP2	PF00646; PF14299	PF00646: F-box domain; PF14299: Phloem protein 2
TraesCS3B02G096500	623	965.748	722.681	2128.56	2497.74	2409	90.033	127.29	107.588	290.123	327.282	313.717	1.47255	3.86682e-46	1.14124e-43	Light-regulated protein	PF07207	PF07207: Light regulated protein Lir1
TraesCS3B02G099400	225	236.567	215.724	57	66	73.511	6.074	5.848	5.872	1.544	1.544	1.654	-1.92229	2.9568e-35	6.4023e-33	Protease HtpX	PF01435	PF01435: Peptidase family M48
TraesCS3B02G108000	62	66	42.574	17.51	38.349	36.378	0.557	0.545	0.409	0.154	0.286	0.298	-1.02528	0.0002199	0.00383781	Raffinose synthase family protein	PF05691	PF05691: Raffinose synthase or seed imbibition protein Sip1
TraesCS3B02G108600	9	24	11	71	68	57	0.221	0.542	0.288	1.692	1.405	1.276	2.02024	4.11282e-11	2.25969e-09	Xyloglucan endotransglucosylase/hydrolase	PF00722; PF06955	PF00722: Glycosyl hydrolases family 16; PF06955: Xyloglucan endo-transglycosylase (XET) C-terminus
TraesCS3B02G108800	12	10	7	65	26	37	0.333	0.255	0.207	1.749	0.609	0.936	2.01962	3.96272e-06	0.000107792	Xyloglucan endotransglucosylase/hydrolase	PF00722; PF06955	PF00722: Glycosyl hydrolases family 16; PF06955: Xyloglucan endo-transglycosylase (XET) C-terminus
TraesCS3B02G118200	0	0	0	4	10	5	0	0	0	0.035	0.074	0.041	5.60853	0.000191188	0.00340142	Leucine-rich repeat receptor-like protein kinase family protein	PF08263; PF13855	PF08263: Leucine rich repeat N-terminal domain; PF13855: Leucine rich repeat
TraesCS3B02G118300	194.827	248.832	261.864	103.912	95	122.922	2.757	3.24	3.958	1.433	1.122	1.586	-1.26889	1.49199e-13	1.03769e-11	Glycosyltransferase	PF00201	PF00201: UDP-glucoronosyl and UDP-glucosyl transferase
TraesCS3B02G119400	14	9	7	31	54	37	0.292	0.173	0.156	0.629	0.946	0.704	1.86337	2.32615e-07	7.92088e-06	Chlorophyllase family protein, expressed	PF12740	PF12740: Chlorophyllase enzyme
TraesCS3B02G119800	53	94	44	12	34	17	0.605	0.987	0.537	0.134	0.323	0.177	-1.73248	2.56073e-07	8.67614e-06	Pyruvate decarboxylase	PF02776; PF00205	PF02776: Thiamine pyrophosphate enzyme, N-terminal TPP binding domain; PF00205: Thiamine pyrophosphate enzyme, central domain
TraesCS3B02G130300	253	410.643	255	3	26	24	9.936	14.813	10.604	0.113	0.869	0.857	-4.24413	9.27884e-58	3.48954e-55	Heat shock protein	PF00011	PF00011: Hsp20/alpha crystallin family
TraesCS3B02G130500	10	20.414	11	0	0	2	0.421	0.789	0.49	0	0	0.077	-4.25122	2.29954e-07	7.84208e-06	Heat shock protein	PF00011	PF00011: Hsp20/alpha crystallin family
TraesCS3B02G130900	9.437	27	11	0	0	1	0.778	2.043	0.949	0	0	0.075	-5.21702	2.48178e-08	9.91564e-07	Heat shock protein	PF00011	PF00011: Hsp20/alpha crystallin family
TraesCS3B02G131200	5.245	9.256	12.33	0	0	0	0.198	0.321	0.493	0	0	0	-6.25937	2.96656e-06	8.25984e-05	Heat-shock protein, putative	PF00011	PF00011: Hsp20/alpha crystallin family
TraesCS3B02G131300	3	6.015	5	0	0	0	0.24	0.441	0.418	0	0	0	-5.32927	0.000577923	0.00884462	Heat-shock protein, putative	PF00011	PF00011: Hsp20/alpha crystallin family
TraesCS3B02G132000	139.738	158.424	131.506	65.686	77.682	71.772	1.39	1.543	1.525	0.645	0.75	0.703	-1.13451	4.06848e-12	2.45598e-10	FACT complex subunit SSRP1	PF03531; PF08512; PF00505	PF03531: Structure-specific recognition protein (SSRP1); PF08512: Histone chaperone Rttp106-like; PF00505: HMG (high mobility group) box
TraesCS3B02G135400	1438.08	1866.61	1966.47	5054.05	5910.11	4990.86	7.603	9.069	11.162	26.139	26.008	24.128	1.45269	7.36606e-43	1.9842e-40	Gigantea-like protein	0	0
TraesCS3B02G135500	42	34.832	24	21	10	15	0.493	0.376	0.301	0.241	0.098	0.161	-1.24809	0.000623424	0.00942306	Transcription factor, putative	PF13837	PF13837: Myb/SANT-like DNA-binding domain
TraesCS3B02G137300	90.989	135.566	199.518	27.674	35.242	38.001	0.994	1.362	2.33	0.295	0.32	0.379	-2.22874	6.47869e-15	5.09303e-13	Serine incorporator	PF03348	PF03348: Serine incorporator (Serinc)
TraesCS3B02G137400	9	16	10.04	3	2	8	0.124	0.202	0.148	0.04	0.023	0.1	-1.52744	0.0103431	0.0898748	Glycosyltransferase	PF00201	PF00201: UDP-glucoronosyl and UDP-glucosyl transferase
TraesCS3B02G137500	577.446	571.849	461.172	174.91	193.863	185.188	6.518	5.938	5.564	1.926	1.822	1.906	-1.67538	2.21649e-49	6.9496e-47	DNA polymerase epsilon subunit	PF12213; PF04042	PF12213: DNA polymerases epsilon N terminal; PF04042: DNA polymerase alpha/epsilon subunit B
TraesCS3B02G143400	20.691	18	12	5.935	7	9	0.467	0.374	0.289	0.13	0.133	0.185	-1.32834	0.0037023	0.0407553	Mitochondrial transcription termination factor family protein	0	0
TraesCS3B02G144800	35	23	22	11	12	13	0.596	0.36	0.4	0.182	0.171	0.202	-1.28311	0.000584003	0.00891953	Glycosyltransferase	PF00201	PF00201: UDP-glucoronosyl and UDP-glucosyl transferase
TraesCS3B02G145500	98.168	93.361	81.386	35.536	35	36	0.905	0.789	0.793	0.31	0.26	0.293	-1.49086	2.21557e-12	1.37411e-10	Boron transporter	PF00955	PF00955: HCO3- transporter family
TraesCS3B02G151600	1	6	3	1	0	0	0.128	0.701	0.398	0.121	0	0	-3.00753	0.045173	0.254632	Subtilisin-like protease	0	0
TraesCS3B02G156900	253.694	306.513	268	652.77	744.769	661.954	3.619	4.022	4.082	9.073	8.867	8.609	1.17556	1.7269e-33	3.55226e-31	B-box zinc finger family protein	PF00643	PF00643: B-box zinc finger
TraesCS3B02G160000	6	7.708	6.396	1	0	5	0.388	0.457	0.434	0.062	0	0.293	-1.8065	0.0369412	0.222307	DUF1677 family protein	PF07911	PF07911: Protein of unknown function (DUF1677)
TraesCS3B02G160800	11	3	5	29	14	14	0.202	0.051	0.098	0.517	0.215	0.234	1.44224	0.00902838	0.0811109	Ankyrin repeat domain protein	0	0
TraesCS3B02G166000	0	0	1	5	4	6.669	0	0	0.011	0.048	0.033	0.06	3.42788	0.00333689	0.0374309	RING/U-box superfamily protein	PF12274	PF12274: Protein of unknown function (DUF3615)
TraesCS3B02G166100	4	7	2	19	21	26.367	0.076	0.122	0.04	0.35	0.333	0.455	2.19093	5.41294e-06	0.000142778	Gibberellin 2-oxidase 2	PF14226; PF03171	PF14226: non-haem dioxygenase in morphine synthesis N-terminal; PF03171: 2OG-Fe(II) oxygenase superfamily
TraesCS3B02G175100	8.331	8.336	16.742	0	0	0	0.129	0.119	0.276	0	0	0	-6.58169	2.45034e-07	8.32289e-06	GDSL esterase/lipase	PF00657	PF00657: GDSL-like Lipase/Acylhydrolase
TraesCS3B02G175800	5	5	3	9	9	20	0.238	0.219	0.151	0.411	0.367	0.866	1.39325	0.0254114	0.172343	Protein kinase family protein	PF00069	PF00069: Protein kinase domain
TraesCS3B02G175900	545.359	679.065	656.357	2189.87	2267.61	1877.32	23.323	26.67	29.688	90.037	82.685	72.961	1.61361	6.01747e-58	2.27562e-55	Cold induced protein	0	0
TraesCS3B02G178600	6	3	4	0	0	0	0.063	0.029	0.045	0	0	0	-5.23243	0.00108876	0.0150245	S-type anion channel	PF03595	PF03595: Voltage-dependent anion channel
TraesCS3B02G179100	410.099	491.29	370.284	1142.95	971.581	738.28	4.516	4.977	4.359	12.282	8.907	7.414	1.04009	1.80755e-13	1.24001e-11	Short-chain dehydrogenase/reductase	PF00106	PF00106: short chain dehydrogenase
TraesCS3B02G187700	9.041	11	6	13.065	24.925	32.517	1.172	1.304	0.806	1.6	2.92	3.812	1.28624	0.00358708	0.039722	50S ribosomal protein L14	PF00238	PF00238: Ribosomal protein L14p/L23e
TraesCS3B02G210300	67	46.807	39.104	14	25	31	0.722	0.464	0.45	0.147	0.224	0.305	-1.26609	5.37015e-05	0.00111975	Dof zinc finger protein	PF02701	PF02701: Dof domain, zinc finger
TraesCS3B02G210700	20.342	23.988	15.322	98.693	66.635	93.361	0.444	0.482	0.356	2.093	1.222	1.858	1.9887	1.90998e-12	1.19275e-10	F-box like protein	0	0
TraesCS3B02G211600	12	14.048	12.024	84.828	113.15	107.433	0.364	0.392	0.388	2.491	2.902	2.969	2.85128	5.54289e-28	9.30184e-26	DNA repair REX1-B protein	PF14966	PF14966: DNA repair REX1-B
TraesCS3B02G216200	169.289	255.581	196.155	457.751	484.59	499.522	2.731	3.785	3.374	7.187	6.522	7.329	1.08251	4.35415e-18	4.27737e-16	rRNA N-glycosidase	0	0
TraesCS3B02G222000	358.043	488.027	332.869	818.317	1149.48	860.231	1.028	1.347	1.054	2.397	2.904	2.422	1.12323	2.4265e-23	3.17064e-21	piezo-type mechanosensitive ion channel component	PF12166	PF12166: Piezo non-specific cation channel, R-Ras-binding domain
TraesCS3B02G224100	2	5	4	0	0	0	0.395	0.89	0.802	0	0	0	-4.98851	0.00448392	0.047503	ELMO domain containing protein	PF04727	PF04727: ELMO/CED-12 family
TraesCS3B02G227600	0	1	0	12	25.636	19	0	0.016	0	0.198	0.363	0.293	5.24512	1.72815e-10	8.87026e-09	WAT1-related protein	PF00892	PF00892: EamA-like transporter family
TraesCS3B02G240700	30.815	48.301	29.996	0	0	0	1.571	2.262	1.613	0	0	0	-8.25242	7.67783e-23	9.77829e-21	ATP binding microtubule motor family protein	0	0
TraesCS3B02G247200	0	2	1	14.254	7	7.267	0	0.037	0.021	0.277	0.117	0.132	2.99035	0.000420195	0.00672565	Chaperone protein DnaJ	PF00226	PF00226: DnaJ domain
TraesCS3B02G257400	3	2	2	0	0	0	0.138	0.084	0.097	0	0	0	-4.36737	0.029924	0.193052	multimeric translocon complex in the outer envelope membrane 132	0	0
TraesCS3B02G257800	6	11	13	5	7	0	0.108	0.182	0.249	0.088	0.105	0	-1.44498	0.0367458	0.221455	SNF1-related protein kinase regulatory subunit gamma 1	PF00571	PF00571: CBS domain
TraesCS3B02G259500	85	76.556	100.181	41.014	38	27	0.462	0.383	0.583	0.218	0.171	0.134	-1.44566	4.07309e-09	1.8172e-07	Exostosin family protein	PF03016	PF03016: Exostosin family
TraesCS3B02G261700	1	2	4	0	0	0	0.075	0.138	0.314	0	0	0	-4.37833	0.0370301	0.222615	Metabotropic glutamate receptor 1	0	0
TraesCS3B02G269000	3	9.573	12.587	2	1	4	0.143	0.419	0.633	0.091	0.041	0.173	-1.92619	0.0223997	0.157739	GATA transcription factor, putative	PF00320	PF00320: GATA zinc finger
TraesCS3B02G271300	232.492	326.09	265.49	73.121	107.619	129.098	8.704	11.234	10.533	2.639	3.423	4.396	-1.54871	1.92028e-19	2.05278e-17	DNA-directed RNA polymerase subunit beta'||myosin-G heavy chain-like protein	0	0
TraesCS3B02G283900	63.432	43	66.49	245.85	109	82.433	1.379	0.792	1.419	4.98	1.915	1.542	1.21447	0.000528072	0.00818503	IAA-amino acid hydrolase ILR1, putative	PF01546; PF07687	PF01546: Peptidase family M20/M25/M40; PF07687: Peptidase dimerisation domain
TraesCS3B02G284800	20.491	21.011	21.383	68.66	38.855	31.856	0.14	0.132	0.156	0.459	0.22	0.199	1.02046	0.00329183	0.0370172	Basic helix-loop-helix (BHLH) family transcription factor	PF14215; PF00010	PF14215: bHLH-MYC and R2R3-MYB transcription factors N-terminal; PF00010: Helix-loop-helix DNA-binding domain
TraesCS3B02G287100	16.802	9.344	16.712	4.181	8.31	9.343	0.297	0.152	0.315	0.072	0.123	0.151	-1.11391	0.0238341	0.164738	Carboxyl methyltransferase	PF03492	PF03492: SAM dependent carboxyl methyltransferase
TraesCS3B02G287200	611.816	560.425	529.127	66.872	160.17	173.721	17.131	14.428	15.755	1.814	3.782	4.43	-2.23919	1.88701e-29	3.37235e-27	Bidirectional sugar transporter SWEET	PF03083	PF03083: Sugar efflux transporter for intercellular exchange
TraesCS3B02G288100	4	12	2	44	24	21	0.066	0.181	0.035	0.702	0.329	0.314	2.18476	1.71316e-05	0.000404492	Protein kinase-like	PF00069	PF00069: Protein kinase domain
TraesCS3B02G293200	51	17	23	78.74	107.395	81.277	1.132	0.347	0.544	1.697	2.002	1.644	1.39899	5.2047e-06	0.000137955	Chitinase	PF00187; PF00182	PF00187: Chitin recognition protein; PF00182: Chitinase class I
TraesCS3B02G297200	330.07	252.578	260.875	827.537	678.137	544.309	2.271	1.599	1.921	5.566	3.872	3.416	1.14715	9.53025e-13	6.09734e-11	F-box protein	0	0
TraesCS3B02G299200	17.893	12.156	10.099	4.035	10.043	7.233	1.935	1.204	1.138	0.413	0.971	0.708	-1.04726	0.0373784	0.224004	Histone H3	PF00125	PF00125: Core histone H2A/H2B/H3/H4
TraesCS3B02G303500	4.895	6	2	1	0	0	0.14	0.157	0.061	0.028	0	0	-3.3693	0.00974028	0.0859407	mediator of RNA polymerase II transcription subunit	0	0
TraesCS3B02G305300	755.275	1031.43	1059.51	2214.89	2315.61	2361.3	11.558	14.52	17.31	33.015	29.601	32.944	1.13641	2.5791e-24	3.57657e-22	ATP synthase protein I-related protein	0	0
TraesCS3B02G308100	283.433	279.82	291.281	50.379	98.899	106.901	2.023	1.838	2.225	0.352	0.586	0.696	-1.88746	4.42466e-25	6.39729e-23	Chaperone clpb, putative	PF02861; PF00004; PF07724; PF10431	PF02861: Clp amino terminal domain, pathogenicity island component; PF00004: ATPase family associated with various cellular activities (AAA); PF07724: AAA domain (Cdc48 subfamily); PF10431: C-terminal, D2-small domain, of ClpB protein
TraesCS3B02G313400	44.444	52.329	43.352	10	8	16.146	0.683	0.739	0.711	0.15	0.103	0.226	-2.15822	1.38215e-11	7.95105e-10	Glycosyltransferase	PF00201	PF00201: UDP-glucoronosyl and UDP-glucosyl transferase
TraesCS3B02G313500	203.534	179.971	168.587	67.568	76	90.994	2.795	2.273	2.472	0.904	0.871	1.139	-1.37296	3.17741e-16	2.79026e-14	Glycosyltransferase	PF00201	PF00201: UDP-glucoronosyl and UDP-glucosyl transferase
TraesCS3B02G314600	4.247	1	0	44.314	24.537	18	0.124	0.027	0	1.256	0.607	0.48	3.84267	3.51603e-09	1.58324e-07	Heat shock transcription factor	PF00447	PF00447: HSF-type DNA-binding
TraesCS3B02G315200	2	3	5	12	11	13	0.043	0.059	0.113	0.248	0.196	0.252	1.67419	0.00461364	0.0486268	Pathogen-related protein	0	0
TraesCS3B02G315600	3	7	4	17.896	15	10	0.066	0.141	0.094	0.382	0.277	0.2	1.46333	0.0083114	0.0762008	WRKY transcription factor	PF03106	PF03106: WRKY DNA -binding domain
TraesCS3B02G315800	430.392	474.136	490.092	129.602	244.736	375.139	5.194	5.264	6.32	1.526	2.461	4.128	-1.0459	5.49806e-06	0.000144742	Chaperone protein dnaJ	PF00226; PF13370	PF00226: DnaJ domain; PF13370: 4Fe-4S single cluster domain of Ferredoxin I
TraesCS3B02G321500	7	12	5	3	1	5	0.342	0.539	0.258	0.141	0.042	0.222	-1.4908	0.0462348	0.258738	Disease resistance protein RGA2	0	0
TraesCS3B02G322000	26.417	49.604	24.248	4.081	7.257	7.112	0.517	0.893	0.506	0.078	0.119	0.127	-2.54441	3.95499e-09	1.76916e-07	Inorganic pyrophosphatase 2	PF06888	PF06888: Putative Phosphatase
TraesCS3B02G322100	67.352	51.458	39.668	12.384	13.927	14.204	1.306	0.918	0.82	0.233	0.226	0.251	-2.09439	3.94665e-11	2.17191e-09	Inorganic pyrophosphatase 2	PF06888	PF06888: Putative Phosphatase
TraesCS3B02G326100	66.432	65	74.785	31	11	14	0.961	0.873	1.155	0.439	0.133	0.189	-2.00049	1.12296e-09	5.34559e-08	Lipid-A-disaccharide synthase	PF02684	PF02684: Lipid-A-disaccharide synthetase
TraesCS3B02G334000	7	15.227	7.102	1.031	3.019	5.088	0.117	0.234	0.126	0.017	0.042	0.077	-1.76752	0.0130828	0.107114	F-box family protein	PF03478	PF03478: Protein of unknown function (DUF295)
TraesCS3B02G335400	187.997	172.71	245.973	1105.75	1303.03	1025.78	2.85	2.412	3.978	16.312	16.484	14.194	2.34926	1.5154e-68	6.83507e-66	Acetamidase/formamidase, putative	PF03069	PF03069: Acetamidase/Formamidase family
TraesCS3B02G336100	36.357	27.592	14.781	8.373	12.677	18.608	0.526	0.367	0.228	0.118	0.153	0.246	-1.11536	0.0063884	0.0623424	Protein DETOXIFICATION	PF01554	PF01554: MatE
TraesCS3B02G340800	7.73	11.069	8.91	55.975	21.852	14.327	0.378	0.497	0.46	2.626	0.916	0.637	1.61611	0.00182103	0.0229766	LURP-one-like protein	PF04525	PF04525: LURP-one-related
TraesCS3B02G345200	11	10	4	1	2	3	0.199	0.166	0.077	0.018	0.03	0.049	-2.11886	0.00687094	0.0659729	Cysteine-rich receptor-kinase-like protein	PF01657	PF01657: Salt stress response/antifungal
TraesCS3B02G349600	13	8	23.842	19.945	32.882	50	0.185	0.105	0.363	0.277	0.391	0.649	1.02717	0.0184931	0.137927	Disease resistance protein (NBS-LRR class) family	PF00931	PF00931: NB-ARC domain
TraesCS3B02G350200	16	5.316	2.796	35.766	37.23	36.381	0.182	0.056	0.034	0.397	0.353	0.377	2.02943	1.53356e-06	4.50749e-05	External alternative NAD(P)H-ubiquinone oxidoreductase B2, mitochondrial	PF07992	PF07992: Pyridine nucleotide-disulphide oxidoreductase
TraesCS3B02G356300	9.31	11	8.464	19	21	34.817	1.563	1.675	1.45	3.002	3.206	5.245	1.23433	0.0024193	0.0289028	Fatty acid metabolism regulator protein	0	0
TraesCS3B02G357000	3	3.822	9	132.532	127	101	0.022	0.026	0.072	0.962	0.783	0.684	4.34117	2.9591e-41	7.69611e-39	Non-lysosomal glucosylceramidase	PF12215; PF04685	PF12215: beta-glucosidase 2, glycosyl-hydrolase family 116 N-term; PF04685: Glycosyl-hydrolase family 116, catalytic region
TraesCS3B02G357800	23	13	14	37	53	46	0.204	0.106	0.133	0.321	0.391	0.373	1.29198	2.98816e-05	0.00066418	RING/U-box superfamily protein	PF12274	PF12274: Protein of unknown function (DUF3615)
TraesCS3B02G361500	34	23	22	9.186	3	9	0.473	0.295	0.327	0.125	0.035	0.114	-2.00919	4.76871e-06	0.000127419	Auxin efflux carrier component	PF03547	PF03547: Membrane transport protein
TraesCS3B02G361700	14	22.03	22	38	50	47	0.456	0.66	0.761	1.197	1.379	1.394	1.07178	0.000190627	0.00339322	Cysteine proteinase inhibitor	0	0
TraesCS3B02G361900	76.811	81.755	53.888	23	30.183	39	1.048	1.026	0.785	0.306	0.344	0.485	-1.33478	1.29754e-07	4.63208e-06	Cytochrome P450	PF00067	PF00067: Cytochrome P450
TraesCS3B02G364400	3	0	4	14	10	13	0.036	0	0.052	0.165	0.1	0.143	2.20427	0.00109594	0.0150916	Lectin receptor kinase	PF00139; PF00069	PF00139: Legume lectin domain; PF00069: Protein kinase domain
TraesCS3B02G364500	1	2	2	21	19	14	0.01	0.019	0.022	0.213	0.164	0.132	3.20887	3.25028e-07	1.07731e-05	Receptor lectin kinase	PF00139; PF00069	PF00139: Legume lectin domain; PF00069: Protein kinase domain
TraesCS3B02G365800	37	38	26	79.922	88	67.531	1.186	1.12	0.885	2.477	2.387	1.97	1.08243	2.20223e-06	6.27183e-05	Cupin, RmlC-type	0	0
TraesCS3B02G370300	638.02	479.76	354.791	148.614	208.889	270.765	10.265	7.1	6.092	2.328	2.809	3.971	-1.3668	1.72806e-12	1.08413e-10	Glycerophosphodiester phosphodiesterase	PF03009	PF03009: Glycerophosphoryl diester phosphodiesterase family
TraesCS3B02G376500	0	3	3	10.792	9.172	11	0	0.147	0.168	0.55	0.42	0.531	2.16953	0.00134151	0.0178382	Ring finger protein, putative	PF13639	PF13639: Ring finger domain
TraesCS3B02G377300	465.619	501.555	391.568	77.883	137.972	180.471	20.068	19.853	17.849	3.227	5.071	7.07	-1.91773	1.15832e-25	1.73e-23	Potassium transporter	0	0
TraesCS3B02G379000	8	16	13	32	27	28	0.131	0.241	0.227	0.509	0.369	0.417	1.09485	0.00237426	0.02848	Plant cadmium resistance protein	PF11204; PF04749	PF11204: Protein of unknown function (DUF2985); PF04749: PLAC8 family
TraesCS3B02G379600	50.783	34.122	48	127.6	74.205	95.956	1.75	1.081	1.755	4.245	2.167	3.008	1.03186	0.00014084	0.00260922	6,7-dimethyl-8-ribityllumazine synthase	PF14009	PF14009: Domain of unknown function (DUF4228)
TraesCS3B02G384300	22	54	63	115.242	107.001	108.777	0.232	0.525	0.711	1.188	0.94	1.048	1.11181	4.6816e-05	0.000991409	Pentatricopeptide repeat-containing protein	PF01535; PF13812; PF13041	PF01535: PPR repeat; PF13812: Pentatricopeptide repeat domain; PF13041: PPR repeat family
TraesCS3B02G384900	122	143.315	104	9	26.236	31	3.941	4.256	3.566	0.281	0.717	0.911	-2.61255	5.9409e-25	8.53497e-23	ATP-dependent Clp protease adapter protein ClpS	PF02617	PF02617: ATP-dependent Clp protease adaptor protein ClpS
TraesCS3B02G386100	6	19	13	41	28	17	2.951	8.293	6.564	19.36	11.899	8.011	1.05232	0.0187197	0.139142	Maintenance of telomere capping protein 1	0	0
TraesCS3B02G386200	31.285	39.857	22.308	145.156	50.966	33.589	13.773	15.597	10.119	61.515	19.937	14.392	1.20603	0.0057692	0.0577188	Alanine racemase 2	0	0
TraesCS3B02G386300	44.639	53.873	49.516	417.898	92.536	49.455	20.775	22.226	23.529	186.668	37.674	22.166	1.83502	0.000524788	0.00814063	Regulating synaptic membrane exocytosis protein 2	0	0
TraesCS3B02G390700	419.475	545.192	372.726	99	152.866	157.904	4.116	4.922	3.911	0.949	1.248	1.413	-1.84151	8.31867e-36	1.8245e-33	70 kDa heat shock protein	PF00012	PF00012: Hsp70 protein
TraesCS3B02G392800	860.498	901.444	764.415	344.852	358.562	524.771	26.197	25.225	24.717	10.154	9.222	14.541	-1.17327	1.15259e-18	1.17037e-16	Photosystem II reaction center Psb28 protein	PF03912	PF03912: Psb28 protein
TraesCS3B02G394200	24.745	43.459	36	138.834	118.361	105.823	0.58	0.937	0.899	3.159	2.333	2.261	1.66757	6.3192e-13	4.12062e-11	Two-component response regulator	PF00249	PF00249: Myb-like DNA-binding domain
TraesCS3B02G395200	756.888	675.092	588.892	92.631	187.895	198.44	9.479	7.962	7.82	1.136	2.029	2.254	-2.22566	2.15144e-38	5.18803e-36	Regulator of chromosome condensation (RCC1) family protein	PF00415	PF00415: Regulator of chromosome condensation (RCC1) repeat
TraesCS3B02G398600	0	2	3	7	7	6	0	0.057	0.099	0.209	0.183	0.169	1.7885	0.0267175	0.178746	Serine/threonine-protein kinase/endoribonuclease IRE1	0	0
TraesCS3B02G403400	47	38	40	194.252	105.361	73	0.514	0.382	0.467	2.072	0.959	0.728	1.45325	5.60883e-06	0.000147543	Cytochrome P450	PF00067	PF00067: Cytochrome P450
TraesCS3B02G409000	1.033	0	1	3	5	5	0.015	0	0.015	0.042	0.06	0.066	2.33834	0.032208	0.202888	UDP-glycosyltransferase	PF00201	PF00201: UDP-glucoronosyl and UDP-glucosyl transferase
TraesCS3B02G410600	2	0	2	9	5	9	0.037	0	0.039	0.16	0.077	0.15	2.28971	0.00599008	0.0594488	F-box family protein	PF00646	PF00646: F-box domain
TraesCS3B02G415400	0	0	1	6	7	13	0	0	0.026	0.14	0.141	0.284	4.14108	7.53626e-05	0.00151018	Soluble lytic murein transglycosylase	PF12274	PF12274: Protein of unknown function (DUF3615)
TraesCS3B02G424600	0	0	0	13.829	0	0	0	0	0	0.218	0	0	5.26167	0.032738	0.205275	DELLA protein	PF03514	PF03514: GRAS domain family
TraesCS3B02G428100	29	42	30	6	8	12	1.623	2.158	1.767	0.321	0.385	0.609	-2.07542	2.05021e-08	8.27662e-07	Late embryogenesis abundant protein	PF03242	PF03242: Late embryogenesis abundant protein
TraesCS3B02G428700	23	11	5	6	4	3	0.78	0.343	0.18	0.197	0.115	0.093	-1.68187	0.00834848	0.0764271	DUF1685 family protein	PF07939	PF07939: Protein of unknown function (DUF1685)
TraesCS3B02G428800	33	40.536	40.222	5	14	19	0.937	1.058	1.215	0.138	0.335	0.491	-1.71803	1.30548e-06	3.88846e-05	DUF1685 family protein	PF07939	PF07939: Protein of unknown function (DUF1685)
TraesCS3B02G430500	10	12	18	7	4	4	0.2	0.221	0.384	0.136	0.067	0.073	-1.53188	0.0049625	0.0513979	alpha/beta-Hydrolases superfamily protein	0	0
TraesCS3B02G435100	87	108	139	11	8	29	2.36	2.694	4.01	0.289	0.183	0.716	-2.9301	5.01888e-18	4.902e-16	Tropinone reductase-like protein	PF13561	PF13561: Enoyl-(Acyl carrier protein) reductase
TraesCS3B02G436400	5	2	7	0	1	0	0.594	0.218	0.863	0	0.107	0	-3.53608	0.00648958	0.063112	Transmembrane protein, putative	0	0
TraesCS3B02G440700	8	7.264	9	1	4	1	0.077	0.065	0.094	0.01	0.032	0.009	-2.0983	0.00307045	0.0350333	Receptor-like kinase	PF00069	PF00069: Protein kinase domain
TraesCS3B02G445100	0	0	0	14	2.645	4	0	0	0	0.303	0.049	0.081	5.785	0.000590364	0.00900557	Carboxyl methyltransferase	PF03492	PF03492: SAM dependent carboxyl methyltransferase
TraesCS3B02G448200	159.481	173.599	112.77	515.524	579.372	512.16	3.5	3.504	2.637	10.986	10.673	10.243	1.71515	5.15636e-45	1.49902e-42	1,4-dihydroxy-2-naphthoate polyprenyltransferase	0	0
TraesCS3B02G451800	33.083	32	28	123	114	121	2.27	2.014	2.014	8.03	6.79	7.526	1.80554	1.84799e-17	1.74228e-15	P-loop containing nucleoside triphosphate hydrolases superfamily protein	0	0
TraesCS3B02G455500	0	1	0	2	1	9	0	0.024	0	0.051	0.022	0.208	3.08315	0.0395556	0.232493	Endo-1,31,4-beta-D-glucanase	PF01738	PF01738: Dienelactone hydrolase family
TraesCS3B02G457700	14.022	27	32	1.002	7.049	9.028	0.274	0.486	0.668	0.019	0.116	0.161	-2.22507	1.83786e-05	0.000430196	2-oxoglutarate (2OG) and Fe(II)-dependent oxygenase superfamily protein	PF14226; PF03171	PF14226: non-haem dioxygenase in morphine synthesis N-terminal; PF03171: 2OG-Fe(II) oxygenase superfamily
TraesCS3B02G458500	15	18	18	5	7	10	0.219	0.242	0.281	0.071	0.085	0.133	-1.33828	0.00323561	0.0365363	Chaperone protein clpB	PF02861	PF02861: Clp amino terminal domain, pathogenicity island component
TraesCS3B02G460900	19	19	13	30	43	56	0.268	0.246	0.196	0.412	0.506	0.719	1.19516	0.000262131	0.00446521	Cytochrome P450	PF00067	PF00067: Cytochrome P450
TraesCS3B02G461100	2	7	12	4	1	0	0.065	0.209	0.415	0.126	0.028	0	-2.12143	0.0380972	0.22687	Amino acid-ligase	0	0
TraesCS3B02G471300	0	1	0	3.869	3	2	0	0.076	0	0.306	0.22	0.151	2.64451	0.0489944	0.268568	SAUR-like auxin-responsive family protein	PF02519	PF02519: Auxin responsive protein
TraesCS3B02G483600	95.625	129.841	119.211	278.096	287.011	234.672	0.641	0.801	0.855	1.822	1.596	1.435	1.07672	1.04251e-12	6.65054e-11	NBS-LRR disease resistance protein, putative, expressed	PF00931	PF00931: NB-ARC domain
TraesCS3B02G497400	26	34	40	63	82	81	0.25	0.301	0.411	0.592	0.656	0.71	1.02933	1.98747e-05	0.000461239	transmembrane protein, putative (DUF247)	PF03140	PF03140: Plant protein of unknown function
TraesCS3B02G500400	0	2	0	4	5.111	3.126	0	0.032	0	0.067	0.074	0.049	2.29219	0.0385903	0.228781	FBD-associated F-box protein	PF08387	PF08387: FBD
TraesCS3B02G501400	51.69	51.759	52.495	122.123	120.959	140.494	0.61	0.562	0.662	1.406	1.19	1.512	1.15986	1.5468e-09	7.24633e-08	F-box family protein	PF08387	PF08387: FBD
TraesCS3B02G508900	0	0	0	2	4	4	0	0	0	0.011	0.019	0.021	4.71903	0.00671885	0.0648447	F-box family protein	PF12937; PF08268	PF12937: F-box-like; PF08268: F-box associated domain
TraesCS3B02G511800	742.032	824.968	761.078	277.35	358.895	301.548	6.342	6.285	6.844	2.449	2.458	2.417	-1.45393	7.79957e-53	2.64723e-50	E3 ubiquitin-protein ligase BRE1-like 2	PF13920	PF13920: Zinc finger, C3HC4 type (RING finger)
TraesCS3B02G512500	50.98	86.215	54.601	149.014	197.169	187.824	0.47	0.732	0.539	1.343	1.513	1.581	1.34035	2.55881e-13	1.73004e-11	UV-stimulated scaffold protein A-like protein	PF09740	PF09740: Uncharacterized conserved protein (DUF2043)
TraesCS3B02G513900	0	0.453	4.338	16.424	5.331	9.974	0	0.038	0.413	1.42	0.429	0.824	2.51046	0.00347214	0.0386732	Jasmonate O-methyltransferase	PF03492	PF03492: SAM dependent carboxyl methyltransferase
TraesCS3B02G514000	7.688	2.196	0	25.146	57.789	44.324	0.996	0.26	0	3.079	6.77	5.196	3.48686	7.51446e-12	4.42597e-10	Jasmonate O-methyltransferase	PF03492	PF03492: SAM dependent carboxyl methyltransferase
TraesCS3B02G514100	0	0	5.881	10.954	31.681	21.685	0	0	0.179	0.304	0.766	0.566	3.19356	6.83578e-06	0.000176569	Jasmonate O-methyltransferase	PF03492	PF03492: SAM dependent carboxyl methyltransferase
TraesCS3B02G514200	7.385	4.593	0	20.976	59.713	55.51	0.233	0.133	0	0.641	1.595	1.596	3.31943	1.77015e-10	9.07212e-09	Jasmonate O-methyltransferase	PF03492	PF03492: SAM dependent carboxyl methyltransferase
TraesCS3B02G514300	24.02	21.006	21.928	174.887	283.773	259.972	0.429	0.345	0.418	3.04	4.244	4.234	3.26876	1.18821e-50	3.86848e-48	Jasmonate O-methyltransferase	PF03492	PF03492: SAM dependent carboxyl methyltransferase
TraesCS3B02G515400	35	33.15	49	99.416	129.327	97	0.411	0.358	0.615	1.138	1.264	1.038	1.32288	3.21531e-09	1.45458e-07	4-coumarate:CoA ligase-like protein	PF00501; PF13193	PF00501: AMP-binding enzyme; PF13193: AMP-binding enzyme C-terminal domain
TraesCS3B02G515800	44	56	45	151	156	92	1.026	1.201	1.118	3.418	3.058	1.955	1.3224	5.33344e-09	2.33953e-07	Transcriptional factor B3 family protein	0	0
TraesCS3B02G516400	0	0	0	6	7	0	0	0	0	0.118	0.118	0	5.08309	0.0115846	0.0977656	ATP synthase subunit a	0	0
TraesCS3B02G517400	26.545	15	23	99	72	93	1.513	0.785	1.379	5.392	3.534	4.808	1.89233	1.80052e-11	1.02278e-09	Nascent polypeptide-associated complex subunit alpha-like protein	PF01849	PF01849: NAC domain
TraesCS3B02G518700	61.235	54.057	81.742	15.306	38.096	35.342	1.096	0.89	1.561	0.267	0.571	0.577	-1.31034	1.39981e-05	0.000337193	BURP domain protein RD22	PF03181	PF03181: BURP domain
TraesCS3B02G522700	16	27.087	23	41	59	50.14	0.112	0.174	0.172	0.28	0.342	0.319	1.0382	0.00021175	0.00371466	Disease resistance protein (NBS-LRR class) family	PF00931	PF00931: NB-ARC domain
TraesCS3B02G526000	7	3	2	14.3	18	16	0.135	0.053	0.041	0.267	0.29	0.28	1.83814	0.000599506	0.00912248	Beta-1,3-glucanase	PF00332	PF00332: Glycosyl hydrolases family 17
TraesCS3B02G526400	1	0	0	3	4	4	0.026	0	0	0.074	0.086	0.093	2.92861	0.018041	0.135635	Bax inhibitor-1 family protein	PF01027	PF01027: Inhibitor of apoptosis-promoting Bax1
TraesCS3B02G526500	13	19	4	57	44	71.597	0.243	0.327	0.08	1.036	0.689	1.219	2.13698	4.29685e-09	1.9095e-07	Bax inhibitor-1 family protein	PF01027	PF01027: Inhibitor of apoptosis-promoting Bax1
TraesCS3B02G530200	10	13	13	49	45	45	0.086	0.103	0.119	0.411	0.321	0.352	1.80355	7.60571e-09	3.26661e-07	B3 domain-containing protein	PF02362	PF02362: B3 DNA binding domain
TraesCS3B02G530600	10	8	6	22	17	15	0.205	0.151	0.131	0.438	0.292	0.28	1.02745	0.0191182	0.141135	Beta-1,3-glucanase	PF00332	PF00332: Glycosyl hydrolases family 17
TraesCS3B02G531300	0	0	0	3.402	1.045	6.932	0	0	0	0.03	0.008	0.057	4.9253	0.00965048	0.0853259	Beta-xylosidase, putative	PF00933; PF01915; PF14310	PF00933: Glycosyl hydrolase family 3 N terminal domain; PF01915: Glycosyl hydrolase family 3 C-terminal domain; PF14310: Fibronectin type III-like domain
TraesCS3B02G531700	24	26	50	86	87	72	0.385	0.384	0.857	1.344	1.167	1.054	1.13925	5.18833e-05	0.0010855	Amino acid permease	PF13520	PF13520: Amino acid permease
TraesCS3B02G535400	15.289	16.202	9	39	41	28.469	0.42	0.41	0.263	1.039	0.951	0.713	1.28004	0.00015384	0.00281784	Peroxiredoxin	PF00578	PF00578: AhpC/TSA family
TraesCS3B02G535500	31.496	28	25.516	116.814	119.172	75.559	2.319	1.891	1.967	8.174	7.649	5.04	1.73141	3.42036e-12	2.08513e-10	Protein ENHANCED DISEASE RESISTANCE 2	PF07059	PF07059: Protein of unknown function (DUF1336)
TraesCS3B02G546400	26	31	34	68	91	64	3.757	4.086	5.062	9.268	11.924	8.335	1.14459	2.05562e-06	5.88769e-05	Nuclear pore complex protein Nup133	0	0
TraesCS3B02G546500	11	14	12	35	41	33	1.469	1.709	1.657	4.415	4.961	3.993	1.41104	1.23822e-05	0.000302728	Keratin, type I cytoskeletal 24	PF05498	PF05498: Rapid ALkalinization Factor (RALF)
TraesCS3B02G546800	0	1	0	3	4	7	0	0.159	0	0.496	0.642	1.108	3.27594	0.00946314	0.08405	ARM repeat superfamily protein	0	0
TraesCS3B02G547600	13	4	5	23	24	9	0.171	0.048	0.07	0.295	0.264	0.108	1.18952	0.0284814	0.186771	Receptor kinase-like protein	PF00069	PF00069: Protein kinase domain
TraesCS3B02G547700	0	0	1	2	3.009	6	0	0	0.077	0.14	0.193	0.4	2.92414	0.0266278	0.178314	Ras-related protein	PF00071	PF00071: Ras family
TraesCS3B02G549000	7	3	6	24	12	11.205	0.08	0.032	0.073	0.267	0.114	0.117	1.41157	0.0117633	0.0988561	Alpha-dioxygenase 2	PF03098	PF03098: Animal haem peroxidase
TraesCS3B02G552100	9	15	11	4	1	6	0.502	0.769	0.646	0.214	0.048	0.304	-1.75881	0.00540389	0.0548809	GPI-anchored protein LORELEI	0	0
TraesCS3B02G555800	7	7	14	3	1.008	3.035	0.062	0.057	0.132	0.026	0.007	0.024	-2.07676	0.00498228	0.0515478	Protein kinase	PF01657; PF07714	PF01657: Salt stress response/antifungal; PF07714: Protein tyrosine kinase
TraesCS3B02G556100	23	32	29	66	84	85	0.127	0.163	0.172	0.358	0.386	0.43	1.34053	1.59849e-08	6.56628e-07	Disease resistance protein RPM1	0	0
TraesCS3B02G556900	9.139	12.17	21.094	9.285	1.019	2.231	0.124	0.152	0.306	0.123	0.012	0.028	-1.85274	0.00547539	0.0554412	Disease resistance protein (NBS-LRR class) family	PF00931	PF00931: NB-ARC domain
TraesCS3B02G561700	750.599	669.319	615.58	2212.75	1564.5	1289.23	9.377	7.693	8.217	26.96	16.291	14.687	1.19078	4.76914e-13	3.15687e-11	Phospholipase A1	PF01764	PF01764: Lipase (class 3)
TraesCS3B02G561800	85.401	79.305	76.198	240.836	183.501	126.77	1.102	0.941	1.05	3.03	1.974	1.492	1.06294	1.94013e-06	5.59113e-05	Protein phosphatase inhibitor 2	0	0
TraesCS3B02G563800	15	16	16	5	7	5	0.209	0.205	0.238	0.068	0.081	0.063	-1.58718	0.000710653	0.0105286	Cytochrome P450	PF00067	PF00067: Cytochrome P450
TraesCS3B02G565900	7	19	24	0	6	14	0.048	0.12	0.177	0	0.034	0.088	-1.46243	0.0337155	0.209182	Leucine-rich repeat receptor-like protein kinase family protein	PF08263; PF13855	PF08263: Leucine rich repeat N-terminal domain; PF13855: Leucine rich repeat
TraesCS3B02G569800	5.526	3	17	28	51	49	0.039	0.019	0.127	0.191	0.296	0.312	2.13917	1.95693e-06	5.63476e-05	NBS-LRR resistance-like protein	PF00931	PF00931: NB-ARC domain
TraesCS3B02G570800	24	22	22	7	11	8	1.307	1.1	1.261	0.364	0.515	0.395	-1.51653	8.94192e-05	0.00175456	Long chain acyl-CoA synthetase	PF00501	PF00501: AMP-binding enzyme
TraesCS3B02G573800	20	30	22	6	13	8	4.81	6.526	5.355	1.372	2.898	1.784	-1.54262	9.43078e-05	0.00183642	MIRO-related GTP-ase 3	0	0
TraesCS3B02G574800	19	13	5	60.298	95	67	0.269	0.169	0.076	0.833	1.124	0.866	2.43245	2.07572e-14	1.5535e-12	UDP-glycosyltransferase	PF00201	PF00201: UDP-glucoronosyl and UDP-glucosyl transferase
TraesCS3B02G575000	28	7.49	13.066	72.051	94.817	77	0.515	0.127	0.256	1.289	1.46	1.29	2.16999	5.40472e-12	3.22533e-10	UDP-glycosyltransferase	PF00201	PF00201: UDP-glucoronosyl and UDP-glucosyl transferase
TraesCS3B02G580500	73.423	82	93	198	232	240.791	1.313	1.349	1.774	3.445	3.473	3.925	1.28951	7.11995e-16	6.04519e-14	Histidine decarboxylase	PF00282	PF00282: Pyridoxal-dependent decarboxylase conserved domain
TraesCS3B02G583900	5	4.103	0	0	0	0	0.114	0.086	0	0	0	0	-4.70521	0.025129	0.171144	FBD-associated F-box protein	0	0
TraesCS3B02G584700	13	6	6	32	21	34.484	0.633	0.268	0.308	1.495	0.876	1.525	1.66453	0.0001416	0.00262196	Pathogenesis-related protein PR-4	PF00967	PF00967: Barwin family
TraesCS3B02G587300	6	9	5	16	17	18	0.116	0.16	0.103	0.301	0.276	0.318	1.20236	0.00710595	0.0676712	Late embryogenesis abundant protein	PF06830	PF06830: Root cap
TraesCS3B02G588100	0	6	6	15	19	20	0	0.03	0.035	0.081	0.087	0.1	1.99869	0.000242346	0.00417798	Disease resistance protein	PF00931	PF00931: NB-ARC domain
TraesCS3B02G592000	9	4	7	34	41	25	0.132	0.054	0.11	0.486	0.503	0.335	2.15594	2.0773e-07	7.14337e-06	2-oxoglutarate (2OG) and Fe(II)-dependent oxygenase superfamily protein	PF14226; PF03171	PF14226: non-haem dioxygenase in morphine synthesis N-terminal; PF03171: 2OG-Fe(II) oxygenase superfamily
TraesCS3B02G594400	5.081	0	0	7.699	18.123	7.527	0.459	0	0	0.658	1.443	0.614	2.46938	0.0026224	0.0308381	Tumor necrosis factor receptor superfamily member 21	0	0
TraesCS3B02G598000	1	0	0	3	9	3	0.017	0	0	0.05	0.128	0.047	3.34109	0.00849432	0.0774142	F-box family protein	0	0
TraesCS3B02G606500	58.788	40.677	60.628	130.972	168.576	157.445	2.12	1.348	2.318	4.557	5.16	5.166	1.36218	6.55093e-12	3.87696e-10	plant/protein (Protein of unknown function, DUF538)	PF04398	PF04398: Protein of unknown function, DUF538
TraesCS3B02G609500	14.824	10.295	57.73	99.764	76	86.68	0.167	0.107	0.695	1.097	0.713	0.891	1.48873	0.000728259	0.0107408	Ankyrin repeat family protein	PF12796; PF00023	PF12796: Ankyrin repeats (3 copies); PF00023: Ankyrin repeat
TraesCS3D02G008800	25.293	9.672	28.687	4.093	11.854	6.105	0.3	0.106	0.364	0.047	0.117	0.066	-1.69022	0.00110127	0.0151465	DUF936 family protein	PF06075	PF06075: Plant protein of unknown function (DUF936)
TraesCS3D02G008900	1.501	1.746	2.482	11.99	5.735	7.109	0.033	0.035	0.057	0.253	0.105	0.141	1.92509	0.012078	0.100882	basic helix-loop-helix (bHLH) DNA-binding superfamily protein	0	0
TraesCS3D02G009200	21.929	17.902	11.045	110.421	35	19.885	0.653	0.49	0.349	3.181	0.88	0.539	1.60275	0.00201644	0.0250216	basic helix-loop-helix (bHLH) DNA-binding superfamily protein	0	0
TraesCS3D02G009300	8.136	16.143	11.115	50.383	58.817	33.057	0.327	0.595	0.472	1.947	2.009	1.207	1.85895	5.28512e-08	2.01156e-06	basic helix-loop-helix (bHLH) DNA-binding superfamily protein	PF00010	PF00010: Helix-loop-helix DNA-binding domain
TraesCS3D02G018300	9.08	5.052	14	2	4.067	5.107	0.185	0.095	0.304	0.04	0.069	0.095	-1.46285	0.0240771	0.165958	E3 ubiquitin-protein ligase	PF03145	PF03145: Seven in absentia protein family
TraesCS3D02G031000	0	0	0	4	3	2	0	0	0	0.061	0.039	0.029	4.58475	0.0115407	0.0974711	NB-ARC domain-containing disease resistance protein	0	0
TraesCS3D02G033200	4	11	0	0.26	0.567	1.089	0.062	0.157	0	0.004	0.007	0.015	-2.8233	0.0444814	0.251906	Patatin	PF01734	PF01734: Patatin-like phospholipase
TraesCS3D02G033800	2	1	1	5	6	5	0.054	0.025	0.029	0.132	0.137	0.124	1.77124	0.0439999	0.249928	Trypsin inhibitor	PF00228	PF00228: Bowman-Birk serine protease inhibitor family
TraesCS3D02G034100	8	8	17	2	3	4	0.489	0.449	1.092	0.117	0.158	0.222	-1.98545	0.002163	0.0264601	Trypsin inhibitor	0	0
TraesCS3D02G039300	15	7	6	47	44	61	0.295	0.127	0.126	0.898	0.725	1.093	2.29208	1.66679e-10	8.5813e-09	Basic 7S globulin 2	PF14543; PF14541	PF14543: Xylanase inhibitor N-terminal; PF14541: Xylanase inhibitor C-terminal
TraesCS3D02G039400	29	28	29	112	54	87	0.555	0.493	0.592	2.086	0.866	1.518	1.43422	2.93102e-06	8.1659e-05	Basic 7S globulin 2	PF14543; PF14541	PF14543: Xylanase inhibitor N-terminal; PF14541: Xylanase inhibitor C-terminal
TraesCS3D02G040100	737	867	818	128	291	448	8.899	9.631	10.555	1.508	2.928	4.933	-1.63232	1.83169e-10	9.36633e-09	Leucine-rich repeat receptor-like protein kinase family protein	PF08263	PF08263: Leucine rich repeat N-terminal domain
TraesCS3D02G042900	10.598	4.669	2.326	15.571	15.024	16.344	0.993	0.401	0.227	1.378	1.239	1.382	1.26512	0.0174651	0.132524	Protein BUD31	PF01125	PF01125: G10 protein
TraesCS3D02G045600	41	42.875	30	3	7	6	3.703	3.547	2.824	0.256	0.557	0.49	-2.93903	4.13813e-14	3.03515e-12	Heat shock protein	PF00011	PF00011: Hsp20/alpha crystallin family
TraesCS3D02G045700	20	30.297	21	3	0	3	1.806	2.506	1.977	0.256	0	0.245	-3.61411	9.13472e-11	4.85384e-09	Heat shock protein	PF00011	PF00011: Hsp20/alpha crystallin family
TraesCS3D02G046300	73.869	100.218	48	1	15	6.123	2.938	3.662	2.021	0.038	0.508	0.221	-3.44527	1.20917e-18	1.22599e-16	Heat shock protein	PF00011	PF00011: Hsp20/alpha crystallin family
TraesCS3D02G046700	278	447.809	274	10	40	45.877	10.499	15.535	10.964	0.364	1.284	1.576	-3.5153	3.68458e-41	9.56463e-39	Heat shock protein	PF00011	PF00011: Hsp20/alpha crystallin family
TraesCS3D02G048000	1	0	0	3	4	2	0.012	0	0	0.036	0.04	0.022	2.6476	0.0477694	0.264399	Protein kinase family protein	PF13947; PF14380; PF00069	PF13947: Wall-associated receptor kinase galacturonan-binding; PF14380: Wall-associated receptor kinase C-terminal; PF00069: Protein kinase domain
TraesCS3D02G048300	16.731	15.321	18.072	48.921	33.44	30.134	0.893	0.751	1.016	2.499	1.533	1.459	1.02908	0.00261336	0.0307556	Aminoacyltransferase FemB	0	0
TraesCS3D02G051400	7	3	6	18	30	22	0.1	0.039	0.092	0.251	0.358	0.287	1.9544	1.59271e-05	0.000378688	Cytochrome P450	PF00067	PF00067: Cytochrome P450
TraesCS3D02G055100	5	10.983	3	25.665	17.887	20	0.223	0.451	0.142	1.102	0.683	0.812	1.60815	0.000801286	0.0116099	Acyl carrier protein	0	0
TraesCS3D02G059000	4	6	7	40	62	52	0.145	0.2	0.269	1.399	1.907	1.715	3.00736	3.43548e-16	3.00136e-14	Agenet domain-containing protein / bromo-adjacent homology (BAH) domain-containing protein-like	0	0
TraesCS3D02G059100	28.13	18.587	28.283	50.998	58.925	62	0.335	0.203	0.36	0.591	0.583	0.673	1.04827	0.000117129	0.00222247	Bromodomain and WD repeat domain-containing protein	PF00439	PF00439: Bromodomain
TraesCS3D02G061000	0	7	3	0	0	0	0	0.116	0.058	0	0	0	-4.83209	0.0217888	0.154756	DNA-BINDING TRANSCRIPTION FACTOR 2	0	0
TraesCS3D02G061500	0	0	0	2	12	13	0	0	0	0.027	0.138	0.164	6.10187	4.93639e-05	0.00103823	Cytochrome P450	PF00067	PF00067: Cytochrome P450
TraesCS3D02G064600	10.794	19.931	9	3	7.532	4.678	0.219	0.372	0.195	0.059	0.128	0.087	-1.49524	0.00613469	0.060484	F-box domain containing protein, expressed	0	0
TraesCS3D02G065000	27	59.688	35	16	11	16	0.576	1.172	0.796	0.332	0.197	0.311	-1.61154	9.23981e-06	0.000232775	RNA exonuclease 4	PF13912; PF00929	PF13912: C2H2-type zinc finger; PF00929: Exonuclease
TraesCS3D02G068600	0	1	2	6	13	5.291	0	0.023	0.053	0.141	0.254	0.116	2.71926	0.00206268	0.0254717	Adenylyl-sulfate kinase	PF01583	PF01583: Adenylylsulphate kinase
TraesCS3D02G073300	3.653	3	13	0	1	1	0.14	0.106	0.527	0	0.033	0.035	-3.24618	0.00532082	0.0542542	WUSCHEL-related homeobox	PF00046	PF00046: Homeobox domain
[truncated: 2,675 more rows]
