# Supplementary material for: Tiller Number1 encodes an ankyrin repeat protein that controls tillering in bread wheat
Source: Nat Commun. 2023 Feb 14;14:836. doi: 10.1038/s41467-023-36271-z (PMC9929037; doi:10.1038/s41467-023-36271-z)
Supplement: Supplementary file 10 — Supplementary Data 7 [file 41467_2023_36271_MOESM10_ESM.xlsx]

## Sheet: Supplementary Data 7
Supplementary Data 7. List of Gene Ontology (GO) terms of differentially expressed genes (DEGs) between YZ4110 and the tn1 mutant.
GO_ID	GO_Terms	Input number	Background number	p value	FDR	Category
GO:0010294	abscisic acid glucosyltransferase activity	28	619	2.9e-05	0.0023	Molecular function
GO:0009687	abscisic acid metabolic process	30	721	6.7e-05	0.0029	Biological process
GO:0009738	abscisic acid-activated signaling pathway	99	3741	0.00037	0.013	Biological process
GO:1901527	abscisic acid-activated signaling pathway involved in stomatal movement	34	958	0.0004	0.014	Biological process
GO:0006083	acetate metabolic process	5	40	0.0013	0.04	Biological process
GO:0003987	acetate-CoA ligase activity	5	40	0.0013	0.039	Molecular function
GO:0010309	acireductone dioxygenase [iron(II)-requiring] activity	8	40	2.3e-06	0.00029	Molecular function
GO:0043531	ADP binding	63	2266	0.0014	0.04	Molecular function
GO:0046031	ADP metabolic process	39	997	2.2e-05	0.0011	Biological process
GO:0007568	aging	60	1832	3.1e-05	0.0015	Biological process
GO:0046165	alcohol biosynthetic process	24	313	2e-08	2.1e-06	Biological process
GO:0006066	alcohol metabolic process	31	622	1.8e-06	0.00012	Biological process
GO:0015665	alcohol transmembrane transporter activity	11	148	0.00017	0.0076	Molecular function
GO:0018685	alkane 1-monooxygenase activity	5	32	0.00053	0.02	Molecular function
GO:0009310	amine catabolic process	44	1127	7.2e-06	0.00043	Biological process
GO:0009308	amine metabolic process	74	1967	2.7e-08	2.6e-06	Biological process
GO:0048856	anatomical structure development	495	22911	4.4e-05	0.002	Biological process
GO:0080018	anthocyanin 5-O-glucosyltransferase activity	17	297	7.6e-05	0.0041	Molecular function
GO:0009718	anthocyanin-containing compound biosynthetic process	52	784	3.3e-14	8e-12	Biological process
GO:0046284	anthocyanin-containing compound catabolic process	15	273	0.0003	0.011	Biological process
GO:0046283	anthocyanin-containing compound metabolic process	55	954	1.2e-12	2.3e-10	Biological process
GO:0048046	apoplast	77	2502	2e-05	0.00065	Cellular component
GO:0006915	apoptotic process	37	1024	0.00017	0.0066	Biological process
GO:0019438	aromatic compound biosynthetic process	429	17826	2.2e-09	2.8e-07	Biological process
GO:0047681	aryl-alcohol dehydrogenase (NADP+) activity	6	31	5.1e-05	0.0029	Molecular function
GO:0006757	ATP generation from ADP	39	989	1.9e-05	0.001	Biological process
GO:0009850	auxin metabolic process	49	1608	0.00075	0.024	Biological process
GO:0018874	benzoate metabolic process	15	305	0.00088	0.028	Biological process
GO:0052641	benzoic acid glucosyltransferase activity	15	302	0.0008	0.025	Molecular function
GO:0005488	binding	1157	58931	0.00015	0.0072	Molecular function
GO:0065007	biological regulation	772	35465	3.3e-09	3.9e-07	Biological process
GO:0009058	biosynthetic process	709	32675	6.1e-08	5.5e-06	Biological process
GO:0016131	brassinosteroid metabolic process	35	1002	0.00044	0.015	Biological process
GO:0052543	callose deposition in cell wall	56	1684	3.8e-05	0.0018	Biological process
GO:0052545	callose localization	63	1992	5.3e-05	0.0024	Biological process
GO:0033231	carbohydrate export	8	67	6.7e-05	0.0029	Biological process
GO:0034219	carbohydrate transmembrane transport	14	292	0.0016	0.048	Biological process
GO:0015144	carbohydrate transmembrane transporter activity	24	606	0.00066	0.022	Molecular function
GO:0008643	carbohydrate transport	26	620	0.00018	0.007	Biological process
GO:1901476	carbohydrate transporter activity	24	606	0.00066	0.022	Molecular function
GO:0015977	carbon fixation	8	98	0.00073	0.024	Biological process
GO:0019752	carboxylic acid metabolic process	232	9596	2e-05	0.0011	Biological process
GO:0043169	cation binding	416	17543	2.6e-08	7.4e-06	Molecular function
GO:0055080	cation homeostasis	66	2355	0.00087	0.028	Biological process
GO:0007154	cell communication	376	15984	3.7e-07	2.9e-05	Biological process
GO:0000919	cell plate assembly	17	364	0.00072	0.024	Biological process
GO:0009920	cell plate formation involved in plant-type cell wall biogenesis	17	325	0.00021	0.0082	Biological process
GO:0052386	cell wall thickening	62	1756	2.6e-06	0.00017	Biological process
GO:0044106	cellular amine metabolic process	51	1384	6.5e-06	0.0004	Biological process
GO:0006725	cellular aromatic compound metabolic process	574	26836	2.1e-05	0.0011	Biological process
GO:0042402	cellular biogenic amine catabolic process	44	1127	7.2e-06	0.00043	Biological process
GO:0006576	cellular biogenic amine metabolic process	51	1330	2.3e-06	0.00015	Biological process
GO:0044249	cellular biosynthetic process	662	30853	1.5e-06	0.00011	Biological process
GO:0055082	cellular chemical homeostasis	47	1568	0.0013	0.04	Biological process
GO:0052695	cellular glucuronidation	32	709	8.6e-06	0.00049	Biological process
GO:0070370	cellular heat acclimation	30	722	6.8e-05	0.003	Biological process
GO:0034754	cellular hormone metabolic process	28	704	0.00023	0.009	Biological process
GO:0071474	cellular hyperosmotic response	15	325	0.0016	0.047	Biological process
GO:0071475	cellular hyperosmotic salinity response	15	305	0.00088	0.028	Biological process
GO:0006879	cellular iron ion homeostasis	10	135	0.00034	0.012	Biological process
GO:0044255	cellular lipid metabolic process	148	6058	0.00048	0.017	Biological process
GO:0044237	cellular metabolic process	969	49214	0.0016	0.047	Biological process
GO:0042398	cellular modified amino acid biosynthetic process	16	292	0.0002	0.0077	Biological process
GO:0044271	cellular nitrogen compound biosynthetic process	420	19482	0.00027	0.01	Biological process
GO:0009987	cellular process	1175	58786	9.6e-07	7e-05	Biological process
GO:0071214	cellular response to abiotic stimulus	76	2182	3.3e-07	2.6e-05	Biological process
GO:0071215	cellular response to abscisic acid stimulus	109	3943	3.7e-05	0.0017	Biological process
GO:0071229	cellular response to acid chemical	183	7142	7.8e-06	0.00046	Biological process
GO:0097306	cellular response to alcohol	109	3943	3.7e-05	0.0017	Biological process
GO:0071483	cellular response to blue light	25	170	3e-14	7.3e-12	Biological process
GO:0071277	cellular response to calcium ion	6	15	1.5e-06	0.00011	Biological process
GO:0070887	cellular response to chemical stimulus	273	11665	3.3e-05	0.0016	Biological process
GO:0071495	cellular response to endogenous stimulus	214	8682	1.4e-05	0.00078	Biological process
GO:0071369	cellular response to ethylene stimulus	45	1225	2.4e-05	0.0012	Biological process
GO:0071490	cellular response to far red light	21	122	2.3e-13	4.9e-11	Biological process
GO:0034605	cellular response to heat	55	861	2.6e-14	6.6e-12	Biological process
GO:0071486	cellular response to high light intensity	22	64	2.4e-19	1.1e-16	Biological process
GO:0032870	cellular response to hormone stimulus	214	8667	1.3e-05	0.00071	Biological process
GO:0070301	cellular response to hydrogen peroxide	16	341	0.00097	0.03	Biological process
GO:0071241	cellular response to inorganic substance	21	516	0.001	0.031	Biological process
GO:0071395	cellular response to jasmonic acid stimulus	61	1863	2.7e-05	0.0013	Biological process
GO:0071484	cellular response to light intensity	22	70	1.2e-18	5.1e-16	Biological process
GO:0071482	cellular response to light stimulus	38	579	1.2e-10	1.9e-08	Biological process
GO:0071396	cellular response to lipid	127	4697	2.2e-05	0.0011	Biological process
GO:0071248	cellular response to metal ion	18	420	0.0013	0.04	Biological process
GO:0031669	cellular response to nutrient levels	53	1782	0.00079	0.026	Biological process
GO:0071310	cellular response to organic substance	238	10300	0.00024	0.0093	Biological process
GO:0034599	cellular response to oxidative stress	28	751	0.00061	0.021	Biological process
GO:1901701	cellular response to oxygen-containing compound	201	8136	2.4e-05	0.0012	Biological process
GO:0071478	cellular response to radiation	38	603	3.5e-10	5.1e-08	Biological process
GO:0071491	cellular response to red light	20	111	3.9e-13	8e-11	Biological process
GO:0071489	cellular response to red or far red light	29	371	4.7e-10	6.5e-08	Biological process
GO:0009267	cellular response to starvation	53	1707	0.00031	0.011	Biological process
GO:0051716	cellular response to stimulus	519	20324	4.5e-16	1.6e-13	Biological process
GO:0033554	cellular response to stress	292	9816	6.9e-16	2.2e-13	Biological process
GO:0034644	cellular response to UV	22	99	6.1e-16	2e-13	Biological process
GO:0071492	cellular response to UV-A	21	47	2e-20	1e-17	Biological process
GO:0071466	cellular response to xenobiotic stimulus	15	282	0.00041	0.015	Biological process
GO:0046916	cellular transition metal ion homeostasis	22	457	8.6e-05	0.0037	Biological process
GO:0009992	cellular water homeostasis	10	167	0.0016	0.047	Biological process
GO:0051131	chaperone-mediated protein complex assembly	7	30	4.1e-06	0.00026	Biological process
GO:0061077	chaperone-mediated protein folding	21	184	2.4e-10	3.6e-08	Biological process
GO:0048878	chemical homeostasis	93	3344	0.00011	0.0046	Biological process
GO:0016168	chlorophyll binding	49	204	4.4e-35	1.3e-31	Molecular function
GO:0015995	chlorophyll biosynthetic process	34	532	2.1e-09	2.7e-07	Biological process
GO:0015994	chlorophyll metabolic process	43	798	2.3e-09	2.9e-07	Biological process
GO:0009507	chloroplast	356	15333	2.9e-06	9.8e-05	Cellular component
GO:0009941	chloroplast envelope	83	2441	2.4e-07	1e-05	Cellular component
GO:0009658	chloroplast organization	34	1006	0.00091	0.029	Biological process
GO:0044434	chloroplast part	167	5295	4.4e-11	2.1e-09	Cellular component
GO:0009573	chloroplast ribulose bisphosphate carboxylase complex	7	25	1.5e-06	5.1e-05	Cellular component
GO:0080158	chloroplast ribulose bisphosphate carboxylase complex biogenesis	7	33	7.1e-06	0.00043	Biological process
GO:0009570	chloroplast stroma	106	2613	3.5e-13	2.3e-11	Cellular component
GO:0009533	chloroplast stromal thylakoid	13	51	1.2e-10	5.5e-09	Cellular component
GO:0009534	chloroplast thylakoid	100	2227	5e-15	4.8e-13	Cellular component
GO:0009535	chloroplast thylakoid membrane	91	1851	5.9e-16	6.9e-14	Cellular component
GO:0098807	chloroplast thylakoid membrane protein complex	13	153	1.2e-05	0.00041	Cellular component
GO:0032922	circadian regulation of gene expression	5	24	0.00016	0.0066	Biological process
GO:0007623	circadian rhythm	54	971	7.2e-12	1.3e-09	Biological process
GO:0050502	cis-zeatin O-beta-D-glucosyltransferase activity	17	318	0.00017	0.0075	Molecular function
GO:0006732	coenzyme metabolic process	82	3094	0.0011	0.034	Biological process
GO:0051188	cofactor biosynthetic process	68	2243	9.2e-05	0.0039	Biological process
GO:0051186	cofactor metabolic process	122	4166	9.2e-07	6.8e-05	Biological process
GO:0009631	cold acclimation	24	419	2.8e-06	0.00019	Biological process
GO:0009805	coumarin biosynthetic process	38	774	1.9e-07	1.5e-05	Biological process
GO:0009804	coumarin metabolic process	38	793	3.3e-07	2.6e-05	Biological process
GO:0047807	cytokinin 7-beta-glucosyltransferase activity	15	277	0.00034	0.013	Molecular function
GO:0080062	cytokinin 9-beta-glucosyltransferase activity	15	277	0.00034	0.013	Molecular function
GO:0009690	cytokinin metabolic process	22	514	0.00041	0.015	Biological process
GO:0005829	cytosol	231	10311	0.0015	0.036	Cellular component
GO:0006952	defense response	348	14641	4.6e-07	3.6e-05	Biological process
GO:0052542	defense response by callose deposition	62	1901	2.6e-05	0.0013	Biological process
GO:0052544	defense response by callose deposition in cell wall	55	1605	2.1e-05	0.0011	Biological process
GO:0052482	defense response by cell wall thickening	55	1605	2.1e-05	0.0011	Biological process
GO:0042742	defense response to bacterium	155	5736	2.8e-06	0.00018	Biological process
GO:0050832	defense response to fungus	138	5721	0.0012	0.036	Biological process
GO:0002213	defense response to insect	15	291	0.00056	0.019	Biological process
GO:0098542	defense response to other organism	251	9974	4.8e-07	3.7e-05	Biological process
GO:0016045	detection of bacterium	29	837	0.0015	0.044	Biological process
GO:0098581	detection of external biotic stimulus	29	846	0.0017	0.05	Biological process
GO:0098543	detection of other organism	29	840	0.0015	0.046	Biological process
GO:0032502	developmental process	504	23141	1.6e-05	0.00084	Biological process
GO:0051213	dioxygenase activity	36	748	6e-07	0.00011	Molecular function
GO:0015154	disaccharide transmembrane transporter activity	8	96	0.00064	0.022	Molecular function
GO:0015766	disaccharide transport	8	91	0.00046	0.016	Biological process
GO:0003677	DNA binding	247	10994	0.00087	0.027	Molecular function
GO:0010256	endomembrane system organization	60	1639	1.3e-06	9.2e-05	Biological process
GO:1990066	energy quenching	13	58	4.9e-10	6.6e-08	Biological process
GO:0031975	envelope	118	4509	0.00016	0.0043	Cellular component
GO:0051234	establishment of localization	382	17156	4.7e-05	0.0021	Biological process
GO:0009873	ethylene-activated signaling pathway	43	1093	7.6e-06	0.00045	Biological process
GO:0000145	exocyst	13	176	4.8e-05	0.0015	Cellular component
GO:0045338	farnesyl diphosphate metabolic process	7	63	0.00028	0.011	Biological process
GO:0008199	ferric iron binding	6	31	5.1e-05	0.0029	Molecular function
GO:0051553	flavone biosynthetic process	24	594	0.00051	0.017	Biological process
GO:0051552	flavone metabolic process	26	610	0.00014	0.0056	Biological process
GO:0009813	flavonoid biosynthetic process	119	2634	7.3e-18	2.9e-15	Biological process
GO:0046275	flavonoid catabolic process	15	273	0.0003	0.011	Biological process
GO:0052696	flavonoid glucuronidation	32	709	8.6e-06	0.00049	Biological process
GO:0009812	flavonoid metabolic process	124	2850	2.2e-17	8.7e-15	Biological process
GO:0047893	flavonol 3-O-glucosyltransferase activity	29	615	1e-05	0.00099	Molecular function
GO:0051555	flavonol biosynthetic process	24	594	0.00051	0.017	Biological process
GO:0051554	flavonol metabolic process	26	610	0.00014	0.0056	Biological process
GO:0009908	flower development	161	6564	0.00022	0.0087	Biological process
GO:0042044	fluid transport	54	1340	2.7e-07	2.2e-05	Biological process
GO:1902334	fructose export from vacuole to cytoplasm	8	64	5e-05	0.0022	Biological process
GO:0005353	fructose transmembrane transporter activity	9	70	1.4e-05	0.0012	Molecular function
GO:0015755	fructose transport	9	70	1.4e-05	0.00076	Biological process
GO:0015284	fructose uniporter activity	8	61	3.6e-05	0.0025	Molecular function
GO:0006091	generation of precursor metabolites and energy	103	3330	6.7e-07	5.1e-05	Biological process
GO:0005355	glucose transmembrane transporter activity	14	256	0.00049	0.019	Molecular function
GO:0019761	glucosinolate biosynthetic process	49	1528	0.00025	0.0097	Biological process
GO:0019760	glucosinolate metabolic process	58	1719	1.9e-05	0.001	Biological process
GO:0046527	glucosyltransferase activity	43	1123	1.4e-05	0.0012	Molecular function
GO:0019585	glucuronate metabolic process	32	709	8.6e-06	0.00049	Biological process
GO:0015020	glucuronosyltransferase activity	17	391	0.0015	0.043	Molecular function
GO:0015254	glycerol channel activity	8	77	0.00016	0.0075	Molecular function
GO:0015168	glycerol transmembrane transporter activity	11	127	4.8e-05	0.0029	Molecular function
GO:0015793	glycerol transport	8	97	0.00068	0.023	Biological process
GO:0006096	glycolytic process	39	989	1.9e-05	0.001	Biological process
GO:0019758	glycosinolate biosynthetic process	49	1528	0.00025	0.0097	Biological process
GO:0019757	glycosinolate metabolic process	58	1719	1.9e-05	0.001	Biological process
GO:1901657	glycosyl compound metabolic process	89	2930	7.6e-06	0.00045	Biological process
GO:0007030	Golgi organization	60	1366	3.3e-09	3.9e-07	Biological process
GO:0010286	heat acclimation	92	1463	1.3e-22	8.3e-20	Biological process
GO:0018130	heterocycle biosynthetic process	405	17011	2.7e-08	2.6e-06	Biological process
GO:0046483	heterocycle metabolic process	525	25227	0.00087	0.028	Biological process
GO:1901363	heterocyclic compound binding	687	32889	3.5e-05	0.0025	Molecular function
GO:0031320	hexitol dehydrogenase activity	6	31	5.1e-05	0.0029	Molecular function
GO:0035428	hexose transmembrane transport	13	190	0.0001	0.0042	Biological process
GO:0015149	hexose transmembrane transporter activity	14	259	0.00054	0.02	Molecular function
GO:0008645	hexose transport	14	256	0.00049	0.017	Biological process
GO:0008516	hexose uniporter activity	8	61	3.6e-05	0.0025	Molecular function
GO:0043966	histone H3 acetylation	5	34	0.00068	0.022	Biological process
GO:0042446	hormone biosynthetic process	63	2083	0.00017	0.007	Biological process
GO:0042445	hormone metabolic process	82	2682	1.4e-05	0.00076	Biological process
GO:0009755	hormone-mediated signaling pathway	203	8230	2.3e-05	0.0012	Biological process
GO:0080170	hydrogen peroxide transmembrane transport	6	44	0.00029	0.011	Biological process
GO:0050505	hydroquinone glucosyltransferase activity	15	272	0.00029	0.011	Molecular function
GO:0006972	hyperosmotic response	100	2064	5e-17	1.9e-14	Biological process
GO:0042538	hyperosmotic salinity response	59	1624	1.9e-06	0.00013	Biological process
GO:0002376	immune system process	203	8924	0.0015	0.045	Biological process
GO:0009759	indole glucosinolate biosynthetic process	22	524	0.00052	0.018	Biological process
GO:0047215	indole-3-acetate beta-glucosyltransferase activity	17	302	9.2e-05	0.0049	Molecular function
GO:0052638	indole-3-butyrate beta-glucosyltransferase activity	15	302	0.0008	0.025	Molecular function
GO:0080024	indolebutyric acid metabolic process	15	318	0.0013	0.04	Biological process
GO:0042435	indole-containing compound biosynthetic process	32	907	0.00065	0.021	Biological process
GO:0042430	indole-containing compound metabolic process	55	1671	5.8e-05	0.0026	Biological process
GO:0032958	inositol phosphate biosynthetic process	20	200	5.2e-09	5.8e-07	Biological process
GO:0043647	inositol phosphate metabolic process	21	296	5e-07	3.8e-05	Biological process
GO:0031361	integral component of thylakoid membrane	28	215	1.4e-14	9.8e-13	Cellular component
GO:0005622	intracellular	1176	60496	0.00087	0.022	Cellular component
GO:0044424	intracellular part	1169	60136	0.00097	0.024	Cellular component
GO:0035556	intracellular signal transduction	142	5129	2.2e-06	0.00015	Biological process
GO:0031360	intrinsic component of thylakoid membrane	28	215	1.4e-14	9.8e-13	Cellular component
GO:0043167	ion binding	438	18287	2.5e-09	9.1e-07	Molecular function
GO:0050801	ion homeostasis	70	2568	0.0012	0.038	Biological process
GO:0006811	ion transport	184	7905	0.00095	0.03	Biological process
GO:0005506	iron ion binding	92	2942	1.7e-06	0.00023	Molecular function
GO:0006826	iron ion transport	24	638	0.0013	0.039	Biological process
GO:0009867	jasmonic acid mediated signaling pathway	61	1837	1.8e-05	0.00099	Biological process
GO:0048366	leaf development	119	4388	3.6e-05	0.0017	Biological process
GO:0010150	leaf senescence	44	1302	0.00018	0.0071	Biological process
GO:0030076	light-harvesting complex	28	106	1.3e-21	3.4e-19	Cellular component
GO:0009809	lignin biosynthetic process	45	1221	2.2e-05	0.0011	Biological process
GO:0009808	lignin metabolic process	68	1968	1.8e-06	0.00012	Biological process
GO:0008610	lipid biosynthetic process	132	5283	0.00042	0.015	Biological process
GO:0006629	lipid metabolic process	199	8205	7.2e-05	0.0031	Biological process
GO:0051179	localization	418	18699	1.2e-05	0.00067	Biological process
GO:0047196	long-chain-alcohol O-fatty-acyltransferase activity	6	63	0.0016	0.045	Molecular function
GO:0048571	long-day photoperiodism	21	192	4.9e-10	6.6e-08	Biological process
GO:0048574	long-day photoperiodism, flowering	21	177	1.3e-10	2e-08	Biological process
GO:0016829	lyase activity	102	3805	0.00019	0.0083	Molecular function
GO:0046029	mannitol dehydrogenase activity	6	31	5.1e-05	0.0029	Molecular function
GO:0098796	membrane protein complex	73	2436	7.3e-05	0.0022	Cellular component
GO:0046872	metal ion binding	410	17104	9.7e-09	3.1e-06	Molecular function
GO:0042579	microbody	40	1137	0.00016	0.0043	Cellular component
GO:0031907	microbody lumen	10	62	7.3e-07	2.8e-05	Cellular component
GO:0044438	microbody part	11	205	0.0022	0.048	Cellular component
GO:0072330	monocarboxylic acid biosynthetic process	102	3758	0.00013	0.0052	Biological process
GO:0032787	monocarboxylic acid metabolic process	201	7305	2.2e-08	2.1e-06	Biological process
GO:0004497	monooxygenase activity	56	1728	7.4e-05	0.0041	Molecular function
GO:0015145	monosaccharide transmembrane transporter activity	14	259	0.00054	0.02	Molecular function
GO:0015749	monosaccharide transport	14	256	0.00049	0.017	Biological process
GO:0007275	multicellular organism development	461	20549	2.2e-06	0.00015	Biological process
GO:0032501	multicellular organismal process	514	24629	0.0008	0.026	Biological process
GO:0010264	myo-inositol hexakisphosphate biosynthetic process	20	191	2.5e-09	3e-07	Biological process
GO:0033517	myo-inositol hexakisphosphate metabolic process	20	191	2.5e-09	3e-07	Biological process
GO:0052904	N1-acetylspermidine:oxygen oxidoreductase (3-acetamidopropanal-forming) activity	6	9	1.5e-07	3.2e-05	Molecular function
GO:0052903	N1-acetylspermine:oxygen oxidoreductase (3-acetamidopropanal-forming) activity	6	9	1.5e-07	3.2e-05	Molecular function
GO:0052895	N1-acetylspermine:oxygen oxidoreductase (N1-acetylspermidine-forming) activity	6	15	1.5e-06	0.00021	Molecular function
GO:0071836	nectar secretion	8	96	0.00064	0.021	Biological process
GO:0051093	negative regulation of developmental process	33	580	5e-08	4.6e-06	Biological process
GO:0051241	negative regulation of multicellular organismal process	33	560	2.3e-08	2.2e-06	Biological process
GO:0010100	negative regulation of photomorphogenesis	6	44	0.00029	0.011	Biological process
GO:0048581	negative regulation of post-embryonic development	29	455	3.3e-08	3.1e-06	Biological process
GO:0010187	negative regulation of seed germination	12	117	4.6e-06	0.00029	Biological process
GO:0046496	nicotinamide nucleotide metabolic process	49	1642	0.0011	0.035	Biological process
GO:0010196	nonphotochemical quenching	13	58	4.9e-10	6.6e-08	Biological process
GO:0052894	norspermine:oxygen oxidoreductase activity	6	15	1.5e-06	0.00021	Molecular function
GO:0001071	nucleic acid binding transcription factor activity	205	6007	1.1e-16	7.7e-14	Molecular function
GO:0097659	nucleic acid-templated transcription	313	13260	3.7e-06	0.00024	Biological process
GO:0034654	nucleobase-containing compound biosynthetic process	337	14983	7.3e-05	0.0032	Biological process
GO:0009132	nucleoside diphosphate metabolic process	39	1032	4.6e-05	0.0021	Biological process
GO:0006165	nucleoside diphosphate phosphorylation	39	1015	3.2e-05	0.0015	Biological process
GO:0046939	nucleotide phosphorylation	42	1060	8.2e-06	0.00048	Biological process
GO:0015157	oligosaccharide transmembrane transporter activity	8	99	0.00077	0.025	Molecular function
GO:0015772	oligosaccharide transport	8	91	0.00046	0.016	Biological process
GO:0010260	organ senescence	46	1456	0.00052	0.018	Biological process
GO:0031967	organelle envelope	116	4426	0.00017	0.0045	Cellular component
GO:0031984	organelle subcompartment	150	4600	5.1e-11	2.4e-09	Cellular component
GO:0006082	organic acid metabolic process	273	11065	6.7e-07	5.1e-05	Biological process
GO:0097159	organic cyclic compound binding	687	32929	4.1e-05	0.0027	Molecular function
GO:1901362	organic cyclic compound biosynthetic process	455	18790	2.3e-10	3.5e-08	Biological process
GO:1901360	organic cyclic compound metabolic process	595	27558	4e-06	0.00026	Biological process
GO:1901617	organic hydroxy compound biosynthetic process	81	2411	5.4e-07	4.1e-05	Biological process
GO:1901615	organic hydroxy compound metabolic process	96	2842	3.8e-08	3.5e-06	Biological process
GO:1901618	organic hydroxy compound transmembrane transporter activity	13	233	0.00064	0.022	Molecular function
GO:1901576	organic substance biosynthetic process	690	31446	1.8e-08	1.8e-06	Biological process
GO:1901565	organonitrogen compound catabolic process	72	2262	1.3e-05	0.00073	Biological process
GO:0016491	oxidoreductase activity	197	8456	0.0006	0.021	Molecular function
GO:0016705	oxidoreductase activity, acting on paired donors, with incorporation or reduction of molecular oxygen	85	2459	9e-08	2.4e-05	Molecular function
GO:0016701	oxidoreductase activity, acting on single donors with incorporation of molecular oxygen	17	306	0.00011	0.0056	Molecular function
GO:0016702	oxidoreductase activity, acting on single donors with incorporation of molecular oxygen, incorporation of two atoms of oxygen	17	284	4.5e-05	0.0029	Molecular function
GO:0016645	oxidoreductase activity, acting on the CH-NH group of donors	9	118	0.00055	0.02	Molecular function
GO:0016647	oxidoreductase activity, acting on the CH-NH group of donors, oxygen as acceptor	6	29	3.7e-05	0.0025	Molecular function
GO:0016638	oxidoreductase activity, acting on the CH-NH2 group of donors	16	253	4.1e-05	0.0027	Molecular function
GO:0016641	oxidoreductase activity, acting on the CH-NH2 group of donors, oxygen as acceptor	16	225	1.1e-05	0.00099	Molecular function
GO:0006733	oxidoreduction coenzyme metabolic process	68	2341	0.00029	0.011	Biological process
GO:0043436	oxoacid metabolic process	255	10221	7.4e-07	5.5e-05	Biological process
GO:0048471	perinuclear region of cytoplasm	17	360	0.00064	0.017	Cellular component
GO:0005782	peroxisomal matrix	10	62	7.3e-07	2.8e-05	Cellular component
GO:0044439	peroxisomal part	11	205	0.0022	0.048	Cellular component
GO:0005777	peroxisome	40	1137	0.00016	0.0043	Cellular component
GO:0009699	phenylpropanoid biosynthetic process	72	1896	2.9e-08	2.8e-06	Biological process
GO:0009698	phenylpropanoid metabolic process	111	3071	8.2e-11	1.4e-08	Biological process
GO:0000156	phosphorelay response regulator activity	10	151	0.00078	0.025	Molecular function
GO:0000160	phosphorelay signal transduction system	63	1871	9e-06	0.00051	Biological process
GO:0009648	photoperiodism	40	828	1.3e-07	1.1e-05	Biological process
GO:0048573	photoperiodism, flowering	39	787	1e-07	8.9e-06	Biological process
GO:0010117	photoprotection	20	66	7.9e-17	2.9e-14	Biological process
GO:0015979	photosynthesis	84	1877	9.5e-13	1.8e-10	Biological process
GO:0019685	photosynthesis, dark reaction	8	72	0.00011	0.0044	Biological process
GO:0009765	photosynthesis, light harvesting	29	213	1.7e-15	5e-13	Biological process
GO:0009768	photosynthesis, light harvesting in photosystem I	28	88	1.8e-23	1.2e-20	Biological process
GO:0009769	photosynthesis, light harvesting in photosystem II	28	119	1.8e-20	9.7e-18	Biological process
GO:0019684	photosynthesis, light reaction	46	1315	6e-05	0.0027	Biological process
GO:0034357	photosynthetic membrane	101	2078	2.9e-17	3.8e-15	Cellular component
GO:0009521	photosystem	55	552	3.5e-22	1.2e-19	Cellular component
GO:0009522	photosystem I	50	207	7.1e-36	7.5e-33	Cellular component
GO:0009523	photosystem II	53	461	5.2e-24	2.7e-21	Cellular component
GO:0009783	photosystem II antenna complex	13	36	3.2e-12	1.9e-10	Cellular component
GO:0048827	phyllome development	155	6542	0.0012	0.037	Biological process
GO:0016128	phytosteroid metabolic process	35	1014	0.00054	0.018	Biological process
GO:0031409	pigment binding	28	88	1.8e-23	2.7e-20	Molecular function
GO:0046148	pigment biosynthetic process	73	1880	1e-08	1.1e-06	Biological process
GO:0046149	pigment catabolic process	24	497	4e-05	0.0019	Biological process
GO:0042440	pigment metabolic process	85	2179	4.9e-10	6.6e-08	Biological process
GO:0099402	plant organ development	238	10673	0.0016	0.047	Biological process
GO:0009536	plastid	424	19432	9.1e-05	0.0027	Cellular component
GO:0009526	plastid envelope	93	2745	5.4e-08	2.3e-06	Cellular component
GO:0044435	plastid part	182	5866	2e-11	9.9e-10	Cellular component
GO:0009532	plastid stroma	119	3152	1.2e-12	7.3e-11	Cellular component
GO:0031976	plastid thylakoid	100	2249	8.9e-15	7.3e-13	Cellular component
GO:0055035	plastid thylakoid membrane	91	1903	2.8e-15	3e-13	Cellular component
GO:0010287	plastoglobule	36	364	6.3e-15	5.6e-13	Cellular component
GO:0006598	polyamine catabolic process	16	180	7.4e-07	5.5e-05	Biological process
GO:0006595	polyamine metabolic process	19	265	1.5e-06	0.00011	Biological process
GO:0046592	polyamine oxidase activity	6	15	1.5e-06	0.00021	Molecular function
GO:0046173	polyol biosynthetic process	20	236	6.6e-08	5.9e-06	Biological process
GO:0019751	polyol metabolic process	24	432	4.6e-06	0.00029	Biological process
GO:0015166	polyol transmembrane transporter activity	11	145	0.00014	0.0072	Molecular function
GO:0033037	polysaccharide localization	63	2003	6.2e-05	0.0027	Biological process
GO:0006779	porphyrin-containing compound biosynthetic process	36	603	3.9e-09	4.5e-07	Biological process
GO:0006778	porphyrin-containing compound metabolic process	45	882	4.8e-09	5.5e-07	Biological process
GO:0048518	positive regulation of biological process	232	7797	1.2e-12	2.3e-10	Biological process
GO:0009891	positive regulation of biosynthetic process	94	3175	1.1e-05	0.00063	Biological process
GO:0031325	positive regulation of cellular metabolic process	84	3207	0.0013	0.04	Biological process
GO:0048522	positive regulation of cellular process	135	5622	0.0016	0.047	Biological process
GO:0051094	positive regulation of developmental process	84	2044	5.7e-11	9.7e-09	Biological process
GO:0009963	positive regulation of flavonoid biosynthetic process	21	451	0.00019	0.0075	Biological process
GO:0048578	positive regulation of long-day photoperiodism, flowering	6	40	0.00018	0.0071	Biological process
GO:0009893	positive regulation of metabolic process	105	3712	2.1e-05	0.0011	Biological process
GO:0051240	positive regulation of multicellular organismal process	84	2022	3.5e-11	5.9e-09	Biological process
GO:0048582	positive regulation of post-embryonic development	65	1267	1.6e-12	2.9e-10	Biological process
GO:2000243	positive regulation of reproductive process	36	1074	0.00075	0.024	Biological process
GO:0048584	positive regulation of response to stimulus	69	2330	0.00016	0.0064	Biological process
GO:0010030	positive regulation of seed germination	25	186	1.9e-13	4.1e-11	Biological process
GO:1902448	positive regulation of shade avoidance	5	25	0.00019	0.0075	Biological process
GO:0009791	post-embryonic development	347	14295	6.2e-08	5.6e-06	Biological process
GO:0008131	primary amine oxidase activity	9	103	0.00022	0.0092	Molecular function
GO:0012501	programmed cell death	109	4378	0.0015	0.044	Biological process
GO:0044183	protein binding involved in protein folding	7	82	0.0012	0.036	Molecular function
GO:0006457	protein folding	98	1411	5.2e-27	4.2e-24	Biological process
GO:0051259	protein oligomerization	43	1089	7e-06	0.00042	Biological process
GO:0043621	protein self-association	35	1052	0.001	0.031	Molecular function
GO:0043335	protein unfolding	6	9	1.5e-07	1.3e-05	Biological process
GO:0018298	protein-chromophore linkage	30	156	1.2e-19	5.3e-17	Biological process
GO:0009517	PSII associated light-harvesting complex II	13	39	7.3e-12	3.9e-10	Cellular component
GO:0009135	purine nucleoside diphosphate metabolic process	39	997	2.2e-05	0.0011	Biological process
GO:0009179	purine ribonucleoside diphosphate metabolic process	39	997	2.2e-05	0.0011	Biological process
GO:0019362	pyridine nucleotide metabolic process	49	1645	0.0012	0.036	Biological process
GO:0072524	pyridine-containing compound metabolic process	49	1669	0.0016	0.047	Biological process
GO:0080045	quercetin 3'-O-glucosyltransferase activity	28	577	8.8e-06	0.00094	Molecular function
GO:0080043	quercetin 3-O-glucosyltransferase activity	34	748	4e-06	0.00046	Molecular function
GO:0080046	quercetin 4'-O-glucosyltransferase activity	28	609	2.2e-05	0.0018	Molecular function
GO:0080044	quercetin 7-O-glucosyltransferase activity	34	748	4e-06	0.00046	Molecular function
GO:0019253	reductive pentose-phosphate cycle	8	69	8.1e-05	0.0035	Biological process
GO:1900000	regulation of anthocyanin catabolic process	15	273	0.0003	0.011	Biological process
GO:0050789	regulation of biological process	675	30871	5.5e-08	5e-06	Biological process
GO:0009889	regulation of biosynthetic process	363	14389	3.8e-10	5.4e-08	Biological process
GO:0043255	regulation of carbohydrate biosynthetic process	12	202	0.00061	0.02	Biological process
GO:0010941	regulation of cell death	73	2618	0.00055	0.019	Biological process
GO:0031326	regulation of cellular biosynthetic process	343	13821	8.1e-09	8.8e-07	Biological process
GO:2000112	regulation of cellular macromolecule biosynthetic process	306	12835	2.2e-06	0.00015	Biological process
GO:0031323	regulation of cellular metabolic process	388	16433	1.5e-07	1.3e-05	Biological process
GO:0050794	regulation of cellular process	607	27690	3.6e-07	2.9e-05	Biological process
GO:0010380	regulation of chlorophyll biosynthetic process	21	108	2.8e-14	6.8e-12	Biological process
GO:0090056	regulation of chlorophyll metabolic process	21	123	2.6e-13	5.6e-11	Biological process
GO:0042752	regulation of circadian rhythm	34	327	9.4e-15	2.6e-12	Biological process
GO:0051193	regulation of cofactor metabolic process	21	142	3.1e-12	5.4e-10	Biological process
GO:0040034	regulation of development, heterochronic	22	297	1.3e-07	1.1e-05	Biological process
GO:0050793	regulation of developmental process	215	6509	4.8e-16	1.6e-13	Biological process
GO:0009909	regulation of flower development	73	2469	0.00011	0.0045	Biological process
GO:0010468	regulation of gene expression	338	13706	2.1e-08	2.1e-06	Biological process
GO:0010371	regulation of gibberellin biosynthetic process	9	81	4e-05	0.0018	Biological process
GO:0010817	regulation of hormone levels	101	3580	3.4e-05	0.0016	Biological process
GO:0050776	regulation of immune response	97	3706	0.00059	0.02	Biological process
GO:0002682	regulation of immune system process	97	3754	0.00088	0.028	Biological process
GO:0045088	regulation of innate immune response	97	3682	0.00048	0.017	Biological process
GO:0019747	regulation of isoprenoid metabolic process	9	109	0.00032	0.012	Biological process
GO:2000022	regulation of jasmonic acid mediated signaling pathway	10	106	5.4e-05	0.0024	Biological process
GO:0048586	regulation of long-day photoperiodism, flowering	9	125	0.00081	0.026	Biological process
GO:0010556	regulation of macromolecule biosynthetic process	310	12897	9.4e-07	6.9e-05	Biological process
GO:0060255	regulation of macromolecule metabolic process	363	15862	8e-06	0.00047	Biological process
GO:0048509	regulation of meristem development	68	2306	0.0002	0.0077	Biological process
GO:0019222	regulation of metabolic process	445	18524	1.2e-09	1.5e-07	Biological process
GO:2000026	regulation of multicellular organismal development	160	4592	7.3e-14	1.7e-11	Biological process
GO:0051239	regulation of multicellular organismal process	184	5433	9.7e-15	2.7e-12	Biological process
GO:0051171	regulation of nitrogen compound metabolic process	326	13256	5.3e-08	4.9e-06	Biological process
GO:1903506	regulation of nucleic acid-templated transcription	297	11900	6.8e-08	6e-06	Biological process
GO:0019219	regulation of nucleobase-containing compound metabolic process	305	12393	1.5e-07	1.3e-05	Biological process
GO:0010099	regulation of photomorphogenesis	18	119	7.7e-11	1.3e-08	Biological process
GO:0048580	regulation of post-embryonic development	148	3447	4.4e-20	2.1e-17	Biological process
GO:0080090	regulation of primary metabolic process	389	16181	2e-08	2.1e-06	Biological process
GO:2000241	regulation of reproductive process	90	3276	0.00021	0.0082	Biological process
GO:0002831	regulation of response to biotic stimulus	36	985	0.00016	0.0066	Biological process
GO:0032101	regulation of response to external stimulus	37	1018	0.00015	0.006	Biological process
GO:2000030	regulation of response to red or far red light	18	166	9.5e-09	1e-06	Biological process
GO:0048583	regulation of response to stimulus	182	7103	8.3e-06	0.00048	Biological process
GO:2001141	regulation of RNA biosynthetic process	297	11903	6.9e-08	6.1e-06	Biological process
GO:0051252	regulation of RNA metabolic process	303	11990	1.5e-08	1.6e-06	Biological process
GO:0043455	regulation of secondary metabolic process	28	517	1.2e-06	9e-05	Biological process
GO:0010029	regulation of seed germination	42	476	1.4e-15	4.4e-13	Biological process
GO:1900140	regulation of seedling development	61	1120	7.3e-13	1.5e-10	Biological process
GO:1902446	regulation of shade avoidance	5	30	0.0004	0.014	Biological process
GO:0048831	regulation of shoot system development	79	2685	6.7e-05	0.0029	Biological process
GO:0010112	regulation of systemic acquired resistance	29	626	1.4e-05	0.00077	Biological process
GO:1901463	regulation of tetrapyrrole biosynthetic process	21	114	7e-14	1.6e-11	Biological process
GO:1901401	regulation of tetrapyrrole metabolic process	21	132	8.7e-13	1.7e-10	Biological process
GO:0048506	regulation of timing of meristematic phase transition	21	227	7.7e-09	8.5e-07	Biological process
GO:0048510	regulation of timing of transition from vegetative to reproductive phase	21	224	6.2e-09	6.9e-07	Biological process
GO:0006355	regulation of transcription, DNA-templated	293	11847	1.9e-07	1.6e-05	Biological process
GO:0000975	regulatory region DNA binding	47	1413	0.00015	0.0073	Molecular function
GO:0001067	regulatory region nucleic acid binding	47	1413	0.00015	0.0073	Molecular function
GO:0090567	reproductive shoot system development	161	6636	0.00036	0.013	Biological process
GO:0048608	reproductive structure development	268	11435	3.6e-05	0.0017	Biological process
GO:0061458	reproductive system development	268	11435	3.6e-05	0.0017	Biological process
GO:0009628	response to abiotic stimulus	646	21261	2.4e-43	7.8e-40	Biological process
GO:0009737	response to abscisic acid	197	6841	1.1e-09	1.4e-07	Biological process
GO:0001101	response to acid chemical	371	13354	6.1e-16	2e-13	Biological process
GO:0097305	response to alcohol	202	6873	1.2e-10	1.9e-08	Biological process
GO:0046685	response to arsenic-containing substance	11	186	0.001	0.032	Biological process
GO:0009617	response to bacterium	187	6920	2.4e-07	1.9e-05	Biological process
GO:0009607	response to biotic stimulus	298	12580	5.2e-06	0.00032	Biological process
GO:0009637	response to blue light	72	693	1.2e-29	1.3e-26	Biological process
GO:0046686	response to cadmium ion	86	3086	0.00019	0.0074	Biological process
GO:0051592	response to calcium ion	8	89	0.0004	0.014	Biological process
GO:0009743	response to carbohydrate	112	2616	2.4e-15	7.1e-13	Biological process
GO:0042221	response to chemical	642	23546	1.2e-28	1.1e-25	Biological process
GO:0009409	response to cold	256	8734	3.2e-13	6.5e-11	Biological process
GO:0034285	response to disaccharide	50	1100	2.4e-08	2.3e-06	Biological process
GO:0009719	response to endogenous stimulus	395	15578	2.3e-11	3.9e-09	Biological process
GO:0034976	response to endoplasmic reticulum stress	64	1565	1.3e-08	1.4e-06	Biological process
GO:0045471	response to ethanol	5	7	1.4e-06	0.0001	Biological process
GO:0009723	response to ethylene	79	2530	9.8e-06	0.00055	Biological process
GO:0043207	response to external biotic stimulus	297	12485	3.9e-06	0.00025	Biological process
GO:0009605	response to external stimulus	375	15659	6.2e-08	5.6e-06	Biological process
GO:0009991	response to extracellular stimulus	101	3585	3.6e-05	0.0017	Biological process
GO:0010218	response to far red light	67	558	5.3e-31	6.1e-28	Biological process
GO:0009750	response to fructose	51	847	1.8e-12	3.3e-10	Biological process
GO:0009408	response to heat	171	2830	2e-39	4.3e-36	Biological process
GO:0009746	response to hexose	68	1639	2.7e-09	3.3e-07	Biological process
GO:0009644	response to high light intensity	111	1018	5.5e-47	3.5e-43	Biological process
GO:0009725	response to hormone	370	14710	3.4e-10	5e-08	Biological process
GO:0042542	response to hydrogen peroxide	114	1748	4.8e-29	4.7e-26	Biological process
GO:0010035	response to inorganic substance	362	10992	2.1e-27	1.8e-24	Biological process
GO:0009753	response to jasmonic acid	145	3926	1.7e-14	4.5e-12	Biological process
GO:0080167	response to karrikin	110	2578	5.4e-15	1.5e-12	Biological process
GO:0009642	response to light intensity	121	1687	2.3e-34	3.2e-31	Biological process
GO:0009416	response to light stimulus	338	7773	4.2e-48	5.4e-44	Biological process
GO:0033993	response to lipid	227	8254	2.3e-09	2.9e-07	Biological process
GO:0009612	response to mechanical stimulus	20	319	5.3e-06	0.00033	Biological process
GO:0010038	response to metal ion	123	4300	2.5e-06	0.00017	Biological process
GO:0034284	response to monosaccharide	68	1650	3.5e-09	4.1e-07	Biological process
GO:0010167	response to nitrate	46	1360	0.00013	0.0052	Biological process
GO:1901698	response to nitrogen compound	121	4874	0.0009	0.028	Biological process
GO:0007584	response to nutrient	14	217	9.9e-05	0.0042	Biological process
GO:0031667	response to nutrient levels	80	2546	6.9e-06	0.00042	Biological process
GO:0014070	response to organic cyclic compound	179	7087	2.2e-05	0.0011	Biological process
GO:0010033	response to organic substance	501	18902	2.1e-18	8.8e-16	Biological process
GO:0010243	response to organonitrogen compound	84	3103	0.00052	0.018	Biological process
GO:0006970	response to osmotic stress	256	7369	7.4e-22	4.5e-19	Biological process
GO:0051707	response to other organism	297	12482	3.8e-06	0.00025	Biological process
GO:0006979	response to oxidative stress	200	5229	2.3e-21	1.3e-18	Biological process
GO:1901700	response to oxygen-containing compound	549	17327	5.6e-40	1.4e-36	Biological process
GO:0009314	response to radiation	342	8067	2e-46	8.6e-43	Biological process
GO:0000302	response to reactive oxygen species	128	2675	4.4e-21	2.5e-18	Biological process
GO:0010114	response to red light	91	1244	1.2e-26	9.3e-24	Biological process
GO:0009639	response to red or far red light	142	2741	2.1e-26	1.5e-23	Biological process
GO:0009751	response to salicylic acid	125	4607	2.2e-05	0.0011	Biological process
GO:0009651	response to salt stress	218	6845	1.1e-14	3e-12	Biological process
GO:0042594	response to starvation	73	2350	2.5e-05	0.0012	Biological process
GO:0050896	response to stimulus	979	39029	6.8e-38	1.1e-34	Biological process
GO:0006950	response to stress	793	29274	5.9e-38	1.1e-34	Biological process
GO:0009744	response to sucrose	50	1097	2.2e-08	2.2e-06	Biological process
GO:0009266	response to temperature stimulus	373	10545	2.8e-34	3.6e-31	Biological process
GO:0009411	response to UV	107	2731	2.1e-12	3.7e-10	Biological process
GO:0070141	response to UV-A	21	47	2e-20	1e-17	Biological process
GO:0010224	response to UV-B	97	2180	2.2e-14	5.6e-12	Biological process
GO:0009415	response to water	180	5912	1.1e-10	1.7e-08	Biological process
GO:0009414	response to water deprivation	179	5861	9.7e-11	1.6e-08	Biological process
GO:0009611	response to wounding	168	4601	3.1e-16	1.1e-13	Biological process
GO:0010395	rhamnogalacturonan I metabolic process	7	76	0.0008	0.026	Biological process
GO:0048511	rhythmic process	62	1096	1e-13	2.3e-11	Biological process
GO:0009185	ribonucleoside diphosphate metabolic process	39	997	2.2e-05	0.0011	Biological process
GO:0048492	ribulose bisphosphate carboxylase complex	7	25	1.5e-06	5.1e-05	Cellular component
GO:0016984	ribulose-bisphosphate carboxylase activity	7	35	9.9e-06	0.00099	Molecular function
GO:0032774	RNA biosynthetic process	313	13296	4.7e-06	0.00029	Biological process
GO:0004879	RNA polymerase II transcription factor activity, ligand-activated sequence-specific DNA binding	22	497	0.00027	0.011	Molecular function
GO:0046244	salicylic acid catabolic process	6	30	4.3e-05	0.002	Biological process
GO:0052639	salicylic acid glucosyltransferase (ester-forming) activity	15	302	0.0008	0.025	Molecular function
GO:0052640	salicylic acid glucosyltransferase (glucoside-forming) activity	15	304	0.00085	0.027	Molecular function
GO:0009696	salicylic acid metabolic process	46	1466	0.0006	0.02	Biological process
GO:0019748	secondary metabolic process	178	5410	3.2e-13	6.5e-11	Biological process
GO:0044550	secondary metabolite biosynthetic process	116	3355	3.8e-10	5.4e-08	Biological process
GO:0046903	secretion	29	684	6.4e-05	0.0028	Biological process
GO:0009845	seed germination	77	1986	4.2e-09	4.8e-07	Biological process
GO:0090351	seedling development	82	2052	3.5e-10	5e-08	Biological process
GO:0043565	sequence-specific DNA binding	89	3109	6e-05	0.0034	Molecular function
GO:0016144	S-glycoside biosynthetic process	22	524	0.00052	0.018	Biological process
GO:0009641	shade avoidance	37	588	6.3e-10	8.3e-08	Biological process
GO:0048367	shoot system development	213	8919	9.3e-05	0.004	Biological process
GO:0007165	signal transduction	331	13882	7.3e-07	5.5e-05	Biological process
GO:0023052	signaling	332	14095	2.1e-06	0.00014	Biological process
GO:0052747	sinapyl alcohol dehydrogenase activity	6	61	0.0014	0.04	Molecular function
GO:0044700	single organism signaling	332	14083	1.9e-06	0.00013	Biological process
GO:0044707	single-multicellular organism process	501	23276	5.7e-05	0.0025	Biological process
GO:0044711	single-organism biosynthetic process	399	16047	2.1e-10	3.2e-08	Biological process
GO:0044724	single-organism carbohydrate catabolic process	45	1428	0.00063	0.021	Biological process
GO:0044712	single-organism catabolic process	180	6551	1.4e-07	1.2e-05	Biological process
GO:0044763	single-organism cellular process	838	40376	3.1e-06	0.0002	Biological process
GO:0044767	single-organism developmental process	487	22628	7.8e-05	0.0033	Biological process
GO:1902578	single-organism localization	206	8913	0.00065	0.022	Biological process
GO:0044710	single-organism metabolic process	629	27869	1.7e-09	2.2e-07	Biological process
GO:0044699	single-organism process	1024	50975	1.9e-05	0.001	Biological process
GO:0044765	single-organism transport	203	8779	0.0007	0.023	Biological process
GO:0044283	small molecule biosynthetic process	179	7111	2.6e-05	0.0013	Biological process
GO:0044281	small molecule metabolic process	341	14959	2.3e-05	0.0011	Biological process
GO:0052902	spermidine:oxygen oxidoreductase (3-aminopropanal-forming) activity	6	9	1.5e-07	3.2e-05	Molecular function
GO:0046208	spermine catabolic process	6	15	1.5e-06	0.00011	Biological process
GO:0008215	spermine metabolic process	9	35	8.4e-08	7.3e-06	Biological process
GO:0052901	spermine:oxygen oxidoreductase (spermidine-forming) activity	6	15	1.5e-06	0.00021	Molecular function
GO:0006706	steroid catabolic process	5	27	0.00026	0.0099	Biological process
GO:0034433	steroid esterification	5	27	0.00026	0.0099	Biological process
GO:0008202	steroid metabolic process	56	1628	1.6e-05	0.00085	Biological process
GO:0016127	sterol catabolic process	5	27	0.00026	0.0099	Biological process
GO:0034434	sterol esterification	5	27	0.00026	0.0099	Biological process
GO:0016125	sterol metabolic process	28	768	0.00085	0.027	Biological process
GO:0051403	stress-activated MAPK cascade	7	65	0.00034	0.012	Biological process
GO:0010319	stromule	14	294	0.0017	0.04	Cellular component
GO:0008515	sucrose transmembrane transporter activity	8	93	0.00053	0.02	Molecular function
GO:0015770	sucrose transport	8	88	0.00038	0.014	Biological process
GO:0044272	sulfur compound biosynthetic process	78	2105	2.1e-08	2.1e-06	Biological process
GO:0006790	sulfur compound metabolic process	101	3413	5.4e-06	0.00033	Biological process
GO:0048731	system development	379	16520	3.7e-06	0.00024	Biological process
GO:0046906	tetrapyrrole binding	116	2746	1.8e-15	1.1e-12	Molecular function
GO:0033014	tetrapyrrole biosynthetic process	36	630	1.1e-08	1.2e-06	Biological process
GO:0033013	tetrapyrrole metabolic process	45	899	8.3e-09	9e-07	Biological process
GO:0009228	thiamine biosynthetic process	7	52	9.6e-05	0.0041	Biological process
GO:0006772	thiamine metabolic process	7	67	0.0004	0.014	Biological process
GO:0042724	thiamine-containing compound biosynthetic process	7	52	9.6e-05	0.0041	Biological process
GO:0042723	thiamine-containing compound metabolic process	7	67	0.0004	0.014	Biological process
GO:0047251	thiohydroximate beta-D-glucosyltransferase activity	15	302	0.0008	0.025	Molecular function
GO:0009579	thylakoid	123	2728	2.3e-18	4.9e-16	Cellular component
GO:0009503	thylakoid light-harvesting complex	13	39	7.3e-12	3.9e-10	Cellular component
GO:0042651	thylakoid membrane	101	2028	6.1e-18	1.1e-15	Cellular component
GO:0044436	thylakoid part	106	2235	2.2e-17	3.4e-15	Cellular component
GO:0003712	transcription cofactor activity	26	444	7.6e-07	0.00013	Molecular function
GO:0003714	transcription corepressor activity	12	126	9.2e-06	0.00094	Molecular function
GO:0098531	transcription factor activity, direct ligand regulated sequence-specific DNA binding	22	497	0.00027	0.011	Molecular function
GO:0000988	transcription factor activity, protein binding	43	698	4.9e-11	2.4e-08	Molecular function
GO:0003700	transcription factor activity, sequence-specific DNA binding	205	6006	1.1e-16	7.7e-14	Molecular function
GO:0000989	transcription factor activity, transcription factor binding	40	656	3.1e-10	1.3e-07	Molecular function
GO:0044212	transcription regulatory region DNA binding	47	1413	0.00015	0.0073	Molecular function
GO:0006351	transcription, DNA-templated	310	13208	6.7e-06	0.00041	Biological process
GO:0016758	transferase activity, transferring hexosyl groups	60	2113	0.0011	0.033	Molecular function
GO:0032588	trans-Golgi network membrane	8	114	0.0018	0.042	Cellular component
GO:0046914	transition metal ion binding	273	11665	3.3e-05	0.0025	Molecular function
GO:0000041	transition metal ion transport	42	1333	0.00094	0.029	Biological process
GO:0006810	transport	379	16882	2.5e-05	0.0012	Biological process
GO:0050403	trans-zeatin O-beta-D-glucosyltransferase activity	17	318	0.00017	0.0075	Molecular function
GO:0080002	UDP-glucose:4-aminobenzoate acylglucosyltransferase activity	17	328	0.00023	0.0098	Molecular function
GO:0035251	UDP-glucosyltransferase activity	42	1045	5.9e-06	0.00066	Molecular function
GO:0008194	UDP-glycosyltransferase activity	47	1423	0.00018	0.0078	Molecular function
GO:0051082	unfolded protein binding	28	483	3.5e-07	6.7e-05	Molecular function
GO:0015292	uniporter activity	8	74	0.00013	0.0065	Molecular function
GO:0006063	uronic acid metabolic process	32	724	1.3e-05	0.00071	Biological process
GO:0034486	vacuolar transmembrane transport	8	72	0.00011	0.0044	Biological process
GO:0010228	vegetative to reproductive phase transition of meristem	61	1853	2.3e-05	0.0012	Biological process
GO:0015250	water channel activity	11	110	1.4e-05	0.0012	Molecular function
GO:0005372	water transmembrane transporter activity	11	110	1.4e-05	0.0012	Molecular function
GO:0006833	water transport	54	1340	2.7e-07	2.2e-05	Biological process
GO:0103095	wax ester synthase activity	6	63	0.0016	0.045	Molecular function
GO:0042178	xenobiotic catabolic process	15	275	0.00032	0.012	Biological process
GO:0006805	xenobiotic metabolic process	15	282	0.00041	0.015	Biological process
