# Supplementary material for: Tiller Number1 encodes an ankyrin repeat protein that controls tillering in bread wheat
Source: Nat Commun. 2023 Feb 14;14:836. doi: 10.1038/s41467-023-36271-z (PMC9929037; doi:10.1038/s41467-023-36271-z)
Supplement: Supplementary file 11 — Supplementary Data 8 [file 41467_2023_36271_MOESM11_ESM.xlsx]

## Sheet: Supplementary Data 8
Supplementary Data 8. Primers used for TN1 cloning, vector construction, expression analysis, and in situ hybridization.
Primer name	Primer Sequence (5'-3')	Application
p580-TN1pro-F	gggaacaaaagctggagctcTTCCCCCTTTTCCTTCCCTTAG	For the TN1pro:GFP construct in promoter activity analysis
p580-TN1pro-R	cggacttaagactagtCCTGTTCCTATCTAGCTTCTACTCC
pCambia3301-TN1-F	acatgattacgaattTTCCCCCTTTTCCTTCCCTTAG	For the TN1pro:TN1 construct in functional complementation analysis
pCambia3301-TN1-R	acctgtaattcacacCAGGCTGTCAGAGCGGTAGT
TaNCED3-5D-OE-F	gtcgactctagaggatccccgggATGCAGACTCTGTCCGCGCAGCC	For the Ubipro:TaNCED3-5D vector construction
TaNCED3-5D-OE-R	catgaattccggctcgagactagtGTGCTGGGCGTCGAGGTCGGC
ComplementationTest-F	AGCTCACTCATTAGGCACCC	For identification of transgenic plants in complementation analysis
ComplementationTest-R	TGTTTATTGAGTTGGCATTGAT
pBUE413-TN1-F	aataatggtctctggcgAAGCTAGATAGGAACAGGAgttttagagctagaaatagc	For gene-editing vector construction, the capital letters are oligoes of target sites
pBUE413-TN1-R	attattggtctctaaacCATGGGAACACCGCGCTGCtgcttcttggtgccgc
pBUE413-NCED3s-F	aataatggtctcaagcgAGCCGTGGCCCAAGGTGTCgttttagagctagaaatagc
pBUE413-NCED3s-R	attattggtctctaaacGACACCTTGGGCCACGGCTcgcttcttggtgcc
TN1-CRISPR-Test-F	TGCTTGGTTGAACCATTTACGTT	For amplification of TN1 target sites in gene-editing experiment
TN1-CRISPR-Test-R	ATCTTGGCCACAACGTCGGT
TaNCED3-5AS-CRISPR-Test-F	TCCTCTTCCTCGATACAGCGCCAAAA	For amplification of TaNCED3s target sites in gene-editing experiment
TaNCED3-5AS-CRISPR-Test-R	TGATGAAGAGAGAGTGATGGTGTGT
TaNCED3-5AL-CRISPR-Test-F	ATCCATCTCTTTTACCAACGCGTATCG
TaNCED3-5AL-CRISPR-Test-R	CATGTCGGCGGCATTGACCACAA
TaNCED3-5BS-CRISPR-Test-F	GCTCGCCGGAGAAGAGAATTGGA
TaNCED3-5BS-CRISPR-Test-R	GCTCTCTACCTCCCTAAACTCACC
TaNCED3-5BL-CRISPR-Test-F	TGCGAGTCCTTGGGCTACCCCG
TaNCED3-5BL-CRISPR-Test-R	AATCCTCACTTCCCCGTGACACTAT
TaNCED3-5DS-CRISPR-Test-F	CGTCCTCCCCAAGTACGCCAAGC
TaNCED3-5DS-CRISPR-Test-R	CTCTCAGCACCCCTGTACAGCT
TaNCED3-5DL-CRISPR-Test-F	CCTACCTCAAGTACTTCTACTTCGC
TaNCED3-5DL-CRISPR-Test-R	ACATACATATACCAACCCGTGTGAT
Haplotype-TN1-F	TGCTTGGTTGAACCATTTACGTT	For amplification of TN1 in haplotype analysis
Haplotype-TN1-R	GAATGACGAGTAGTAGTAGTTTATC
p580-TN1-F	agcccagatcactagtATGGACCCAGCGTTGCATAAG	For the 35Spro:TN1-GFP vector construct in subcellular localization experiment
p580-TN1-R	tgctcaccatggatccCATCTCTTCCCAAAGGGTGA
TN1-insitu-antisense-F	TCTGCAGAGCAGCCGCAGGACT	For the in situ hybridization
TN1-insitu-antisense-R	taatacgactcactatagggCAGCAGCTTCACCATGCGGCCG
TN1-insitu-sense-F	taatacgactcactatagggTCTGCAGAGCAGCCGCAGGACT
TN1-insitu-sense-R	CAGCAGCTTCACCATGCGGCCG
TaGAPDH-qRT-F	TTAGACTTGCGAAGCCAGCA	For RT-qPCR experiment (The primer sequences of TaTB1 genes come from Dixon et al., Plant cell, 2018)
TaGAPDH-qRT-R	AAATGCCCTTGAGGTTTCCC
TN1-qRT-F	GGCATGGCGAGAGCGGGAGT
TN1-qRT-R	GCATGGCGAGGAAGGCGACATT
TN1-like-6BL-qRT-F	TCGGTGTGGACTGCAAGCTACT
TN1-like-6BL-qRT-R	TGTTGGCCATGAACAGAGGCTC
TN1-like-6BS-qRT-F	CAACTCTCATCGCAACGGTCA
TN1-like-6BS-qRT-R	GAAGACGAACAGTTTGAATGCTG
TN1-like-6DS-qRT-F	CGAGATTATCAACAAGGTTGACA
TN1-like-6DS-qRT-R	CGGTGCGGCCTTCCCTGTT
TaNCED3-5B-qRT-F	TCCGCGCAGCCCCTGGCCT
TaNCED3-5B-qRT-R	ACACGTAGGCCGGCGTGCGT
TaNCED3-5D-qRT-F	GCCGCATAAGCAGGGGAGCA
TaNCED3-5D-qRT-R	GCCGCTCGAGGACATTGTGTA
TaTB1-TraesCS4A02G271300-qRT-F	ACCCGCCAATCCAAAGC
TaTB1-TraesCS4A02G271300-qRT-R	CATCCGGTTCTTTTCCCG
TaTB1-TraesCS4B02G042700-qRT-F	ACCCGCCAAACCAAAGC
TaTB1-TraesCS4B02G042700-qRT-R	CATCCGGTTCTTTTCCCTAGT
TaTB1-TraesCS4D02G040100-qRT-F	CACCCGCCAATCCAAAAC
TaTB1-TraesCS4D02G040100-qRT-R	ATCCGGTTCTTTTCCCTCGT
TaPYL-TraesCS1A02G126800-qRT-F	GCACCTCGTTTGGTCGCTCG
TaPYL-TraesCS1A02G126800-qRT-R	GTGCTAGTTGTGGCCGGCAGA
TaPYL-TraesCS1D02G126900-qRT-F	GGCGCAGGTGGAGGAGGGGT
TaPYL-TraesCS1D02G126900-qRT-R	GAGGTGGACGGGGGCCTTGATAT
TaPYL-TraesCS1B02G145800-qRT-F	AGCATATCCTCAGTGTCAAGTTCG
TaPYL-TraesCS1B02G145800-qRT-R	CCGATACCTCAGCGAGAGATGTAA
TaSnRK2-TraesCS1A02G270800-qRT-F	ACATTCAAGGCCCAAATCTGCGG
TaSnRK2-TraesCS1A02G270800-qRT-R	GATGGTATAGTCGACTGCTGCTATCC
TaSnRK2-TraesCS1D02G271000-qRT-F	CTGCTGATTGCAGACAGCTCATC
TaSnRK2-TraesCS1D02G271000-qRT-R	TGCTCCTCTCGTAGTAGTCTGCTTGA
TaSnRK2-TraesCS4B02G079300-qRT-F	GGAGTGACACTTTATGTTATGCTGG
TaSnRK2-TraesCS4B02G079300-qRT-R	GATAAGATCTCGACACTCGGCA
TaSnRK2-TraesCS4D02G078100-qRT-F	GAAGAACCTCCCAGCTGACCTAGT
TaSnRK2-TraesCS4D02G078100-qRT-R	CAAGGTCCAGACCGTCGTTCAAG
TaPP2C-TraesCS3A02G362200-qRT-F	ATCCATGCTAATTTCTTCCCCC
TaPP2C-TraesCS3A02G362200-qRT-R	CGGGTAGAATTAGAAACTGTGGTACT
TaPP2C-TraesCS3D02G265600-qRT-F	GGCTGACAAAGTGTCAAGCGACA
TaPP2C-TraesCS3D02G265600-qRT-R	GTCTTTTCCTTAGCATCTCCCTC
TaPP2C-TraesCS4D02G210900-qRT-F	TGGATCCACCAAACTATCGTCTG
TaPP2C-TraesCS4D02G210900-qRT-R	TGGGTCTGTCTGGCCTGACC
TabZIP-TraesCS5A02G237200-qRT-F	GGCTCATGCCGAGGGCAGTTG
TabZIP-TraesCS5A02G237200-qRT-R	GAACGAGTACGGCATTGGTTCG
TabZIP-TraesCS5B02G235600-qRT-F	ATGACCCGCTTCCGGTGGGTG
TabZIP-TraesCS5B02G235600-qRT-R	GCGGCTGCATGGGCGGGGC
TabZIP-TraesCS5D02G244500-qRT-F	GCAGCGACCTCGGCAAGGATT
TabZIP-TraesCS5D02G244500-qRT-R	CCCTGCAGAGACGTGGGCGGT
TabZIP-TraesCS5A02G237200-CDS-F	ATGGACTTCAGGAGCAGCAACGG	For dual-luciferase reporter assays
TabZIP-TraesCS5A02G237200-CDS-R	TCACCAGGGGCCGGTCAACGTTCTT
TabZIP-TraesCS5B02G235600-CDS-F	ATGGACTTCAGGAGCAGCAACGG
TabZIP-TraesCS5B02G235600-CDS-R	TCACCAGGGGCCGGTCAACGTTCTT
TabZIP-TraesCS5D02G244500-CDS-F	ATGGACTTCAGGAGCAGCAACGG
TabZIP-TraesCS5D02G244500-CDS-R	TCACCAGGGGCCGGTCAACGTTCTC
pGreenII0800-TaNCED3-5Bpro-F	tatagggcgaattgggtaccTAATATGTGCAAACCATGAATTGTAAGA
pGreenII0800-TaNCED3-5Bpro-R	tagaactagtggatccCGCTGATCCTCGGAAGAAGAATAAG
pGreenII0800-TaNCED3-5Dpro-F	tatagggcgaattgggtaccATGTGCAAGGCATGAACTGTAAGTATT
pGreenII0800-TaNCED3-5Dpro-R	tagaactagtggatccCGCTGATCCTTGGAAGAAGAAGAAT
cLuc-TN1-F1	cgcgtcccggggcggtaccATGGACCCAGCGTTGCATAAG	For firefly luciferase complementation imaging (LCI) assays
cLuc-TN1-R1	cttgtagtccatttgttgCATCTCTTCCCAAAGGGTGA
cLuc-TraesCS7A02G241800-TaPP2C-7A-F1	cgcgtcccggggcggtaccATGGGCTCCTGCCTCTCCACC
cLuc-TraesCS7A02G241800-TaPP2C-7A-R1	cttgtagtccatttgttgGCGTCGCTTCTTCCAGCTGGTAG
nLuc--TraesCS1D02G126900-TaPYL-1D-F1	cgggggacgagctcggtaccATGGTGGGCCTCGTAGGTGGC
nLuc--TraesCS1D02G126900-TaPYL-1D-R1	cgcgtacgagatctggtcgacTTGTTCAAGCGGCGATGTAGGT
Co-IP-TN1ANK-GFP-F1	catttggagaggacagggtaccATGGACCCAGCGTTGCATAAG	For co-immunoprecipitation (Co-IP) assays
Co-IP-TN1ANK-GFP-R1	ccttgctcaccatggtactagtCTCGTCGTGGCCAGCCGCCTG
Co-IP-TraesCS1D02G126900-TaPYL-1D-Flag-F1	gagaacacgggggactctagaATGGTGGGCCTCGTAGGTGGC
Co-IP-TraesCS1D02G126900-TaPYL-1D-Flag-R1	ccttgtagtccatgtcgacTTGTTCAAGCGGCGATGTAGGT
