# Supplementary material for: Tiller Number1 encodes an ankyrin repeat protein that controls tillering in bread wheat
Source: Nat Commun. 2023 Feb 14;14:836. doi: 10.1038/s41467-023-36271-z (PMC9929037; doi:10.1038/s41467-023-36271-z)
Supplement: Supplementary file 13 — Source Data [file 41467_2023_36271_MOESM13_ESM.xlsx]

## Sheet: Fig. 1
	Fig. 1a-c Morphologies of YZ4110 and the tn1 mutant at the third-leaf stage, jointing stage and grain-filling stage.
	Fig. 1d Average tiller numbers from YZ4110 and tn1 at jointing stage.
																																AVG	SEM
	YZ4110	18	16	14	15	18	16	19	17	20	24	25	22	20	28	23	16	25	17	18	21	17	18	15	21	19	16	18	22	16	23	19.2333	0.639115
	tn1	2	1	1	2	3	2	2	1	4	1	1	3	2	3	1	1	2	3	2	3	2	1	1	2	3	2	1	3	4	3	2.06667	0.172429
	Fig. 1e Average tiller numbers from YZ4110 and tn1 at grain-filling stage.
																																AVG	SEM
	YZ4110	13	22	22	18	18	17	17	15	15	18	16	15	18	15	17	18	15	16	17	15	16	16	17	20	16	16	16	13	18	15	16.6667	0.384568
	tn1	2	1	1	1	1	3	3	2	1	2	1	1	1	2	1	1	2	1	1	1	1	1	1	1	1	1	1	1	1	2	1.33333	0.110727
	Fig. 1f Micrographs of tiller buds at the third-leaf stage in YZ4110 and tn1.
	Fig. 1g Microscopic observation of longitudinal sections of the axillary buds at the third-leaf stage.

## Sheet: Fig. 2f-i
	Fig. 2f Morphologies of FielderTN1, Fieldertn1 and the transgenic positive lines (COM 1#–4#) in complementation test.
	Fig. 2g Average tiller numbers of FielderTN1, Fieldertn1 and the transgenic positive lines (COM 1#–4#) in complementation test.
																	AVG	SEM
	FielderTN1	15	13	12	19	20	17	11	14	15	19	11	12	12	16	17	14.8667	0.785988
	Fieldertn1	1	1	2	1	1	1	1	2	1	1	1	4	4	3	2	1.73333	0.283963
	COM 1#	19	16	12	12	13	18	10	17	22							15.4444	1.31351
	COM 2#	17	19	19	18	15	23	22	11	28							19.1111	1.62826
	COM 3#	21	19	13	17	16	19	17	21								17.875	0.953143
	COM 4#	21	13	16	19	16	18	17	18	15							17	0.781736
	Fig. 2h Morphologies of the transgenic lines with TN1pro::TN1G373A and TN1pro::TN1G392A construct.
	Fig. 2i Average tiller numbers of the transgenic lines with TN1pro::TN1G373A and TN1pro::TN1G392A construct.
												AVG	SEM
	FielderTN1	27	18	16	12	15	10	16	13	20	16	16.3	1.49852
	Fieldertn1	1	4	3	2	3	1	4	2			2.5	0.393398
	TN1pro::TN1G373A 1#	1	1	2	3	2	2	2				1.85714	0.26082
	TN1pro::TN1G373A 2#	1	2	3	1	1	1	3				1.71429	0.359516
	TN1pro::TN1G392A 1#	15	20	14	17	14	12	15				15.2857	0.968904
	TN1pro::TN1G392A 2#	21	16	14	16	13	14	18				16	1.04654

## Sheet: Fig. 3c,d
	Fig. 3c Phenotypes of the tn1 mutants generated by CRISPR/Cas9.
	Fig. 3d Average tiller numbers of the tn1 mutants generated by CRISPR/Cas9.
														AVG	SEM
	Fielder	16	20	18	19	24	14	19	22	19	21	16	15	18.5833	0.856865
	tn1-c1	2	3	5	6	8	6	8	5					5.375	0.754451
	tn1-c2	7	2	3	6	8	2	4	3					4.375	0.822398
	tn1-c3	9	5	4	3	4	2	6	3	6				4.66667	0.707107
	tn1-c4	7	3	8	6	8	7	5	9	4				6.33333	0.666667

## Sheet: Fig. 4b-f
	Fig. 4b Relative expression level of TN1 in various tissues.
		Cq values
				Leaf	Root	Shoot base	Tiller bud	Young spike
		TaGAPDH	Repeat 1-1	16.43	15.19	14.62	14.66	14.14
			Repeat 1-2	16.36	15.27	14.54	14.64	14.28
			Repeat 1-3	16.49	15.34	14.68	14.64	14.31
			Repeat 2-1	16.57	15.74	14.14	14.61	13.89
			Repeat 2-2	16.78	15.73	14.14	14.67	13.99
			Repeat 2-3	16.86	15.62	14.16	14.67	13.95
		TN1	Repeat 1-1	29.84	27.33	25.6	25.59	25.42
			Repeat 1-2	29.76	27.24	25.5	25.15	25.54
			Repeat 1-3	30.01	27.49	25.67	25.49	25.47
			Repeat 2-1	29.98	27.96	25.04	25.37	25.34
			Repeat 2-2	30.49	27.9	25.23	25.54	25.46
			Repeat 2-3	30.44	27.43	25.19	25.35	25.25
			2–ΔΔCT
				Leaf	Root	Shoot base	Tiller bud	Young spike
			Repeat 1-1	0.394874	0.952284	2.12795	2.20299	1.72843
			Repeat 1-2	0.39762	1.07138	2.15765	2.94744	1.75256
			Repeat 1-3	0.365885	0.945706	2.11325	2.3286	1.87835
			Repeat 2-1	0.394874	0.900915	2.24928	2.47849	1.5363
			Repeat 2-2	0.320737	0.932686	1.97173	2.29654	1.51515
			Repeat 2-3	0.350981	1.19703	2.05546	2.61981	1.70464
			AVG	0.370829	1	2.11255	2.47898	1.68591
			SD	0.0309892	0.112686	0.0938678	0.272528	0.137966
	Fig. 4c-f In situ hybridization analysis of TN1 at shoot bases

## Sheet: Fig. 5a-c
	Fig. 5a,b Morphologies of shoot base and tiller bud used for RNA-seq and ABA/IAA content analysis.
	Fig. 5c Data used to generate the heatmap for the DEGs shared in shoot base and tiller bud between YZ4110 and the tn1 mutant.
	Gene_ID	Gene_description	Shoot base (TPM)						Tiller bud (TPM)
			YZ4110_1	YZ4110_2	YZ4110_3	tn1_1	tn1_2	tn1_3	YZ4110_1	YZ4110_2	YZ4110_3	tn1_1	tn1_2	tn1_3
	TraesCS5B02G029300	TaNCED3 protein	0	0.075	0.051	0.169	0.167	0.262	0	0.02	0	0.086	0.054	0
	TraesCS5D02G038800	TaNCED3 protein	0.108	0.144	0.179	0.483	0.264	0.246	0.064	0.042	0.01	0.22	0.153	0.101
	TraesCS1A02G126800	TaPYL protein	2.578	3.748	2.582	6.689	5.953	6.209	3.984	3.863	4.889	9.14	7.946	7.328
	TraesCS1B02G145800	TaPYL protein	0.719	0.434	0.485	1.621	1.855	1.207	0.713	0.634	0.755	2.453	1.915	1.573
	TraesCS1D02G126900	TaPYL protein	3.341	2.635	3.273	6.403	7.024	7.117	3.642	3.29	3.494	8.164	5.616	5.886
	TraesCS1A02G270800	TaSnRK2 protein	0.087	0.354	0.67	1.76	1.754	1.884	0.261	0.629	0.566	1.415	0.793	0.722
	TraesCS1B02G281100	TaSnRK2 protein	0.413	0.221	0.137	1.319	0.879	1.343	0.26	0.366	0.332	1.067	0.927	0.789
	TraesCS1D02G271000	TaSnRK2 protein	0.295	0.286	0.225	1.14	0.995	1.18	0.416	0.369	0.391	0.73	0.7	0.649
	TraesCS4B02G079300	TaSnRK2 protein	0.079	0.339	0.155	0.857	0.591	0.414	0.591	0.794	0.828	1.294	1.414	1.271
	TraesCS4D02G078100	TaSnRK2 protein	0.252	0.308	0.247	0.995	0.842	1.115	0.432	0.872	0.733	1.191	0.957	1.386
	TraesCS3A02G362200	Protein phosphatase 2C	0.956	1.258	1.079	2.2	2.36	2.629	0.792	0.748	0.703	2.342	1.534	1.504
	TraesCS3D02G265600	Protein phosphatase 2C	1.597	1.989	1.271	5.938	7.399	6.527	0.848	0.839	1.315	5.701	3.283	2.491
	TraesCS4D02G210900	Protein phosphatase 2C	0.52	0.274	0.403	0.663	0.653	0.677	0.093	0.114	0.099	0.436	0.18	0.323
	TraesCS2B02G064900	Transmembrane protein	0.802	0.749	0.83	0	0	0	1.383	1.619	1.356	0	0	0
	TraesCS4A02G005500	Ethylene-responsive transcription factor	0.659	0.42	0.458	0.1	0.122	0.113	1.184	1.263	1.036	0.707	0.567	0.443
	TraesCS7D02G456200	SAUR-like auxin-responsive family protein	2.825	3.864	4.007	0.931	1.464	1.126	1.913	1.9	2.508	0.594	0.533	0.502
	TraesCS4B02G256900	Membrane steroid-binding protein	4.451	3.711	4.108	1.469	1.476	1.425	3.411	3.774	3.531	1.387	1.36	1.134
	TraesCS1D02G203300	MADS-box transcription factor	0.619	0.489	0.64	0.286	0.144	0.247	0.739	0.869	0.879	0.213	0.319	0.52
	TraesCS4B02G161800	Auxin response factor	5.009	5.062	5.176	0.787	0.958	0.828	8.119	8.648	9.357	1.221	1.495	1.086
	TraesCS7A02G475700	Auxin response factor	1.125	0.739	0.93	2.69	2.734	3.465	0	0	0	3.403	2.596	3.32
	TraesCS5A02G520200	MADS-box transcription factor	1.635	1.891	1.428	5.406	6.11	5.789	2.772	4.126	3.596	12.648	11.497	9.598
	TraesCS1D02G300600	WRKY transcription factor	0.267	0.331	0.261	1.364	1.404	1.402	0.44	0.255	0.345	2.482	1.498	1.518

## Sheet: Fig. 5d-f
	Fig. 5d Quantitative RT-PCR analysis showing the expression patterns of TaNCED3 genes in the tn1 mutant.
		Cq values								Cq values
				Shoot base		Tiller bud						Shoot base		Tiller bud
				YZ4110	tn1	YZ4110	tn1					YZ4110	tn1	YZ4110	tn1
		TaGAPDH	Repeat 1-1	15.33	15.3	15.37	15.82			TaGAPDH	Repeat 1-1	15.53	15.3	15.37	15.52
			Repeat 1-2	15.21	15.49	15.36	15.89				Repeat 1-2	15.51	15.19	15.36	15.39
			Repeat 1-3	15.14	15.5	15.35	15.73				Repeat 1-3	15.54	15.2	15.35	15.43
			Repeat 2-1	15.02	15.04	15.52	16.1				Repeat 2-1	15.23	15.67	15.12	15.6
			Repeat 2-2	15	15.18	15.56	16.09				Repeat 2-2	15.2	15.54	15.16	15.53
			Repeat 2-3	14.96	15.11	15.53	16.08				Repeat 2-3	15.18	15.44	15.14	15.41
		TraesCS5B02G029300	Repeat 1-1	23.99	23.08	24.93	24.54			TraesCS5D02G038800	Repeat 1-1	30.39	29.1	30.63	29.69
		(TaNCED3-5B)	Repeat 1-2	23.9	23.09	24.92	24.48			(TaNCED3-5D)	Repeat 1-2	30.48	29.22	31.58	29.42
			Repeat 1-3	23.99	23.05	25.12	24.45				Repeat 1-3	29.88	28.93	30.83	29.53
			Repeat 2-1	23.76	22.89	25.23	24.92				Repeat 2-1	30.06	29.32	30.39	29.59
			Repeat 2-2	23.72	22.8	25.19	24.88				Repeat 2-2	30.12	29.31	30.66	29.48
			Repeat 2-3	23.77	22.89	25.25	24.89				Repeat 2-3	30.03	29.41	30.96	29.36
		2–ΔΔCT								2–ΔΔCT
		TraesCS5B02G029300		Shoot base		Tiller bud				TraesCS5D02G038800		Shoot base		Tiller bud
		(TaNCED3-5B)		YZ4110	tn1	YZ4110	tn1			(TaNCED3-5D)		YZ4110	tn1	YZ4110	tn1
			Repeat 1-1	1.05958	1.95003	0.567817	1.01642				Repeat 1-1	0.945213	1.9707	0.716338	1.5249
			Repeat 1-2	1.03778	2.20916	0.567817	1.11226				Repeat 1-2	0.875823	1.68029	0.368238	1.68029
			Repeat 1-3	0.928838	2.28707	0.490899	1.01642				Repeat 1-3	1.35539	2.06868	0.615023	1.60071
			Repeat 2-1	1.00243	1.85768	0.511745	0.948354				Repeat 2-1	0.965074	2.18663	0.711389	1.72753
			Repeat 2-2	1.01642	2.17875	0.540924	0.968281				Repeat 2-2	0.906709	2.01211	0.606555	1.7761
			Repeat 2-3	0.954951	1.95003	0.508211	0.954951				Repeat 2-3	0.951788	1.75165	0.485893	1.7761
			AVG	1	2.07212	0.531236	1.00278				AVG	1	1.94501	0.583906	1.68094
			SD	0.0496922	0.174441	0.0325802	0.0613167				SD	0.177185	0.193031	0.135196	0.101062
	Fig. 5e-f Contents of ABA and IAA in the shoot base and tiller bud of YZ4110 and tn1 mutant.
		ABA content (ng/g)		Shoot base			AVG	SD
		Shoot base	YZ4110	4.28	4.04	4.33	4.21667	0.155027
			tn1	5.64	5.47	5.47	5.52667	0.0981495
		Tiller bud	YZ4110	2.12	2.2	2.3	2.20667	0.090185
			tn1	5.48	5.48	5.47	5.47667	0.0057735
		IAA content (ng/g)		Shoot base			AVG	SD
		Shoot base	YZ4110	14.63	15.08	15.51	15.0733	0.440038
			tn1	14.79	14.43	13.87	14.3633	0.463609
		Tiller bud	YZ4110	12.83	11.98	11.87	12.2267	0.525389
			tn1	11.92	11.91	11.42	11.75	0.285832

## Sheet: Fig. 6a-d
	Fig. 6a Interaction between TN1 and TaPYL-1D revealed by LCI assay.
	Fig. 6b Interaction between the ankyrin repeat domain (TN1ANK, residues 1–422) of TN1 and TaPYL-1D revealed by co-immunoprecipitation (Co-IP).
	Fig. 6c LCI assay showing that the association between TaPP2C-7A and TaPYL-1D was significantly repressed by TN1.
						Overall [cps]	Combination 1	Combination 2	Combination 3	Combination 4		The relative luminescence intensities	Combination 1	Combination 2	Combination 3	Combination 4
						Leaf-1	385	2992	1988	49		Leaf-1	0.193662	1.50503	1	0.0246479
						Leaf-2	784	1636	1289	33		Leaf-2	0.394366	0.822938	0.64839	0.0165996
						Leaf-3	1200	2214	1986	72		Leaf-3	0.603622	1.11368	0.998994	0.0362173
						Leaf-4	1253	2340	2143	53		Leaf-4	0.630282	1.17706	1.07797	0.02666
						Leaf-5	780	1913	1644	44		Leaf-5	0.392354	0.962274	0.826962	0.0221328
						Leaf-6	966	1746	1818	22		Leaf-6	0.485915	0.87827	0.914487	0.0110664
						Leaf-7	1526	2366	2148	34		Leaf-7	0.767606	1.19014	1.08048	0.0171026
						Leaf-8	1395	1944	1811	37		Leaf-8	0.70171	0.977867	0.910966	0.0186117
						Leaf-9	544	2120	2656	44		Leaf-9	0.273642	1.0664	1.33602	0.0221328
						Leaf-10	957	1538	1809	60		Leaf-10	0.481388	0.773642	0.90996	0.0301811
						Leaf-11	990	1952	2586	78		Leaf-11	0.497988	0.981891	1.3008	0.0392354
						Leaf-12	672	1574	2239	63		Leaf-12	0.338028	0.791751	1.12626	0.0316901
						Leaf-13	644	1420	2083	40		Leaf-13	0.323944	0.714286	1.04779	0.0201207
												The value in combination 3 of Leaf-1 were defined as “1”.
	Fig. 6d RT-qPCR assays indicating the relative expression levels of TN1 and tn1 in the infiltrated N. benthamiana leaf areas.
		Cq values
			TN1	tn1
		NbACT1	29.58	28.64
			29.17	28.92
			29.12	28.98
			29.22	28.4
			28.98	28.49
			28.98	28.5
		2–ΔΔCT
			TN1	tn1
			1.09194	1.00479
			0.970561	1.14623
			0.9375	1.18665
		AVG	1	1.11255
		SD	0.0813187	0.0954911

## Sheet: Supplementary Fig. 1
	Supplementary Fig. 1a-d Average plant height, spike length, spikelet number per spike and grain number per spike of YZ4110 and the tn1 mutant.
	Plant height (cm)	YZ4110	62	66	65.5	66	68	61.5	65	65	61	65	63.5	64	65	65.5	63	63	65	66.5	67	67	77	72	74	71.5	72	70	76	70	76	75	78	74	74	78	75	77	73	74	72	71	75	68	76	75	77	76
		tn1	45	48	46	45	43	47	52	51	42.5	51	41.5	46	47	47	43	53	49	43	45	48	33	40.5	40	43.5	46.5	35	45	43	30	41.5	41	48.5	48	34.5	48.5	46	46	52	44.5	49	51	44	46	52.5	43.5	39.5	43
	Spike length (cm)	YZ4110	8.5	8.5	8.5	7.5	7.5	8.5	8.5	8	8	9	8	7	7.5	8.5	7.5	8.5	7.5	9	8.5	7.5	10	10	8.5	9	10	10	10	10	10.5	10.5	9.5	10	10	10	9.5	9.5	9.5	10	10	10	10	9	10	11	11	10
		tn1	6	7	6	5.5	6.5	7	6.5	6.5	5.5	6	5.5	5.5	6	6.5	5	7	6.5	5	5.5	8	4.5	4.5	4.5	5	5.5	4.5	4.5	5	4	5	5.5	5	5.5	4.5	4.5	5	6	6	5	4	5.5	5.5	5	5.5	4.5	1.5	5.5
	Spikelet number per spike	YZ4110	21	20	19	17	18	20	19	19	20	22	20	20	20	20	17	17	17	20	20	18	23	21	22	23	24	25	23	25	24	25	22	23	19	24	22	24	22	24	21	24	24	22	24	24	22	22
		tn1	16	18	16	17	17	17	18	17	14	16	15	15	16	16	15	18	17	14	17	20	14	13	15	15	16	15	12	15	12	15	15	15	15	12	13	14	17	17	12	9	14	16	13	14	11	11	10
	Grain number per spike	YZ4110	54	59	50	52	62	60	62	64	62	68	72	65	54	42	60	56	60	72	68	48	68	52	66	64	68	68	58	80	82	66	60	82	69	75	62	76	74	82	64	70	66	68	70	70	71	62
		tn1	21	30	26	35	27	34	30	33	23	25	16	13	29	26	14	33	26	4	18	29	10	11	12	13	10	6	10	14	6	18	12	14	16	6	8	16	19	20	12	7	15	23	11	15	5	9	9
[truncated: 4 more columns]

## Sheet: Supplementary Fig. 2a,c
	Supplementary Fig. 2a Morphologies of YZ4110, tn1, and resultant F1 plants.
	Supplementary Fig. 2c Morphologies of JM20, tn1, and resultant F1 plants.

## Sheet: Supplementary Fig. 2b,d
	Supplementary Fig. 2b Tiller numbers in the F2 population derived from the cross between YZ4110 and the tn1 mutant.
			Tiller number	Count
		Low-tillering	1	70
			2	25
			3	15
			4	5
		Multi-tillering	5	17
			6	27
			7	37
			8	40
			9	62
			10	39
			11	42
			12	31
			13	12
			14	5
			15	1
			16	0
			17	3
	Supplementary Fig. 2d Tiller numbers in the F2 population derived from the cross between JM20 and the tn1 mutant.
			Tiller number	Count
		Low-tillering	1	1608
			2	756
			3	358
			4	230
		Multi-tillering	5	416
			6	572
			7	746
			8	922
			9	1167
			10	1175
			11	1154
			12	684
			13	487
			14	317
			15	183
			16	118
			17	65
			18	51
			19	65
			20	19
			21	20
			22	9
			23	11
			24	9
			25	4
			26	2
			27	5
			28	2

[truncated: 12 more sheets: Supplementary Fig. 3a, Supplementary Fig. 3b, Supplementary Fig. 8, Supplementary Fig. 10b, Supplementary Fig. 13, Supplementary Fig. 14, Supplementary Fig. 15a, Supplementary Fig. 15c,d, Supplementary Fig. 16, Supplementary Fig. 17, Supplementary Fig. 18, Supplementary Fig. 19]
